# Supplementary material for: Testing hypotheses of a coevolutionary key innovation reveals a complex suite of traits involved in defusing the mustard oil bomb
Source: Proc Natl Acad Sci U S A. 2022 Dec 12;119(51):e2208447119. doi: 10.1073/pnas.2208447119 (PMC9907077; doi:10.1073/pnas.2208447119)
Supplement: Supplementary file 2 — Dataset S01 (XLSX) [file pnas.2208447119.sd01.xlsx]

## Sheet: Contents
bra_r3	Output for HDMKPRF test r3 for P. brassicae, including Fisher's exact p-values for classic MK tests and a calculated neutrality index
nap_r3	Output for HDMKPRF test r3 for P. napi, including Fisher's exact p-values for classic MK tests and a calculated neutrality index
rap_r3	Output for HDMKPRF test r3 for P. rapae, including Fisher's exact p-values for classic MK tests and a calculated neutrality index
run1_results	Raw output file from HDMKPRF test with combined NSP input
run2_results	Raw output file from HDMKPRF test with combined NSP input
run3_results	Raw output file from HDMKPRF test with combined NSP input
bra_pi	Raw output file from PoPoolation estimates of pi for P. brassicae, with 150x max read depth and a minimum of 40% coverage. Note this dataset is not filtered to only include SCOs.
nap_pi	Raw output file from PoPoolation estimates of pi for P. napi, with 150x max read depth and a minimum of 40% coverage. Note this dataset is not filtered to only include SCOs.
rap_pi	Raw output file from PoPoolation estimates of pi for P. rapae, with 150x max read depth and a minimum of 40% coverage. Note this dataset is not filtered to only include SCOs.
bra_D	Raw output file from PoPoolation estimates of Tajima'S D for P. brassicae, with files subsampled to 20x read depth and a minimum of 40% coverage. Note this dataset is not filtered to only include SCOs.
nap_D	Raw output file from PoPoolation estimates of Tajima'S D for P. napi, with files subsampled to 20x read depth and a minimum of 40% coverage. Note this dataset is not filtered to only include SCOs.
rap_D	Raw output file from PoPoolation estimates of Tajima'S D for P. rapae, with files subsampled to 20x read depth and a minimum of 40% coverage. Note this dataset is not filtered to only include SCOs.
Notes:	NI = neutrality index; when graphing, use NI_plus1 value, calculated as (e.g.) (((rap_df$`rap-pn`+1)/(rap_df$`rap-dn`+1))/((rap_df$`rap-ps`+1)/(rap_df$`rap-ds`+1)))

## Sheet: bra_r3
gene	bra-ps	bra-ds	bra-dn	bra-pn	bra_pcat	bra-selectcoef	bra_NI_plus1	bra_NI
10000.masce.fa.znap.fa.sorted.znap.fa.sznap.fa	14	78	6	8	NS	0.682383	6.77142857142857	7.42857142857143
10001.masce.fa.znap.fa.sorted.znap.fa.sznap.fa	15	40	2	5	NS	0.129081	5.125	6.66666666666667
10002.masce.fa.znap.fa.sorted.znap.fa.sznap.fa	20	39	5	11	NS	0.899819	3.80952380952381	4.29
10004.masce.fa.znap.fa.sorted.znap.fa.sznap.fa	8	18	13	5	Sig_Pos	3.265739	0.904761904761905	0.865384615384616
1000.masce.fa.znap.fa.sorted.znap.fa.sznap.fa	12	24	3	4	NS	0.729011	2.40384615384615	2.66666666666667
10012.masce.fa.znap.fa.sorted.znap.fa.sznap.fa	10	31	1	1	NS	-0.296612	2.90909090909091	3.1
10013.masce.fa.znap.fa.sorted.znap.fa.sznap.fa	1	8	16	1	Sig_Pos	5.087651	0.529411764705882	0.5
10015.masce.fa.znap.fa.sorted.znap.fa.sznap.fa	1	22	1	1	NS	0.505704	11.5	22
10016.masce.fa.znap.fa.sorted.znap.fa.sznap.fa	6	18	0	5	NS	0.285116	16.2857142857143	Inf
10017.masce.fa.znap.fa.sorted.znap.fa.sznap.fa	8	20	6	5	Sig_Pos	2.105564	2	2.08333333333333
10018.masce.fa.znap.fa.sorted.znap.fa.sznap.fa	6	21	2	3	NS	0.5584	4.19047619047619	5.25
10019.masce.fa.znap.fa.sorted.znap.fa.sznap.fa	4	6	3	5	NS	1.152476	2.1	2.5
1001.masce.fa.znap.fa.sorted.znap.fa.sznap.fa	9	19	7	6	Sig_Pos	1.533414	1.75	1.80952380952381
10020.masce.fa.znap.fa.sorted.znap.fa.sznap.fa	22	1	0	16	NS	-0.545627	1.47826086956522	Inf
10026.masce.fa.znap.fa.sorted.znap.fa.sznap.fa	13	85	46	23	Sig_Pos	2.960339	3.13677811550152	3.26923076923077
10027.masce.fa.znap.fa.sorted.znap.fa.sznap.fa	0	7	3	4	NS	1.505397	10	Inf
10029.masce.fa.znap.fa.sorted.znap.fa.sznap.fa	4	16	5	3	Sig_Pos	1.380267	2.26666666666667	2.4
1002.masce.fa.znap.fa.sorted.znap.fa.sznap.fa	13	16	0	5	Sig_Neg	-1.816313	7.28571428571429	Inf
10030.masce.fa.znap.fa.sorted.znap.fa.sznap.fa	1	1	1	1	NS	2.052008	1	1
10031.masce.fa.znap.fa.sorted.znap.fa.sznap.fa	0	4	1	0	NS	0.328782	2.5	NA
10033.masce.fa.znap.fa.sorted.znap.fa.sznap.fa	5	29	10	9	Sig_Pos	2.573359	4.54545454545454	5.22
10034.masce.fa.znap.fa.sorted.znap.fa.sznap.fa	6	52	8	7	Sig_Pos	1.3144	6.73015873015873	7.58333333333333
10036.masce.fa.znap.fa.sorted.znap.fa.sznap.fa	8	30	6	6	NS	0.765657	3.44444444444444	3.75
10037.masce.fa.znap.fa.sorted.znap.fa.sznap.fa	8	19	7	4	Sig_Pos	1.265587	1.38888888888889	1.35714285714286
10038.masce.fa.znap.fa.sorted.znap.fa.sznap.fa	4	15	1	3	NS	0.229467	6.4	11.25
1003.masce.fa.znap.fa.sorted.znap.fa.sznap.fa	6	17	11	1	Sig_Pos	4.514095	0.428571428571429	0.257575757575758
10040.masce.fa.znap.fa.sorted.znap.fa.sznap.fa	4	10	7	4	Sig_Pos	1.249155	1.375	1.42857142857143
1004.masce.fa.znap.fa.sorted.znap.fa.sznap.fa	5	9	5	3	NS	0.881932	1.11111111111111	1.08
1005.masce.fa.znap.fa.sorted.znap.fa.sznap.fa	21	43	14	20	Sig_Pos	0.611683	2.8	2.92517006802721
1006.masce.fa.znap.fa.sorted.znap.fa.sznap.fa	3	10	0	3	NS	-1.923288	11	Inf
1008.masce.fa.znap.fa.sorted.znap.fa.sznap.fa	5	18	8	7	NS	0.588846	2.81481481481481	3.15
1009.masce.fa.znap.fa.sorted.znap.fa.sznap.fa	9	53	17	13	Sig_Pos	1.511979	4.2	4.50326797385621
1011.masce.fa.znap.fa.sorted.znap.fa.sznap.fa	2	6	1	2	NS	-0.989688	3.5	6
1012.masce.fa.znap.fa.sorted.znap.fa.sznap.fa	11	20	10	4	Sig_Pos	1.456753	0.795454545454546	0.727272727272727
1016.masce.fa.znap.fa.sorted.znap.fa.sznap.fa	8	8	0	5	NS	-0.93723	6	Inf
1017.masce.fa.znap.fa.sorted.znap.fa.sznap.fa	21	64	51	31	Sig_Pos	1.097682	1.81818181818182	1.85247432306256
1018.masce.fa.znap.fa.sorted.znap.fa.sznap.fa	0	4	2	1	NS	0.937755	3.33333333333333	Inf
1019.masce.fa.znap.fa.sorted.znap.fa.sznap.fa	11	20	0	9	Sig_Neg	-1.741218	17.5	Inf
1020.masce.fa.znap.fa.sorted.znap.fa.sznap.fa	18	26	1	4	NS	-0.683072	3.55263157894737	5.77777777777778
1021.masce.fa.znap.fa.sorted.znap.fa.sznap.fa	2	3	0	1	NS	-1.188128	2.66666666666667	Inf
1022.masce.fa.znap.fa.sorted.znap.fa.sznap.fa	2	0	2	2	NS	1.526063	0.333333333333333	0
1023.masce.fa.znap.fa.sorted.znap.fa.sznap.fa	2	9	0	5	NS	-1.487521	20	Inf
1027.masce.fa.znap.fa.sorted.znap.fa.sznap.fa	30	47	3	22	NS	-0.536136	8.90322580645161	11.4888888888889
1028.masce.fa.znap.fa.sorted.znap.fa.sznap.fa	0	4	1	2	NS	1.042089	7.5	Inf
1030.masce.fa.znap.fa.sorted.znap.fa.sznap.fa	2	6	1	5	NS	0.196917	7	15
1031.masce.fa.znap.fa.sorted.znap.fa.sznap.fa	4	8	0	2	NS	-2.009207	5.4	Inf
1032.masce.fa.znap.fa.sorted.znap.fa.sznap.fa	6	8	0	0	NS	-2.426292	1.28571428571429	NA
1033.masce.fa.znap.fa.sorted.znap.fa.sznap.fa	7	8	1	7	NS	-0.285577	4.5	8
1036.masce.fa.znap.fa.sorted.znap.fa.sznap.fa	2	4	0	1	NS	-0.736882	3.33333333333333	Inf
1037.masce.fa.znap.fa.sorted.znap.fa.sznap.fa	1	13	1	2	NS	-0.211105	10.5	26
1038.masce.fa.znap.fa.sorted.znap.fa.sznap.fa	3	12	3	4	NS	-0.22389	4.0625	5.33333333333333
1041.masce.fa.znap.fa.sorted.znap.fa.sznap.fa	6	11	2	3	NS	0.354272	2.28571428571429	2.75
1042.masce.fa.znap.fa.sorted.znap.fa.sznap.fa	11	23	6	8	NS	-0.042052	2.57142857142857	2.78787878787879
1043.masce.fa.znap.fa.sorted.znap.fa.sznap.fa	11	20	8	4	NS	0.375257	0.972222222222222	0.909090909090909
1044.masce.fa.znap.fa.sorted.znap.fa.sznap.fa	3	3	0	3	NS	0.535584	4	Inf
1045.masce.fa.znap.fa.sorted.znap.fa.sznap.fa	5	27	8	13	NS	-0.094666	7.25925925925926	8.775
1047.masce.fa.znap.fa.sorted.znap.fa.sznap.fa	14	32	5	6	NS	-0.051759	2.56666666666667	2.74285714285714
1048.masce.fa.znap.fa.sorted.znap.fa.sznap.fa	5	28	1	5	Sig_Neg	-1.325485	14.5	28
1052.masce.fa.znap.fa.sorted.znap.fa.sznap.fa	5	16	1	2	NS	-0.8424	4.25	6.4
1057.masce.fa.znap.fa.sorted.znap.fa.sznap.fa	2	13	1	2	NS	-0.551471	7	13
1058.masce.fa.znap.fa.sorted.znap.fa.sznap.fa	4	27	1	10	NS	-0.262433	30.8	67.5
1062.masce.fa.znap.fa.sorted.znap.fa.sznap.fa	15	55	9	11	NS	0.115564	4.2	4.48148148148148
1063.masce.fa.znap.fa.sorted.znap.fa.sznap.fa	2	12	0	2	NS	-0.946186	13	Inf
1065.masce.fa.znap.fa.sorted.znap.fa.sznap.fa	1	7	0	2	NS	-2.056287	12	Inf
1066.masce.fa.znap.fa.sorted.znap.fa.sznap.fa	17	50	14	14	NS	-0.346039	2.83333333333333	2.94117647058824
1071.masce.fa.znap.fa.sorted.znap.fa.sznap.fa	11	29	13	11	Sig_Pos	1.077869	2.14285714285714	2.23076923076923
1072.masce.fa.znap.fa.sorted.znap.fa.sznap.fa	10	23	7	13	NS	0.696388	3.81818181818182	4.27142857142857
1073.masce.fa.znap.fa.sorted.znap.fa.sznap.fa	2	23	13	9	Sig_Pos	1.993382	5.71428571428571	7.96153846153846
1074.masce.fa.znap.fa.sorted.znap.fa.sznap.fa	4	14	2	8	NS	-0.521718	9	14
1075.masce.fa.znap.fa.sorted.znap.fa.sznap.fa	2	6	0	2	NS	-0.404411	7	Inf
1081.masce.fa.znap.fa.sorted.znap.fa.sznap.fa	3	6	1	2	NS	0.742531	2.625	4
1082.masce.fa.znap.fa.sorted.znap.fa.sznap.fa	18	30	4	7	NS	-0.048895	2.61052631578947	2.91666666666667
1083.masce.fa.znap.fa.sorted.znap.fa.sznap.fa	1	15	8	6	Sig_Pos	1.64657	6.22222222222222	11.25
1085.masce.fa.znap.fa.sorted.znap.fa.sznap.fa	8	6	1	2	NS	0.306823	1.16666666666667	1.5
1086.masce.fa.znap.fa.sorted.znap.fa.sznap.fa	13	45	18	21	NS	0.438638	3.80451127819549	4.03846153846154
1088.masce.fa.znap.fa.sorted.znap.fa.sznap.fa	2	9	1	2	NS	0.407934	5	9
1089.masce.fa.znap.fa.sorted.znap.fa.sznap.fa	19	67	9	18	NS	-0.236286	6.46	7.05263157894737
1090.masce.fa.znap.fa.sorted.znap.fa.sznap.fa	4	11	5	8	Sig_Pos	1.434117	3.6	4.4
1094.masce.fa.znap.fa.sorted.znap.fa.sznap.fa	0	0	0	2	NS	-1.219278	3	NA
1095.masce.fa.znap.fa.sorted.znap.fa.sznap.fa	10	30	1	9	NS	-0.432192	14.0909090909091	27
1096.masce.fa.znap.fa.sorted.znap.fa.sznap.fa	5	7	2	2	NS	0.272198	1.33333333333333	1.4
1097.masce.fa.znap.fa.sorted.znap.fa.sznap.fa	5	34	6	11	Sig_Pos	0.930167	10	12.4666666666667
1098.masce.fa.znap.fa.sorted.znap.fa.sznap.fa	7	21	8	8	NS	0.56498	2.75	3
1100.masce.fa.znap.fa.sorted.znap.fa.sznap.fa	4	10	7	6	NS	0.887593	1.925	2.14285714285714
1102.masce.fa.znap.fa.sorted.znap.fa.sznap.fa	7	77	76	32	Sig_Pos	2.385945	4.17857142857143	4.63157894736842
1105.masce.fa.znap.fa.sorted.znap.fa.sznap.fa	3	6	6	4	NS	1.063298	1.25	1.33333333333333
1108.masce.fa.znap.fa.sorted.znap.fa.sznap.fa	4	5	1	3	NS	-0.186414	2.4	3.75
1110.masce.fa.znap.fa.sorted.znap.fa.sznap.fa	5	15	3	4	NS	0.833097	3.33333333333333	4
1111.masce.fa.znap.fa.sorted.znap.fa.sznap.fa	9	28	2	8	NS	-0.302389	8.7	12.4444444444444
1112.masce.fa.znap.fa.sorted.znap.fa.sznap.fa	6	17	5	2	Sig_Pos	2.248893	1.28571428571429	1.13333333333333
1113.masce.fa.znap.fa.sorted.znap.fa.sznap.fa	6	9	4	2	NS	1.069096	0.857142857142857	0.75
1118.masce.fa.znap.fa.sorted.znap.fa.sznap.fa	3	8	1	3	NS	-0.426086	4.5	8
1119.masce.fa.znap.fa.sorted.znap.fa.sznap.fa	12	38	18	12	Sig_Pos	0.623106	2.05263157894737	2.11111111111111
1120.masce.fa.znap.fa.sorted.znap.fa.sznap.fa	1	11	0	3	NS	-1.105071	24	Inf
1121.masce.fa.znap.fa.sorted.znap.fa.sznap.fa	0	17	15	6	Sig_Pos	2.914374	7.875	Inf
1122.masce.fa.znap.fa.sorted.znap.fa.sznap.fa	2	12	1	3	NS	-0.742846	8.66666666666667	18
1126.masce.fa.znap.fa.sorted.znap.fa.sznap.fa	15	53	13	14	NS	0.113998	3.61607142857143	3.8051282051282
1127.masce.fa.znap.fa.sorted.znap.fa.sznap.fa	2	14	1	2	NS	0.164477	7.5	14
1128.masce.fa.znap.fa.sorted.znap.fa.sznap.fa	1	3	0	1	NS	-2.000045	4	Inf
1129.masce.fa.znap.fa.sorted.znap.fa.sznap.fa	3	9	0	2	NS	-2.044424	7.5	Inf
1132.masce.fa.znap.fa.sorted.znap.fa.sznap.fa	1	14	7	4	NS	0.008963	4.6875	8
1136.masce.fa.znap.fa.sorted.znap.fa.sznap.fa	2	8	6	3	Sig_Pos	1.90175	1.71428571428571	2
1138.masce.fa.znap.fa.sorted.znap.fa.sznap.fa	4	17	8	4	NS	0.496628	2	2.125
1139.masce.fa.znap.fa.sorted.znap.fa.sznap.fa	9	12	8	14	NS	0.129208	2.16666666666667	2.33333333333333
1140.masce.fa.znap.fa.sorted.znap.fa.sznap.fa	1	22	1	7	NS	0.856179	46	154
1141.masce.fa.znap.fa.sorted.znap.fa.sznap.fa	0	6	1	0	NS	0.296052	3.5	NA
1142.masce.fa.znap.fa.sorted.znap.fa.sznap.fa	4	15	0	4	Sig_Neg	-2.097101	16	Inf
1143.masce.fa.znap.fa.sorted.znap.fa.sznap.fa	3	4	1	4	Sig_Neg	-1.419148	3.125	5.33333333333333
1144.masce.fa.znap.fa.sorted.znap.fa.sznap.fa	6	13	0	9	Sig_Neg	-1.36733	20	Inf
1147.masce.fa.znap.fa.sorted.znap.fa.sznap.fa	5	14	4	2	NS	0.578839	1.5	1.4
1148.masce.fa.znap.fa.sorted.znap.fa.sznap.fa	0	8	2	3	NS	1.196065	12	Inf
1149.masce.fa.znap.fa.sorted.znap.fa.sznap.fa	2	8	1	4	NS	0.308004	7.5	16
1152.masce.fa.znap.fa.sorted.znap.fa.sznap.fa	0	6	3	1	NS	1.242355	3.5	Inf
1155.masce.fa.znap.fa.sorted.znap.fa.sznap.fa	2	14	12	2	Sig_Pos	2.096667	1.15384615384615	1.16666666666667
1156.masce.fa.znap.fa.sorted.znap.fa.sznap.fa	1	5	1	1	NS	0.609692	3	5
1157.masce.fa.znap.fa.sorted.znap.fa.sznap.fa	4	17	11	9	NS	0.010646	3	3.47727272727273
1158.masce.fa.znap.fa.sorted.znap.fa.sznap.fa	3	20	6	14	NS	-0.084583	11.25	15.5555555555556
1161.masce.fa.znap.fa.sorted.znap.fa.sznap.fa	0	4	0	0	NS	-1.840825	5	NA
1165.masce.fa.znap.fa.sorted.znap.fa.sznap.fa	1	2	6	0	Sig_Pos	1.480867	0.214285714285714	0
1167.masce.fa.znap.fa.sorted.znap.fa.sznap.fa	0	4	0	0	NS	-1.786972	5	NA
1168.masce.fa.znap.fa.sorted.znap.fa.sznap.fa	5	7	2	3	NS	0.971093	1.77777777777778	2.1
1171.masce.fa.znap.fa.sorted.znap.fa.sznap.fa	1	5	1	5	NS	-0.571225	9	25
1174.masce.fa.znap.fa.sorted.znap.fa.sznap.fa	1	9	0	3	NS	-1.442324	20	Inf
1176.masce.fa.znap.fa.sorted.znap.fa.sznap.fa	0	2	0	1	NS	-0.076482	6	Inf
1177.masce.fa.znap.fa.sorted.znap.fa.sznap.fa	4	22	26	10	Sig_Pos	1.918937	1.87407407407407	2.11538461538462
1178.masce.fa.znap.fa.sorted.znap.fa.sznap.fa	1	8	0	4	NS	-1.742572	22.5	Inf
1179.masce.fa.znap.fa.sorted.znap.fa.sznap.fa	5	35	4	10	NS	-0.026857	13.2	17.5
1181.masce.fa.znap.fa.sorted.znap.fa.sznap.fa	4	6	1	1	NS	-0.813875	1.4	1.5
1186.masce.fa.znap.fa.sorted.znap.fa.sznap.fa	11	45	11	11	Sig_Pos	1.23224	3.83333333333333	4.09090909090909
1187.masce.fa.znap.fa.sorted.znap.fa.sznap.fa	7	17	8	2	Sig_Pos	1.533567	0.75	0.607142857142857
1190.masce.fa.znap.fa.sorted.znap.fa.sznap.fa	1	7	3	1	NS	2.239803	2	2.33333333333333
1191.masce.fa.znap.fa.sorted.znap.fa.sznap.fa	2	14	10	2	Sig_Pos	2.359215	1.36363636363636	1.4
1192.masce.fa.znap.fa.sorted.znap.fa.sznap.fa	0	4	0	2	NS	-1.10957	15	Inf
1193.masce.fa.znap.fa.sorted.znap.fa.sznap.fa	1	6	0	0	NS	-1.797717	3.5	NA
1194.masce.fa.znap.fa.sorted.znap.fa.sznap.fa	1	3	2	2	NS	1.671151	2	3
1199.masce.fa.znap.fa.sorted.znap.fa.sznap.fa	2	2	5	0	NS	0.300525	0.166666666666667	0
1200.masce.fa.znap.fa.sorted.znap.fa.sznap.fa	3	28	21	8	Sig_Pos	2.254042	2.96590909090909	3.55555555555556
1203.masce.fa.znap.fa.sorted.znap.fa.sznap.fa	1	8	6	4	NS	-0.086255	3.21428571428571	5.33333333333333
1204.masce.fa.znap.fa.sorted.znap.fa.sznap.fa	2	4	4	1	NS	0.938829	0.666666666666667	0.5
1205.masce.fa.znap.fa.sorted.znap.fa.sznap.fa	14	38	9	22	NS	-0.192792	5.98	6.63492063492064
1207.masce.fa.znap.fa.sorted.znap.fa.sznap.fa	1	11	4	4	NS	0.45702	6	11
1208.masce.fa.znap.fa.sorted.znap.fa.sznap.fa	1	2	5	3	Sig_Pos	2.215594	1	1.2
1209.masce.fa.znap.fa.sorted.znap.fa.sznap.fa	2	5	7	0	Sig_Pos	2.538045	0.25	0
1211.masce.fa.znap.fa.sorted.znap.fa.sznap.fa	3	5	0	1	NS	-2.124992	3	Inf
1215.masce.fa.znap.fa.sorted.znap.fa.sznap.fa	0	1	3	1	Sig_Pos	3.509389	1	Inf
1218.masce.fa.znap.fa.sorted.znap.fa.sznap.fa	34	114	23	47	NS	0.078941	6.57142857142857	6.85166240409207
1222.masce.fa.znap.fa.sorted.znap.fa.sznap.fa	8	34	1	5	NS	-1.012859	11.6666666666667	21.25
1223.masce.fa.znap.fa.sorted.znap.fa.sznap.fa	0	3	2	1	Sig_Pos	2.62933	2.66666666666667	Inf
1225.masce.fa.znap.fa.sorted.znap.fa.sznap.fa	8	52	18	13	Sig_Pos	1.099855	4.33918128654971	4.69444444444444
1226.masce.fa.znap.fa.sorted.znap.fa.sznap.fa	1	11	7	2	Sig_Pos	1.890415	2.25	3.14285714285714
1227.masce.fa.znap.fa.sorted.znap.fa.sznap.fa	2	27	9	6	Sig_Pos	0.950196	6.53333333333333	9
1229.masce.fa.znap.fa.sorted.znap.fa.sznap.fa	3	8	7	4	Sig_Pos	2.238865	1.40625	1.52380952380952
1231.masce.fa.znap.fa.sorted.znap.fa.sznap.fa	2	8	4	6	NS	-0.013834	4.2	6
1238.masce.fa.znap.fa.sorted.znap.fa.sznap.fa	5	15	0	2	NS	-1.833676	8	Inf
1239.masce.fa.znap.fa.sorted.znap.fa.sznap.fa	3	19	0	3	NS	-1.854745	20	Inf
1241.masce.fa.znap.fa.sorted.znap.fa.sznap.fa	1	6	0	4	NS	-0.39005	17.5	Inf
1246.masce.fa.znap.fa.sorted.znap.fa.sznap.fa	3	19	5	5	NS	0.994032	5	6.33333333333333
1247.masce.fa.znap.fa.sorted.znap.fa.sznap.fa	0	6	3	1	Sig_Pos	2.243872	3.5	Inf
1250.masce.fa.znap.fa.sorted.znap.fa.sznap.fa	1	12	4	5	NS	-0.403745	7.8	15
1251.masce.fa.znap.fa.sorted.znap.fa.sznap.fa	6	26	9	9	Sig_Pos	0.896821	3.85714285714286	4.33333333333333
1252.masce.fa.znap.fa.sorted.znap.fa.sznap.fa	2	12	2	5	NS	0.395179	8.66666666666667	15
1253.masce.fa.znap.fa.sorted.znap.fa.sznap.fa	1	5	2	3	NS	0.112816	4	7.5
1254.masce.fa.znap.fa.sorted.znap.fa.sznap.fa	0	9	4	1	NS	0.168508	4	Inf
1256.masce.fa.znap.fa.sorted.znap.fa.sznap.fa	2	19	5	3	NS	0.883805	4.44444444444444	5.7
1264.masce.fa.znap.fa.sorted.znap.fa.sznap.fa	1	22	14	6	NS	0.346989	5.36666666666667	9.42857142857143
1265.masce.fa.znap.fa.sorted.znap.fa.sznap.fa	1	12	3	4	NS	0.399914	8.125	16
1269.masce.fa.znap.fa.sorted.znap.fa.sznap.fa	3	12	3	7	NS	-0.149319	6.5	9.33333333333333
1271.masce.fa.znap.fa.sorted.znap.fa.sznap.fa	2	11	2	6	NS	0.582266	9.33333333333333	16.5
1277.masce.fa.znap.fa.sorted.znap.fa.sznap.fa	2	3	3	2	NS	0.83501	1	1
1278.masce.fa.znap.fa.sorted.znap.fa.sznap.fa	5	22	16	4	Sig_Pos	1.32312	1.12745098039216	1.1
1279.masce.fa.znap.fa.sorted.znap.fa.sznap.fa	3	11	0	4	NS	-1.60734	15	Inf
1280.masce.fa.znap.fa.sorted.znap.fa.sznap.fa	1	11	0	7	NS	-0.391817	48	Inf
1281.masce.fa.znap.fa.sorted.znap.fa.sznap.fa	1	16	6	5	NS	-0.334583	7.28571428571429	13.3333333333333
1283.masce.fa.znap.fa.sorted.znap.fa.sznap.fa	1	16	0	4	NS	-1.625528	42.5	Inf
1284.masce.fa.znap.fa.sorted.znap.fa.sznap.fa	5	15	5	6	Sig_Pos	1.284885	3.11111111111111	3.6
1288.masce.fa.znap.fa.sorted.znap.fa.sznap.fa	0	25	17	8	Sig_Pos	1.843814	13	Inf
1294.masce.fa.znap.fa.sorted.znap.fa.sznap.fa	2	19	6	3	NS	0.888809	3.80952380952381	4.75
1295.masce.fa.znap.fa.sorted.znap.fa.sznap.fa	1	13	5	9	NS	0.419488	11.6666666666667	23.4
1298.masce.fa.znap.fa.sorted.znap.fa.sznap.fa	6	30	8	13	NS	0.15464	6.88888888888889	8.125
1299.masce.fa.znap.fa.sorted.znap.fa.sznap.fa	4	14	3	4	NS	-0.188013	3.75	4.66666666666667
1301.masce.fa.znap.fa.sorted.znap.fa.sznap.fa	0	4	6	2	Sig_Pos	1.909895	2.14285714285714	Inf
1304.masce.fa.znap.fa.sorted.znap.fa.sznap.fa	1	11	1	5	NS	0.577558	18	55
1305.masce.fa.znap.fa.sorted.znap.fa.sznap.fa	2	15	3	3	NS	0.489112	5.33333333333333	7.5
1306.masce.fa.znap.fa.sorted.znap.fa.sznap.fa	3	26	5	4	Sig_Pos	1.250081	5.625	6.93333333333333
1307.masce.fa.znap.fa.sorted.znap.fa.sznap.fa	2	36	9	4	NS	0.214725	6.16666666666667	8
1311.masce.fa.znap.fa.sorted.znap.fa.sznap.fa	0	5	0	0	NS	-1.255607	6	NA
1313.masce.fa.znap.fa.sorted.znap.fa.sznap.fa	5	21	3	9	NS	0.055928	9.16666666666667	12.6
1314.masce.fa.znap.fa.sorted.znap.fa.sznap.fa	0	10	8	5	Sig_Pos	2.297513	7.33333333333333	Inf
1315.masce.fa.znap.fa.sorted.znap.fa.sznap.fa	2	17	4	8	NS	0.834831	10.8	17
1316.masce.fa.znap.fa.sorted.znap.fa.sznap.fa	2	17	4	6	NS	0.566741	8.4	12.75
1317.masce.fa.znap.fa.sorted.znap.fa.sznap.fa	6	29	1	7	NS	-0.86025	17.1428571428571	33.8333333333333
1318.masce.fa.znap.fa.sorted.znap.fa.sznap.fa	5	36	4	3	NS	1.164912	4.93333333333333	5.4
1319.masce.fa.znap.fa.sorted.znap.fa.sznap.fa	3	16	0	5	NS	-0.260052	25.5	Inf
1323.masce.fa.znap.fa.sorted.znap.fa.sznap.fa	5	23	10	5	Sig_Pos	2.79042	2.18181818181818	2.3
1325.masce.fa.znap.fa.sorted.znap.fa.sznap.fa	1	6	1	3	NS	-0.158974	7	18
1326.masce.fa.znap.fa.sorted.znap.fa.sznap.fa	3	8	2	4	NS	0.985386	3.75	5.33333333333333
1327.masce.fa.znap.fa.sorted.znap.fa.sznap.fa	6	20	8	4	Sig_Pos	1.03638	1.66666666666667	1.66666666666667
1329.masce.fa.znap.fa.sorted.znap.fa.sznap.fa	5	24	9	4	Sig_Pos	1.945491	2.08333333333333	2.13333333333333
1330.masce.fa.znap.fa.sorted.znap.fa.sznap.fa	5	18	11	1	Sig_Pos	1.303579	0.527777777777778	0.327272727272727
1331.masce.fa.znap.fa.sorted.znap.fa.sznap.fa	0	23	10	3	Sig_Pos	1.978883	8.72727272727273	Inf
1335.masce.fa.znap.fa.sorted.znap.fa.sznap.fa	2	17	4	4	Sig_Pos	1.671515	6	8.5
1339.masce.fa.znap.fa.sorted.znap.fa.sznap.fa	1	25	2	1	NS	0.289445	8.66666666666667	12.5
1340.masce.fa.znap.fa.sorted.znap.fa.sznap.fa	6	14	4	2	NS	0.898216	1.28571428571429	1.16666666666667
1341.masce.fa.znap.fa.sorted.znap.fa.sznap.fa	4	13	5	3	Sig_Pos	2.170959	1.86666666666667	1.95
1342.masce.fa.znap.fa.sorted.znap.fa.sznap.fa	2	16	10	4	Sig_Pos	1.817661	2.57575757575758	3.2
1343.masce.fa.znap.fa.sorted.znap.fa.sznap.fa	2	16	1	2	NS	-0.067596	8.5	16
1344.masce.fa.znap.fa.sorted.znap.fa.sznap.fa	0	4	3	3	Sig_Pos	2.285493	5	Inf
1345.masce.fa.znap.fa.sorted.znap.fa.sznap.fa	19	116	29	26	Sig_Pos	1.574905	5.265	5.47368421052632
1346.masce.fa.znap.fa.sorted.znap.fa.sznap.fa	2	7	19	5	Sig_Pos	2.362354	0.8	0.921052631578947
1347.masce.fa.znap.fa.sorted.znap.fa.sznap.fa	3	34	11	1	Sig_Pos	3.037548	1.45833333333333	1.03030303030303
1348.masce.fa.znap.fa.sorted.znap.fa.sznap.fa	1	18	7	5	Sig_Pos	1.804527	7.125	12.8571428571429
1349.masce.fa.znap.fa.sorted.znap.fa.sznap.fa	3	5	0	1	NS	-1.218402	3	Inf
1351.masce.fa.znap.fa.sorted.znap.fa.sznap.fa	0	15	1	5	NS	0.233206	48	Inf
1353.masce.fa.znap.fa.sorted.znap.fa.sznap.fa	8	48	12	12	Sig_Pos	0.841476	5.44444444444444	6
1354.masce.fa.znap.fa.sorted.znap.fa.sznap.fa	1	11	7	5	Sig_Pos	1.173099	4.5	7.85714285714286
1356.masce.fa.znap.fa.sorted.znap.fa.sznap.fa	0	2	4	2	Sig_Pos	2.790941	1.8	Inf
1357.masce.fa.znap.fa.sorted.znap.fa.sznap.fa	0	8	7	0	Sig_Pos	3.497741	1.125	NA
1359.masce.fa.znap.fa.sorted.znap.fa.sznap.fa	1	12	1	3	NS	1.644161	13	36
1360.masce.fa.znap.fa.sorted.znap.fa.sznap.fa	2	11	8	4	Sig_Pos	2.797663	2.22222222222222	2.75
1361.masce.fa.znap.fa.sorted.znap.fa.sznap.fa	7	23	9	5	NS	0.637702	1.8	1.82539682539683
1362.masce.fa.znap.fa.sorted.znap.fa.sznap.fa	3	30	12	11	Sig_Pos	1.026974	7.15384615384615	9.16666666666667
1363.masce.fa.znap.fa.sorted.znap.fa.sznap.fa	0	7	2	1	NS	0.80873	5.33333333333333	Inf
1364.masce.fa.znap.fa.sorted.znap.fa.sznap.fa	2	8	2	2	NS	0.317421	3	4
1365.masce.fa.znap.fa.sorted.znap.fa.sznap.fa	5	38	2	8	NS	-0.434653	19.5	30.4
1366.masce.fa.znap.fa.sorted.znap.fa.sznap.fa	1	1	0	4	NS	0.334015	5	Inf
1367.masce.fa.znap.fa.sorted.znap.fa.sznap.fa	4	21	7	9	Sig_Pos	1.094038	5.5	6.75
1368.masce.fa.znap.fa.sorted.znap.fa.sznap.fa	5	19	1	9	NS	-0.734234	16.6666666666667	34.2
1370.masce.fa.znap.fa.sorted.znap.fa.sznap.fa	9	21	1	2	NS	-1.107051	3.3	4.66666666666667
1372.masce.fa.znap.fa.sorted.znap.fa.sznap.fa	0	7	0	0	NS	-2.503752	8	NA
1375.masce.fa.znap.fa.sorted.znap.fa.sznap.fa	2	14	6	8	Sig_Pos	1.211245	6.42857142857143	9.33333333333333
1377.masce.fa.znap.fa.sorted.znap.fa.sznap.fa	8	30	16	13	Sig_Pos	1.22718	2.83660130718954	3.046875
1381.masce.fa.znap.fa.sorted.znap.fa.sznap.fa	6	42	19	20	Sig_Pos	0.788162	6.45	7.36842105263158
1382.masce.fa.znap.fa.sorted.znap.fa.sznap.fa	0	5	0	4	NS	-1.708722	30	Inf
1383.masce.fa.znap.fa.sorted.znap.fa.sznap.fa	1	15	5	1	NS	1.040772	2.66666666666667	3
1385.masce.fa.znap.fa.sorted.znap.fa.sznap.fa	1	17	5	4	NS	0.964705	7.5	13.6
1386.masce.fa.znap.fa.sorted.znap.fa.sznap.fa	2	25	2	5	NS	0.064208	17.3333333333333	31.25
1387.masce.fa.znap.fa.sorted.znap.fa.sznap.fa	0	0	1	0	NS	1.322209	0.5	NA
1388.masce.fa.znap.fa.sorted.znap.fa.sznap.fa	5	15	6	3	NS	-0.121324	1.52380952380952	1.5
1389.masce.fa.znap.fa.sorted.znap.fa.sznap.fa	1	7	0	0	NS	-2.39935	4	NA
1391.masce.fa.znap.fa.sorted.znap.fa.sznap.fa	0	5	4	2	NS	1.289658	3.6	Inf
1392.masce.fa.znap.fa.sorted.znap.fa.sznap.fa	3	19	2	3	NS	-0.260954	6.66666666666667	9.5
1394.masce.fa.znap.fa.sorted.znap.fa.sznap.fa	3	25	15	12	NS	0.497271	5.28125	6.66666666666667
1395.masce.fa.znap.fa.sorted.znap.fa.sznap.fa	1	16	15	5	Sig_Pos	1.162848	3.1875	5.33333333333333
1399.masce.fa.znap.fa.sorted.znap.fa.sznap.fa	0	8	2	3	NS	0.766218	12	Inf
1400.masce.fa.znap.fa.sorted.znap.fa.sznap.fa	1	10	5	3	NS	0.907283	3.66666666666667	6
1401.masce.fa.znap.fa.sorted.znap.fa.sznap.fa	0	5	1	3	NS	-0.968084	12	Inf
1402.masce.fa.znap.fa.sorted.znap.fa.sznap.fa	2	7	5	3	NS	0.519227	1.77777777777778	2.1
1405.masce.fa.znap.fa.sorted.znap.fa.sznap.fa	6	14	6	5	NS	-0.172179	1.83673469387755	1.94444444444444
1406.masce.fa.znap.fa.sorted.znap.fa.sznap.fa	0	3	0	1	NS	-0.466353	8	Inf
1408.masce.fa.znap.fa.sorted.znap.fa.sznap.fa	0	3	0	0	NS	-1.989478	4	NA
1409.masce.fa.znap.fa.sorted.znap.fa.sznap.fa	2	11	4	3	Sig_Pos	1.751589	3.2	4.125
1417.masce.fa.znap.fa.sorted.znap.fa.sznap.fa	4	17	3	5	NS	0.119555	5.4	7.08333333333333
1419.masce.fa.znap.fa.sorted.znap.fa.sznap.fa	2	7	2	1	NS	0.65891	1.77777777777778	1.75
1422.masce.fa.znap.fa.sorted.znap.fa.sznap.fa	1	9	0	3	NS	-1.956621	20	Inf
1424.masce.fa.znap.fa.sorted.znap.fa.sznap.fa	2	14	3	8	NS	0.15225	11.25	18.6666666666667
1425.masce.fa.znap.fa.sorted.znap.fa.sznap.fa	0	2	0	0	NS	-2.957883	3	NA
1426.masce.fa.znap.fa.sorted.znap.fa.sznap.fa	4	16	4	7	NS	0.668645	5.44	7
1430.masce.fa.znap.fa.sorted.znap.fa.sznap.fa	0	9	6	4	Sig_Pos	1.255178	7.14285714285714	Inf
1438.masce.fa.znap.fa.sorted.znap.fa.sznap.fa	6	29	1	3	NS	0.220178	8.57142857142857	14.5
1439.masce.fa.znap.fa.sorted.znap.fa.sznap.fa	2	4	1	2	NS	-0.046518	2.5	4
1440.masce.fa.znap.fa.sorted.znap.fa.sznap.fa	5	20	6	4	NS	0.595111	2.5	2.66666666666667
1443.masce.fa.znap.fa.sorted.znap.fa.sznap.fa	4	16	3	4	NS	0.051855	4.25	5.33333333333333
1444.masce.fa.znap.fa.sorted.znap.fa.sznap.fa	3	26	0	6	NS	-1.360185	47.25	Inf
1446.masce.fa.znap.fa.sorted.znap.fa.sznap.fa	9	59	3	13	NS	0.154442	21	28.4074074074074
1449.masce.fa.znap.fa.sorted.znap.fa.sznap.fa	4	11	9	8	NS	0.147385	2.16	2.44444444444444
1450.masce.fa.znap.fa.sorted.znap.fa.sznap.fa	1	4	2	1	NS	1.829907	1.66666666666667	2
1451.masce.fa.znap.fa.sorted.znap.fa.sznap.fa	2	1	0	1	NS	-0.794499	1.33333333333333	Inf
1452.masce.fa.znap.fa.sorted.znap.fa.sznap.fa	9	29	2	7	NS	-0.249811	8	11.2777777777778
1454.masce.fa.znap.fa.sorted.znap.fa.sznap.fa	0	9	0	1	NS	-1.868074	20	Inf
1456.masce.fa.znap.fa.sorted.znap.fa.sznap.fa	3	28	2	6	Sig_Neg	-1.089877	16.9166666666667	28
1457.masce.fa.znap.fa.sorted.znap.fa.sznap.fa	2	5	1	3	NS	-0.239145	4	7.5
1462.masce.fa.znap.fa.sorted.znap.fa.sznap.fa	1	13	4	4	NS	1.304633	7	13
1463.masce.fa.znap.fa.sorted.znap.fa.sznap.fa	3	14	16	3	Sig_Pos	1.446489	0.882352941176471	0.875
1466.masce.fa.znap.fa.sorted.znap.fa.sznap.fa	2	7	1	3	NS	0.305453	5.33333333333333	10.5
1468.masce.fa.znap.fa.sorted.znap.fa.sznap.fa	2	8	0	2	NS	-1.538615	9	Inf
1473.masce.fa.znap.fa.sorted.znap.fa.sznap.fa	8	9	1	5	NS	-0.554157	3.33333333333333	5.625
1474.masce.fa.znap.fa.sorted.znap.fa.sznap.fa	10	27	16	9	Sig_Pos	1.186873	1.49732620320856	1.51875
1475.masce.fa.znap.fa.sorted.znap.fa.sznap.fa	0	3	0	2	NS	-1.43781	12	Inf
1479.masce.fa.znap.fa.sorted.znap.fa.sznap.fa	6	11	1	2	NS	0.113649	2.57142857142857	3.66666666666667
1482.masce.fa.znap.fa.sorted.znap.fa.sznap.fa	10	27	2	8	NS	-0.208593	7.63636363636364	10.8
1486.masce.fa.znap.fa.sorted.znap.fa.sznap.fa	6	28	3	2	NS	0.247672	3.10714285714286	3.11111111111111
1487.masce.fa.znap.fa.sorted.znap.fa.sznap.fa	3	23	23	11	Sig_Pos	2.212251	3	3.66666666666667
1493.masce.fa.znap.fa.sorted.znap.fa.sznap.fa	4	17	9	5	Sig_Pos	1.205153	2.16	2.36111111111111
1494.masce.fa.znap.fa.sorted.znap.fa.sznap.fa	4	16	5	4	NS	1.104785	2.83333333333333	3.2
1496.masce.fa.znap.fa.sorted.znap.fa.sznap.fa	0	8	1	1	NS	0.98937	9	Inf
1497.masce.fa.znap.fa.sorted.znap.fa.sznap.fa	1	8	1	1	NS	0.852289	4.5	8
1499.masce.fa.znap.fa.sorted.znap.fa.sznap.fa	2	5	6	2	Sig_Pos	1.246787	0.857142857142857	0.833333333333333
1502.masce.fa.znap.fa.sorted.znap.fa.sznap.fa	0	1	0	0	NS	-1.853003	2	NA
1503.masce.fa.znap.fa.sorted.znap.fa.sznap.fa	2	13	0	1	NS	-1.626746	9.33333333333333	Inf
1504.masce.fa.znap.fa.sorted.znap.fa.sznap.fa	2	18	10	6	Sig_Pos	0.973939	4.03030303030303	5.4
1506.masce.fa.znap.fa.sorted.znap.fa.sznap.fa	4	20	2	5	NS	-0.01849	8.4	12.5
1507.masce.fa.znap.fa.sorted.znap.fa.sznap.fa	2	7	1	1	NS	1.383094	2.66666666666667	3.5
1509.masce.fa.znap.fa.sorted.znap.fa.sznap.fa	2	18	3	5	NS	0.143845	9.5	15
1510.masce.fa.znap.fa.sorted.znap.fa.sznap.fa	2	10	6	3	Sig_Pos	1.460993	2.0952380952381	2.5
1511.masce.fa.znap.fa.sorted.znap.fa.sznap.fa	3	13	1	1	NS	-0.465791	3.5	4.33333333333333
1513.masce.fa.znap.fa.sorted.znap.fa.sznap.fa	1	7	0	2	NS	-1.55496	12	Inf
1515.masce.fa.znap.fa.sorted.znap.fa.sznap.fa	2	8	1	0	NS	1.326226	1.5	0
1516.masce.fa.znap.fa.sorted.znap.fa.sznap.fa	1	16	2	2	NS	-0.707435	8.5	16
1517.masce.fa.znap.fa.sorted.znap.fa.sznap.fa	0	13	0	3	NS	-0.694468	56	Inf
1518.masce.fa.znap.fa.sorted.znap.fa.sznap.fa	0	4	0	0	NS	-1.136909	5	NA
1519.masce.fa.znap.fa.sorted.znap.fa.sznap.fa	0	2	3	4	NS	0.930216	3.75	Inf
1521.masce.fa.znap.fa.sorted.znap.fa.sznap.fa	2	6	1	2	NS	0.910048	3.5	6
1525.masce.fa.znap.fa.sorted.znap.fa.sznap.fa	3	9	0	1	NS	-2.142167	5	Inf
1527.masce.fa.znap.fa.sorted.znap.fa.sznap.fa	1	6	0	1	NS	0.312721	7	Inf
1528.masce.fa.znap.fa.sorted.znap.fa.sznap.fa	7	9	6	7	NS	0.19556	1.42857142857143	1.5
1530.masce.fa.znap.fa.sorted.znap.fa.sznap.fa	3	1	8	1	Sig_Pos	2.331261	0.111111111111111	0.0416666666666667
1531.masce.fa.znap.fa.sorted.znap.fa.sznap.fa	5	13	0	0	Sig_Neg	-3.289019	2.33333333333333	NA
1533.masce.fa.znap.fa.sorted.znap.fa.sznap.fa	2	0	0	0	NS	-1.173877	0.333333333333333	NA
1540.masce.fa.znap.fa.sorted.znap.fa.sznap.fa	4	10	1	2	NS	-0.459927	3.3	5
1542.masce.fa.znap.fa.sorted.znap.fa.sznap.fa	0	2	2	0	NS	2.422583	1	NA
1545.masce.fa.znap.fa.sorted.znap.fa.sznap.fa	2	6	2	1	NS	1.050387	1.55555555555556	1.5
1547.masce.fa.znap.fa.sorted.znap.fa.sznap.fa	0	11	8	4	Sig_Pos	1.49446	6.66666666666667	Inf
1549.masce.fa.znap.fa.sorted.znap.fa.sznap.fa	2	12	2	7	NS	0.576928	11.5555555555556	21
1552.masce.fa.znap.fa.sorted.znap.fa.sznap.fa	1	6	0	3	NS	-1.419392	14	Inf
1553.masce.fa.znap.fa.sorted.znap.fa.sznap.fa	1	4	1	2	NS	0.511336	3.75	8
1556.masce.fa.znap.fa.sorted.znap.fa.sznap.fa	2	6	1	1	NS	0.166891	2.33333333333333	3
1557.masce.fa.znap.fa.sorted.znap.fa.sznap.fa	8	27	1	7	NS	-0.751946	12.4444444444444	23.625
1559.masce.fa.znap.fa.sorted.znap.fa.sznap.fa	1	11	0	2	NS	-1.891205	18	Inf
1563.masce.fa.znap.fa.sorted.znap.fa.sznap.fa	1	13	3	6	NS	0.419571	12.25	26
1564.masce.fa.znap.fa.sorted.znap.fa.sznap.fa	5	16	3	5	NS	-0.32685	4.25	5.33333333333333
1565.masce.fa.znap.fa.sorted.znap.fa.sznap.fa	2	19	2	6	NS	0.320702	15.5555555555556	28.5
1566.masce.fa.znap.fa.sorted.znap.fa.sznap.fa	0	8	0	2	NS	-2.190595	27	Inf
1567.masce.fa.znap.fa.sorted.znap.fa.sznap.fa	4	8	1	1	NS	-0.368548	1.8	2
1568.masce.fa.znap.fa.sorted.znap.fa.sznap.fa	8	17	1	2	NS	0.398948	3	4.25
1569.masce.fa.znap.fa.sorted.znap.fa.sznap.fa	15	25	5	11	NS	0.148562	3.25	3.66666666666667
1570.masce.fa.znap.fa.sorted.znap.fa.sznap.fa	9	20	7	4	Sig_Pos	1.983178	1.3125	1.26984126984127
1571.masce.fa.znap.fa.sorted.znap.fa.sznap.fa	4	12	1	4	NS	-0.501499	6.5	12
1575.masce.fa.znap.fa.sorted.znap.fa.sznap.fa	5	23	4	6	NS	0.601137	5.6	6.9
1578.masce.fa.znap.fa.sorted.znap.fa.sznap.fa	3	14	1	4	NS	-0.939626	9.375	18.6666666666667
1579.masce.fa.znap.fa.sorted.znap.fa.sznap.fa	3	13	2	7	NS	0.255878	9.33333333333333	15.1666666666667
1580.masce.fa.znap.fa.sorted.znap.fa.sznap.fa	1	1	0	0	NS	-0.756775	1	NA
1581.masce.fa.znap.fa.sorted.znap.fa.sznap.fa	2	14	4	6	NS	0.786594	7	10.5
1584.masce.fa.znap.fa.sorted.znap.fa.sznap.fa	0	1	3	3	Sig_Pos	2.399144	2	Inf
1586.masce.fa.znap.fa.sorted.znap.fa.sznap.fa	3	6	6	8	Sig_Pos	1.841355	2.25	2.66666666666667
1587.masce.fa.znap.fa.sorted.znap.fa.sznap.fa	1	11	1	2	NS	0.968781	9	22
1588.masce.fa.znap.fa.sorted.znap.fa.sznap.fa	1	4	0	1	NS	-0.219643	5	Inf
1589.masce.fa.znap.fa.sorted.znap.fa.sznap.fa	23	70	17	24	Sig_Pos	0.855101	4.1087962962963	4.29667519181586
1590.masce.fa.znap.fa.sorted.znap.fa.sznap.fa	3	8	0	4	NS	-1.303329	11.25	Inf
1591.masce.fa.znap.fa.sorted.znap.fa.sznap.fa	6	41	20	15	Sig_Pos	0.593137	4.57142857142857	5.125
1593.masce.fa.znap.fa.sorted.znap.fa.sznap.fa	2	11	2	4	NS	0.996461	6.66666666666667	11
1595.masce.fa.znap.fa.sorted.znap.fa.sznap.fa	4	3	8	5	Sig_Pos	2.158682	0.533333333333333	0.46875
1596.masce.fa.znap.fa.sorted.znap.fa.sznap.fa	8	40	20	9	Sig_Pos	1.837479	2.16931216931217	2.25
1597.masce.fa.znap.fa.sorted.znap.fa.sznap.fa	1	0	1	1	NS	0.28745	0.5	0
1600.masce.fa.znap.fa.sorted.znap.fa.sznap.fa	7	13	7	5	Sig_Pos	1.443422	1.3125	1.3265306122449
1601.masce.fa.znap.fa.sorted.znap.fa.sznap.fa	1	4	2	0	NS	0.635196	0.833333333333333	0
1602.masce.fa.znap.fa.sorted.znap.fa.sznap.fa	1	6	0	0	NS	-1.040356	3.5	NA
1605.masce.fa.znap.fa.sorted.znap.fa.sznap.fa	2	18	1	0	NS	-0.558699	3.16666666666667	0
1608.masce.fa.znap.fa.sorted.znap.fa.sznap.fa	0	7	0	0	NS	-2.690219	8	NA
1609.masce.fa.znap.fa.sorted.znap.fa.sznap.fa	4	14	4	8	NS	0.410115	5.4	7
1610.masce.fa.znap.fa.sorted.znap.fa.sznap.fa	19	35	11	14	NS	0.548289	2.25	2.3444976076555
1611.masce.fa.znap.fa.sorted.znap.fa.sznap.fa	2	8	8	2	Sig_Pos	2.525037	1	1
1612.masce.fa.znap.fa.sorted.znap.fa.sznap.fa	2	14	5	1	Sig_Pos	1.828079	1.66666666666667	1.4
1613.masce.fa.znap.fa.sorted.znap.fa.sznap.fa	2	11	0	5	NS	-1.454039	24	Inf
1614.masce.fa.znap.fa.sorted.znap.fa.sznap.fa	1	27	3	9	NS	-0.057343	35	81
1615.masce.fa.znap.fa.sorted.znap.fa.sznap.fa	0	20	9	2	Sig_Pos	2.464022	6.3	Inf
1616.masce.fa.znap.fa.sorted.znap.fa.sznap.fa	1	8	1	3	NS	-0.063084	9	24
1617.masce.fa.znap.fa.sorted.znap.fa.sznap.fa	1	14	18	4	Sig_Pos	2.23183	1.97368421052632	3.11111111111111
1618.masce.fa.znap.fa.sorted.znap.fa.sznap.fa	3	17	5	9	NS	-0.134123	7.5	10.2
1619.masce.fa.znap.fa.sorted.znap.fa.sznap.fa	1	9	1	2	NS	0.101779	7.5	18
1620.masce.fa.znap.fa.sorted.znap.fa.sznap.fa	4	31	21	13	Sig_Pos	0.728803	4.07272727272727	4.79761904761905
1622.masce.fa.znap.fa.sorted.znap.fa.sznap.fa	1	2	1	0	NS	0.015417	0.75	0
1623.masce.fa.znap.fa.sorted.znap.fa.sznap.fa	1	5	0	3	NS	-0.487059	12	Inf
1624.masce.fa.znap.fa.sorted.znap.fa.sznap.fa	0	3	1	1	NS	1.270531	4	Inf
1625.masce.fa.znap.fa.sorted.znap.fa.sznap.fa	5	7	3	1	NS	0.771584	0.666666666666667	0.466666666666667
1627.masce.fa.znap.fa.sorted.znap.fa.sznap.fa	5	10	14	10	Sig_Pos	2.481636	1.34444444444444	1.42857142857143
1630.masce.fa.znap.fa.sorted.znap.fa.sznap.fa	2	11	4	3	NS	1.027805	3.2	4.125
1632.masce.fa.znap.fa.sorted.znap.fa.sznap.fa	0	3	0	0	NS	-2.730828	4	NA
1636.masce.fa.znap.fa.sorted.znap.fa.sznap.fa	7	9	6	7	NS	-0.071582	1.42857142857143	1.5
1638.masce.fa.znap.fa.sorted.znap.fa.sznap.fa	1	0	0	1	NS	-2.172237	1	NA
1640.masce.fa.znap.fa.sorted.znap.fa.sznap.fa	5	7	6	4	NS	0.459455	0.952380952380952	0.933333333333333
1650.masce.fa.znap.fa.sorted.znap.fa.sznap.fa	0	1	6	0	Sig_Pos	2.622532	0.285714285714286	NA
1651.masce.fa.znap.fa.sorted.znap.fa.sznap.fa	8	23	15	8	Sig_Pos	1.043881	1.5	1.53333333333333
1654.masce.fa.znap.fa.sorted.znap.fa.sznap.fa	8	15	2	3	NS	-0.174385	2.37037037037037	2.8125
1656.masce.fa.znap.fa.sorted.znap.fa.sznap.fa	4	5	0	1	NS	0.1556	2.4	Inf
1658.masce.fa.znap.fa.sorted.znap.fa.sznap.fa	3	19	3	7	NS	0.243528	10	14.7777777777778
1661.masce.fa.znap.fa.sorted.znap.fa.sznap.fa	1	7	1	2	NS	1.437106	6	14
1662.masce.fa.znap.fa.sorted.znap.fa.sznap.fa	7	12	0	3	NS	-1.375416	6.5	Inf
1667.masce.fa.znap.fa.sorted.znap.fa.sznap.fa	4	3	0	2	NS	-1.051752	2.4	Inf
1669.masce.fa.znap.fa.sorted.znap.fa.sznap.fa	15	35	7	21	NS	0.134204	6.1875	7
1670.masce.fa.znap.fa.sorted.znap.fa.sznap.fa	9	20	4	8	NS	0.65557	3.78	4.44444444444444
1672.masce.fa.znap.fa.sorted.znap.fa.sznap.fa	4	23	3	1	Sig_Pos	3.917011	2.4	1.91666666666667
1673.masce.fa.znap.fa.sorted.znap.fa.sznap.fa	9	25	2	8	NS	0.55637	7.8	11.1111111111111
1674.masce.fa.znap.fa.sorted.znap.fa.sznap.fa	4	4	0	1	NS	-1.520972	2	Inf
1675.masce.fa.znap.fa.sorted.znap.fa.sznap.fa	2	5	6	5	Sig_Pos	1.711138	1.71428571428571	2.08333333333333
1676.masce.fa.znap.fa.sorted.znap.fa.sznap.fa	5	10	4	4	NS	0.231337	1.83333333333333	2
1680.masce.fa.znap.fa.sorted.znap.fa.sznap.fa	4	11	1	4	NS	-0.247013	6	11
1681.masce.fa.znap.fa.sorted.znap.fa.sznap.fa	7	21	10	5	Sig_Pos	2.371751	1.5	1.5
1683.masce.fa.znap.fa.sorted.znap.fa.sznap.fa	3	16	14	7	Sig_Pos	1.278564	2.26666666666667	2.66666666666667
1684.masce.fa.znap.fa.sorted.znap.fa.sznap.fa	2	10	2	9	NS	0.913122	12.2222222222222	22.5
1686.masce.fa.znap.fa.sorted.znap.fa.sznap.fa	1	6	0	2	NS	-0.880597	10.5	Inf
1687.masce.fa.znap.fa.sorted.znap.fa.sznap.fa	3	16	1	4	NS	0.706375	10.625	21.3333333333333
1689.masce.fa.znap.fa.sorted.znap.fa.sznap.fa	7	22	5	4	NS	0.037233	2.39583333333333	2.51428571428571
1690.masce.fa.znap.fa.sorted.znap.fa.sznap.fa	7	8	22	12	Sig_Pos	1.897874	0.635869565217391	0.623376623376623
1691.masce.fa.znap.fa.sorted.znap.fa.sznap.fa	0	4	3	1	NS	1.642315	2.5	Inf
1701.masce.fa.znap.fa.sorted.znap.fa.sznap.fa	1	4	7	3	Sig_Pos	3.47313	1.25	1.71428571428571
1711.masce.fa.znap.fa.sorted.znap.fa.sznap.fa	9	18	2	9	NS	-0.400346	6.33333333333333	9
1715.masce.fa.znap.fa.sorted.znap.fa.sznap.fa	2	12	1	6	NS	-0.51327	15.1666666666667	36
1716.masce.fa.znap.fa.sorted.znap.fa.sznap.fa	1	5	1	0	NS	1.133003	1.5	0
1720.masce.fa.znap.fa.sorted.znap.fa.sznap.fa	9	22	2	5	NS	0.106446	4.6	6.11111111111111
1721.masce.fa.znap.fa.sorted.znap.fa.sznap.fa	2	25	1	5	NS	-0.646589	26	62.5
1722.masce.fa.znap.fa.sorted.znap.fa.sznap.fa	4	10	1	3	NS	0.564652	4.4	7.5
1723.masce.fa.znap.fa.sorted.znap.fa.sznap.fa	1	11	5	4	Sig_Pos	2.198447	5	8.8
1725.masce.fa.znap.fa.sorted.znap.fa.sznap.fa	0	3	0	0	NS	-1.661823	4	NA
1727.masce.fa.znap.fa.sorted.znap.fa.sznap.fa	2	11	0	4	NS	-1.360559	20	Inf
1728.masce.fa.znap.fa.sorted.znap.fa.sznap.fa	15	27	2	4	NS	0.189915	2.91666666666667	3.6
1730.masce.fa.znap.fa.sorted.znap.fa.sznap.fa	5	9	0	3	NS	-2.070865	6.66666666666667	Inf
1731.masce.fa.znap.fa.sorted.znap.fa.sznap.fa	10	28	23	4	Sig_Pos	3.92287	0.549242424242424	0.48695652173913
1737.masce.fa.znap.fa.sorted.znap.fa.sznap.fa	0	4	9	2	Sig_Pos	2.078119	1.5	Inf
1738.masce.fa.znap.fa.sorted.znap.fa.sznap.fa	5	10	7	4	Sig_Pos	1.610065	1.14583333333333	1.14285714285714
1739.masce.fa.znap.fa.sorted.znap.fa.sznap.fa	7	10	6	4	NS	1.049827	0.982142857142857	0.952380952380952
1740.masce.fa.znap.fa.sorted.znap.fa.sznap.fa	0	7	3	2	NS	1.030007	6	Inf
1741.masce.fa.znap.fa.sorted.znap.fa.sznap.fa	8	20	15	4	Sig_Pos	3.077833	0.729166666666667	0.666666666666667
1742.masce.fa.znap.fa.sorted.znap.fa.sznap.fa	7	14	11	6	Sig_Pos	2.066725	1.09375	1.09090909090909
1747.masce.fa.znap.fa.sorted.znap.fa.sznap.fa	12	22	8	16	NS	0.72199	3.34188034188034	3.66666666666667
1748.masce.fa.znap.fa.sorted.znap.fa.sznap.fa	1	1	5	1	Sig_Pos	3.028491	0.333333333333333	0.2
1750.masce.fa.znap.fa.sorted.znap.fa.sznap.fa	9	35	9	8	NS	0.636518	3.24	3.45679012345679
1752.masce.fa.znap.fa.sorted.znap.fa.sznap.fa	10	14	5	9	Sig_Pos	1.727851	2.27272727272727	2.52
1754.masce.fa.znap.fa.sorted.znap.fa.sznap.fa	6	14	2	6	NS	0.273297	5	7
1755.masce.fa.znap.fa.sorted.znap.fa.sznap.fa	10	17	8	6	Sig_Pos	1.443703	1.27272727272727	1.275
1756.masce.fa.znap.fa.sorted.znap.fa.sznap.fa	38	60	16	22	NS	0.125953	2.11613876319759	2.17105263157895
1758.masce.fa.znap.fa.sorted.znap.fa.sznap.fa	3	6	1	4	NS	0.272243	4.375	8
1759.masce.fa.znap.fa.sorted.znap.fa.sznap.fa	1	6	1	0	NS	-0.012446	1.75	0
1760.masce.fa.znap.fa.sorted.znap.fa.sznap.fa	8	14	1	3	NS	-0.485503	3.33333333333333	5.25
1762.masce.fa.znap.fa.sorted.znap.fa.sznap.fa	6	14	3	7	NS	0.0559	4.28571428571429	5.44444444444445
1763.masce.fa.znap.fa.sorted.znap.fa.sznap.fa	8	26	9	10	NS	0.289747	3.3	3.61111111111111
1764.masce.fa.znap.fa.sorted.znap.fa.sznap.fa	10	21	3	6	NS	1.096567	3.5	4.2
1766.masce.fa.znap.fa.sorted.znap.fa.sznap.fa	15	69	32	25	Sig_Pos	1.58566	3.4469696969697	3.59375
1767.masce.fa.znap.fa.sorted.znap.fa.sznap.fa	9	16	11	4	Sig_Pos	1.888951	0.708333333333333	0.646464646464647
1768.masce.fa.znap.fa.sorted.znap.fa.sznap.fa	15	34	12	21	NS	0.486708	3.70192307692308	3.96666666666667
1769.masce.fa.znap.fa.sorted.znap.fa.sznap.fa	1	9	17	5	Sig_Pos	3.38239	1.66666666666667	2.64705882352941
1770.masce.fa.znap.fa.sorted.znap.fa.sznap.fa	14	11	5	7	Sig_Pos	1.149904	1.06666666666667	1.1
1771.masce.fa.znap.fa.sorted.znap.fa.sznap.fa	4	0	0	1	NS	-0.218741	0.4	NA
1772.masce.fa.znap.fa.sorted.znap.fa.sznap.fa	10	20	5	8	NS	0.461448	2.86363636363636	3.2
1773.masce.fa.znap.fa.sorted.znap.fa.sznap.fa	18	27	7	5	NS	0.945342	1.10526315789474	1.07142857142857
1775.masce.fa.znap.fa.sorted.znap.fa.sznap.fa	3	12	7	5	Sig_Pos	1.238967	2.4375	2.85714285714286
1776.masce.fa.znap.fa.sorted.znap.fa.sznap.fa	5	11	2	2	NS	0.970451	2	2.2
1778.masce.fa.znap.fa.sorted.znap.fa.sznap.fa	5	20	16	10	Sig_Pos	2.501003	2.26470588235294	2.5
1780.masce.fa.znap.fa.sorted.znap.fa.sznap.fa	8	16	2	7	NS	0.238413	5.03703703703704	7
1781.masce.fa.znap.fa.sorted.znap.fa.sznap.fa	6	16	2	8	NS	0.661442	7.28571428571429	10.6666666666667
1782.masce.fa.znap.fa.sorted.znap.fa.sznap.fa	3	28	11	11	Sig_Pos	1.952856	7.25	9.33333333333333
1783.masce.fa.znap.fa.sorted.znap.fa.sznap.fa	9	24	9	18	Sig_Pos	1.038349	4.75	5.33333333333333
1784.masce.fa.znap.fa.sorted.znap.fa.sznap.fa	8	9	4	3	NS	0.727796	0.888888888888889	0.84375
1785.masce.fa.znap.fa.sorted.znap.fa.sznap.fa	5	15	4	10	Sig_Pos	1.426965	5.86666666666667	7.5
1787.masce.fa.znap.fa.sorted.znap.fa.sznap.fa	11	27	15	10	Sig_Pos	1.770143	1.60416666666667	1.63636363636364
1788.masce.fa.znap.fa.sorted.znap.fa.sznap.fa	6	7	3	0	NS	0.960401	0.285714285714286	0
1789.masce.fa.znap.fa.sorted.znap.fa.sznap.fa	7	9	4	7	Sig_Pos	1.263094	2	2.25
1790.masce.fa.znap.fa.sorted.znap.fa.sznap.fa	53	111	78	48	Sig_Pos	2.641921	1.28645100797	1.28882438316401
1791.masce.fa.znap.fa.sorted.znap.fa.sznap.fa	7	20	19	8	Sig_Pos	3.23381	1.18125	1.20300751879699
1792.masce.fa.znap.fa.sorted.znap.fa.sznap.fa	8	27	16	11	Sig_Pos	2.970712	2.19607843137255	2.3203125
1796.masce.fa.znap.fa.sorted.znap.fa.sznap.fa	7	18	7	4	Sig_Pos	2.339651	1.484375	1.46938775510204
1797.masce.fa.znap.fa.sorted.znap.fa.sznap.fa	2	9	5	3	NS	1.101601	2.22222222222222	2.7
1801.masce.fa.znap.fa.sorted.znap.fa.sznap.fa	5	17	1	3	NS	-0.374575	6	10.2
1803.masce.fa.znap.fa.sorted.znap.fa.sznap.fa	2	6	6	2	NS	1.00354	1	1
1804.masce.fa.znap.fa.sorted.znap.fa.sznap.fa	5	34	15	19	Sig_Pos	1.005291	7.29166666666667	8.61333333333333
1805.masce.fa.znap.fa.sorted.znap.fa.sznap.fa	0	4	0	0	NS	-1.458702	5	NA
1807.masce.fa.znap.fa.sorted.znap.fa.sznap.fa	7	3	2	3	NS	0.155954	0.666666666666667	0.642857142857143
1808.masce.fa.znap.fa.sorted.znap.fa.sznap.fa	7	25	2	2	NS	0.398657	3.25	3.57142857142857
1809.masce.fa.znap.fa.sorted.znap.fa.sznap.fa	1	3	0	0	NS	-0.785727	2	NA
1813.masce.fa.znap.fa.sorted.znap.fa.sznap.fa	9	14	7	5	Sig_Pos	1.782699	1.125	1.11111111111111
1815.masce.fa.znap.fa.sorted.znap.fa.sznap.fa	11	26	9	11	Sig_Pos	0.802711	2.7	2.88888888888889
1817.masce.fa.znap.fa.sorted.znap.fa.sznap.fa	7	16	4	3	NS	1.273826	1.7	1.71428571428571
1820.masce.fa.znap.fa.sorted.znap.fa.sznap.fa	7	11	1	13	NS	-0.531202	10.5	20.4285714285714
1821.masce.fa.znap.fa.sorted.znap.fa.sznap.fa	12	38	7	11	NS	-0.038554	4.5	4.97619047619048
1824.masce.fa.znap.fa.sorted.znap.fa.sznap.fa	6	6	1	5	NS	0.46839	3	5
1827.masce.fa.znap.fa.sorted.znap.fa.sznap.fa	2	9	4	3	Sig_Pos	2.58638	2.66666666666667	3.375
1828.masce.fa.znap.fa.sorted.znap.fa.sznap.fa	6	9	2	3	NS	-0.592035	1.9047619047619	2.25
1832.masce.fa.znap.fa.sorted.znap.fa.sznap.fa	2	6	3	2	Sig_Pos	2.626714	1.75	2
1837.masce.fa.znap.fa.sorted.znap.fa.sznap.fa	11	12	5	8	NS	0.077173	1.625	1.74545454545455
1839.masce.fa.znap.fa.sorted.znap.fa.sznap.fa	9	15	2	6	NS	-0.393252	3.73333333333333	5
1841.masce.fa.znap.fa.sorted.znap.fa.sznap.fa	1	0	2	2	NS	2.204962	0.5	0
1842.masce.fa.znap.fa.sorted.znap.fa.sznap.fa	10	44	8	17	NS	-0.07844	8.18181818181818	9.35
1845.masce.fa.znap.fa.sorted.znap.fa.sznap.fa	4	4	1	2	NS	0.007496	1.5	2
1849.masce.fa.znap.fa.sorted.znap.fa.sznap.fa	6	1	0	2	NS	-0.897545	0.857142857142857	Inf
1852.masce.fa.znap.fa.sorted.znap.fa.sznap.fa	3	19	0	0	NS	-2.360753	5	NA
1853.masce.fa.znap.fa.sorted.znap.fa.sznap.fa	5	10	3	2	NS	0.648397	1.375	1.33333333333333
1855.masce.fa.znap.fa.sorted.znap.fa.sznap.fa	4	22	1	1	NS	0.513782	4.6	5.5
1856.masce.fa.znap.fa.sorted.znap.fa.sznap.fa	5	17	0	2	NS	-2.282103	9	Inf
1857.masce.fa.znap.fa.sorted.znap.fa.sznap.fa	3	11	6	3	Sig_Pos	1.169935	1.71428571428571	1.83333333333333
1865.masce.fa.znap.fa.sorted.znap.fa.sznap.fa	4	17	0	0	NS	-2.285525	3.6	NA
1867.masce.fa.znap.fa.sorted.znap.fa.sznap.fa	0	10	1	3	NS	0.838452	22	Inf
1868.masce.fa.znap.fa.sorted.znap.fa.sznap.fa	3	13	2	3	NS	0.585803	4.66666666666667	6.5
1872.masce.fa.znap.fa.sorted.znap.fa.sznap.fa	4	17	1	2	NS	0.326912	5.4	8.5
1875.masce.fa.znap.fa.sorted.znap.fa.sznap.fa	5	7	0	9	NS	-0.854528	13.3333333333333	Inf
1876.masce.fa.znap.fa.sorted.znap.fa.sznap.fa	2	6	1	1	NS	1.070899	2.33333333333333	3
1877.masce.fa.znap.fa.sorted.znap.fa.sznap.fa	4	21	0	2	NS	-2.141771	13.2	Inf
1878.masce.fa.znap.fa.sorted.znap.fa.sznap.fa	4	10	0	1	NS	-2.37118	4.4	Inf
1879.masce.fa.znap.fa.sorted.znap.fa.sznap.fa	2	9	3	5	NS	0.262051	5	7.5
1880.masce.fa.znap.fa.sorted.znap.fa.sznap.fa	4	20	1	6	NS	0.001315	14.7	30
1881.masce.fa.znap.fa.sorted.znap.fa.sznap.fa	0	6	1	3	NS	0.971807	14	Inf
1883.masce.fa.znap.fa.sorted.znap.fa.sznap.fa	2	6	15	5	Sig_Pos	4.385921	0.875	1
1890.masce.fa.znap.fa.sorted.znap.fa.sznap.fa	5	15	0	5	NS	-1.506641	16	Inf
1894.masce.fa.znap.fa.sorted.znap.fa.sznap.fa	2	9	1	3	NS	-0.540066	6.66666666666667	13.5
1895.masce.fa.znap.fa.sorted.znap.fa.sznap.fa	4	3	2	3	NS	-0.156802	1.06666666666667	1.125
1898.masce.fa.znap.fa.sorted.znap.fa.sznap.fa	7	21	2	4	NS	0.29979	4.58333333333333	6
1904.masce.fa.znap.fa.sorted.znap.fa.sznap.fa	4	7	0	2	NS	-0.792033	4.8	Inf
1905.masce.fa.znap.fa.sorted.znap.fa.sznap.fa	2	11	13	8	Sig_Pos	1.232277	2.57142857142857	3.38461538461538
1906.masce.fa.znap.fa.sorted.znap.fa.sznap.fa	2	7	1	0	NS	-0.166416	1.33333333333333	0
1910.masce.fa.znap.fa.sorted.znap.fa.sznap.fa	3	8	3	2	NS	-0.039146	1.6875	1.77777777777778
1911.masce.fa.znap.fa.sorted.znap.fa.sznap.fa	1	5	1	1	NS	-0.359593	3	5
1912.masce.fa.znap.fa.sorted.znap.fa.sznap.fa	0	6	1	0	NS	0.038091	3.5	NA
1915.masce.fa.znap.fa.sorted.znap.fa.sznap.fa	7	17	9	7	NS	0.435114	1.8	1.88888888888889
1917.masce.fa.znap.fa.sorted.znap.fa.sznap.fa	8	14	4	6	NS	0.253282	2.33333333333333	2.625
1919.masce.fa.znap.fa.sorted.znap.fa.sznap.fa	1	13	3	1	NS	0.494727	3.5	4.33333333333333
1920.masce.fa.znap.fa.sorted.znap.fa.sznap.fa	2	8	2	2	NS	0.564485	3	4
1921.masce.fa.znap.fa.sorted.znap.fa.sznap.fa	1	6	0	0	NS	-2.362262	3.5	NA
1923.masce.fa.znap.fa.sorted.znap.fa.sznap.fa	3	2	1	1	NS	-0.218915	0.75	0.666666666666667
1925.masce.fa.znap.fa.sorted.znap.fa.sznap.fa	6	25	4	8	NS	0.67447	6.68571428571429	8.33333333333333
1926.masce.fa.znap.fa.sorted.znap.fa.sznap.fa	9	29	2	5	NS	-0.078887	6	8.05555555555556
1927.masce.fa.znap.fa.sorted.znap.fa.sznap.fa	1	6	3	0	NS	1.198673	0.875	0
1928.masce.fa.znap.fa.sorted.znap.fa.sznap.fa	3	13	6	6	Sig_Pos	1.482346	3.5	4.33333333333333
1942.masce.fa.znap.fa.sorted.znap.fa.sznap.fa	2	7	2	4	NS	0.561165	4.44444444444444	7
1943.masce.fa.znap.fa.sorted.znap.fa.sznap.fa	8	28	26	12	Sig_Pos	1.437433	1.55144032921811	1.61538461538462
1945.masce.fa.znap.fa.sorted.znap.fa.sznap.fa	13	19	3	9	NS	-0.14887	3.57142857142857	4.38461538461538
1949.masce.fa.znap.fa.sorted.znap.fa.sznap.fa	2	25	2	9	Sig_Neg	-0.943385	28.8888888888889	56.25
1952.masce.fa.znap.fa.sorted.znap.fa.sznap.fa	1	14	4	5	NS	0.59008	9	17.5
1956.masce.fa.znap.fa.sorted.znap.fa.sznap.fa	26	123	22	28	NS	0.344935	5.79066022544283	6.02097902097902
1958.masce.fa.znap.fa.sorted.znap.fa.sznap.fa	3	6	0	0	NS	-2.665319	1.75	NA
1959.masce.fa.znap.fa.sorted.znap.fa.sznap.fa	1	2	5	0	Sig_Pos	2.465667	0.25	0
1962.masce.fa.znap.fa.sorted.znap.fa.sznap.fa	1	6	6	3	NS	0.947961	2	3
1965.masce.fa.znap.fa.sorted.znap.fa.sznap.fa	0	1	0	1	NS	0.241071	4	Inf
1967.masce.fa.znap.fa.sorted.znap.fa.sznap.fa	2	10	8	2	Sig_Pos	1.855612	1.22222222222222	1.25
1968.masce.fa.znap.fa.sorted.znap.fa.sznap.fa	0	5	2	2	NS	0.278967	6	Inf
1971.masce.fa.znap.fa.sorted.znap.fa.sznap.fa	8	21	0	6	NS	-1.12188	17.1111111111111	Inf
1972.masce.fa.znap.fa.sorted.znap.fa.sznap.fa	4	22	0	7	NS	-1.02412	36.8	Inf
1977.masce.fa.znap.fa.sorted.znap.fa.sznap.fa	6	24	15	10	Sig_Pos	0.626732	2.45535714285714	2.66666666666667
1978.masce.fa.znap.fa.sorted.znap.fa.sznap.fa	0	5	0	4	NS	-1.729815	30	Inf
1982.masce.fa.znap.fa.sorted.znap.fa.sznap.fa	3	17	1	3	NS	-0.292731	9	17
1984.masce.fa.znap.fa.sorted.znap.fa.sznap.fa	3	30	2	7	NS	-0.604079	20.6666666666667	35
1986.masce.fa.znap.fa.sorted.znap.fa.sznap.fa	2	0	0	0	NS	-2.518821	0.333333333333333	NA
1988.masce.fa.znap.fa.sorted.znap.fa.sznap.fa	1	28	12	6	Sig_Pos	1.306506	7.80769230769231	14
1989.masce.fa.znap.fa.sorted.znap.fa.sznap.fa	1	19	4	2	NS	0.825278	6	9.5
1990.masce.fa.znap.fa.sorted.znap.fa.sznap.fa	1	10	0	1	NS	-1.285153	11	Inf
1993.masce.fa.znap.fa.sorted.znap.fa.sznap.fa	1	9	6	2	NS	0.411632	2.14285714285714	3
1995.masce.fa.znap.fa.sorted.znap.fa.sznap.fa	1	8	2	7	NS	0.264196	12	28
1996.masce.fa.znap.fa.sorted.znap.fa.sznap.fa	0	5	3	1	NS	0.776898	3	Inf
1997.masce.fa.znap.fa.sorted.znap.fa.sznap.fa	1	6	4	7	NS	-0.170158	5.6	10.5
1998.masce.fa.znap.fa.sorted.znap.fa.sznap.fa	2	11	11	7	NS	0.741746	2.66666666666667	3.5
2002.masce.fa.znap.fa.sorted.znap.fa.sznap.fa	2	14	1	0	NS	-0.196113	2.5	0
2004.masce.fa.znap.fa.sorted.znap.fa.sznap.fa	1	15	3	8	NS	-0.112985	18	40
2007.masce.fa.znap.fa.sorted.znap.fa.sznap.fa	1	7	3	7	NS	-0.086608	8	16.3333333333333
2008.masce.fa.znap.fa.sorted.znap.fa.sznap.fa	5	3	3	3	NS	0.100501	0.666666666666667	0.6
2011.masce.fa.znap.fa.sorted.znap.fa.sznap.fa	0	2	4	0	NS	0.676193	0.6	NA
2012.masce.fa.znap.fa.sorted.znap.fa.sznap.fa	9	46	34	10	Sig_Pos	2.901598	1.47714285714286	1.50326797385621
2013.masce.fa.znap.fa.sorted.znap.fa.sznap.fa	2	3	1	1	NS	0.424436	1.33333333333333	1.5
2014.masce.fa.znap.fa.sorted.znap.fa.sznap.fa	1	9	1	1	NS	-0.344787	5	9
2015.masce.fa.znap.fa.sorted.znap.fa.sznap.fa	3	5	0	0	NS	-1.864197	1.5	NA
2024.masce.fa.znap.fa.sorted.znap.fa.sznap.fa	2	2	0	3	NS	-1.696052	4	Inf
2025.masce.fa.znap.fa.sorted.znap.fa.sznap.fa	0	6	1	1	NS	-0.571322	7	Inf
2029.masce.fa.znap.fa.sorted.znap.fa.sznap.fa	1	5	2	2	NS	-0.509386	3	5
2030.masce.fa.znap.fa.sorted.znap.fa.sznap.fa	2	10	1	0	NS	0.412405	1.83333333333333	0
2031.masce.fa.znap.fa.sorted.znap.fa.sznap.fa	0	8	5	8	Sig_Pos	1.621146	13.5	Inf
2033.masce.fa.znap.fa.sorted.znap.fa.sznap.fa	0	12	2	3	NS	0.470496	17.3333333333333	Inf
2034.masce.fa.znap.fa.sorted.znap.fa.sznap.fa	3	28	4	6	NS	0.236186	10.15	14
2035.masce.fa.znap.fa.sorted.znap.fa.sznap.fa	2	17	25	21	Sig_Pos	1.427755	5.07692307692308	7.14
2036.masce.fa.znap.fa.sorted.znap.fa.sznap.fa	1	10	3	4	NS	0.141102	6.875	13.3333333333333
2038.masce.fa.znap.fa.sorted.znap.fa.sznap.fa	3	9	8	8	NS	0.457956	2.5	3
2039.masce.fa.znap.fa.sorted.znap.fa.sznap.fa	0	6	3	0	NS	1.733576	1.75	NA
2040.masce.fa.znap.fa.sorted.znap.fa.sznap.fa	2	13	7	5	Sig_Pos	1.540315	3.5	4.64285714285714
2041.masce.fa.znap.fa.sorted.znap.fa.sznap.fa	0	3	0	1	NS	-0.660961	8	Inf
2042.masce.fa.znap.fa.sorted.znap.fa.sznap.fa	1	10	9	7	Sig_Pos	1.188236	4.4	7.77777777777778
2046.masce.fa.znap.fa.sorted.znap.fa.sznap.fa	3	15	1	1	NS	1.314085	4	5
2047.masce.fa.znap.fa.sorted.znap.fa.sznap.fa	2	10	0	1	Sig_Neg	-2.688015	7.33333333333333	Inf
2048.masce.fa.znap.fa.sorted.znap.fa.sznap.fa	2	8	0	2	NS	-1.740625	9	Inf
2049.masce.fa.znap.fa.sorted.znap.fa.sznap.fa	6	39	9	9	Sig_Pos	1.410854	5.71428571428571	6.5
2050.masce.fa.znap.fa.sorted.znap.fa.sznap.fa	0	15	1	9	NS	0.367955	80	Inf
2051.masce.fa.znap.fa.sorted.znap.fa.sznap.fa	6	27	2	5	NS	-0.490502	8	11.25
2052.masce.fa.znap.fa.sorted.znap.fa.sznap.fa	3	8	4	6	NS	0.527564	3.15	4
2054.masce.fa.znap.fa.sorted.znap.fa.sznap.fa	1	8	0	2	NS	-0.968601	13.5	Inf
2055.masce.fa.znap.fa.sorted.znap.fa.sznap.fa	1	7	0	2	NS	-0.58497	12	Inf
2057.masce.fa.znap.fa.sorted.znap.fa.sznap.fa	0	2	1	4	NS	0.030989	7.5	Inf
2058.masce.fa.znap.fa.sorted.znap.fa.sznap.fa	3	1	0	2	NS	-0.833316	1.5	Inf
2059.masce.fa.znap.fa.sorted.znap.fa.sznap.fa	5	38	16	8	Sig_Pos	1.501198	3.44117647058824	3.8
2060.masce.fa.znap.fa.sorted.znap.fa.sznap.fa	0	9	2	4	NS	0.80632	16.6666666666667	Inf
2061.masce.fa.znap.fa.sorted.znap.fa.sznap.fa	0	5	1	3	NS	-0.118093	12	Inf
2063.masce.fa.znap.fa.sorted.znap.fa.sznap.fa	1	6	0	2	NS	-0.187011	10.5	Inf
2064.masce.fa.znap.fa.sorted.znap.fa.sznap.fa	1	7	3	0	Sig_Pos	2.841519	1	0
2065.masce.fa.znap.fa.sorted.znap.fa.sznap.fa	2	11	3	3	Sig_Pos	2.543425	4	5.5
2066.masce.fa.znap.fa.sorted.znap.fa.sznap.fa	5	31	0	4	NS	-1.55839	26.6666666666667	Inf
2067.masce.fa.znap.fa.sorted.znap.fa.sznap.fa	1	28	3	5	Sig_Pos	2.449976	21.75	46.6666666666667
2068.masce.fa.znap.fa.sorted.znap.fa.sznap.fa	1	9	4	2	Sig_Pos	1.93948	3	4.5
2069.masce.fa.znap.fa.sorted.znap.fa.sznap.fa	6	20	4	4	NS	1.276373	3	3.33333333333333
2070.masce.fa.znap.fa.sorted.znap.fa.sznap.fa	7	38	4	2	NS	1.514516	2.925	2.71428571428571
2071.masce.fa.znap.fa.sorted.znap.fa.sznap.fa	2	22	5	4	Sig_Pos	2.025393	6.38888888888889	8.8
2075.masce.fa.znap.fa.sorted.znap.fa.sznap.fa	4	18	0	3	NS	-1.192003	15.2	Inf
2077.masce.fa.znap.fa.sorted.znap.fa.sznap.fa	8	60	26	14	Sig_Pos	2.054096	3.76543209876543	4.03846153846154
2080.masce.fa.znap.fa.sorted.znap.fa.sznap.fa	0	2	1	0	NS	1.088176	1.5	NA
2083.masce.fa.znap.fa.sorted.znap.fa.sznap.fa	1	5	3	4	Sig_Pos	2.020262	3.75	6.66666666666667
2084.masce.fa.znap.fa.sorted.znap.fa.sznap.fa	0	10	2	0	NS	1.641627	3.66666666666667	NA
2085.masce.fa.znap.fa.sorted.znap.fa.sznap.fa	0	5	2	1	NS	2.147396	4	Inf
2087.masce.fa.znap.fa.sorted.znap.fa.sznap.fa	1	13	5	4	Sig_Pos	1.249678	5.83333333333333	10.4
2088.masce.fa.znap.fa.sorted.znap.fa.sznap.fa	8	31	11	1	Sig_Pos	2.50717	0.592592592592593	0.352272727272727
2089.masce.fa.znap.fa.sorted.znap.fa.sznap.fa	5	16	2	1	NS	0.403318	1.88888888888889	1.6
2091.masce.fa.znap.fa.sorted.znap.fa.sznap.fa	4	33	6	8	NS	0.784818	8.74285714285714	11
2093.masce.fa.znap.fa.sorted.znap.fa.sznap.fa	5	32	37	8	Sig_Pos	1.772751	1.30263157894737	1.38378378378378
2094.masce.fa.znap.fa.sorted.znap.fa.sznap.fa	1	18	1	4	NS	0.334755	23.75	72
2097.masce.fa.znap.fa.sorted.znap.fa.sznap.fa	2	7	6	6	Sig_Pos	2.063015	2.66666666666667	3.5
2098.masce.fa.znap.fa.sorted.znap.fa.sznap.fa	2	9	19	3	Sig_Pos	4.173639	0.666666666666667	0.710526315789474
2100.masce.fa.znap.fa.sorted.znap.fa.sznap.fa	9	54	22	10	NS	0.191554	2.6304347826087	2.72727272727273
2101.masce.fa.znap.fa.sorted.znap.fa.sznap.fa	5	12	13	9	Sig_Pos	2.212985	1.54761904761905	1.66153846153846
2104.masce.fa.znap.fa.sorted.znap.fa.sznap.fa	2	15	3	3	NS	1.542284	5.33333333333333	7.5
2110.masce.fa.znap.fa.sorted.znap.fa.sznap.fa	5	14	1	10	NS	-0.604861	13.75	28
2111.masce.fa.znap.fa.sorted.znap.fa.sznap.fa	17	76	2	9	NS	-0.168369	14.2592592592593	20.1176470588235
2114.masce.fa.znap.fa.sorted.znap.fa.sznap.fa	9	35	25	16	Sig_Pos	0.900191	2.35384615384615	2.48888888888889
2115.masce.fa.znap.fa.sorted.znap.fa.sznap.fa	4	15	3	3	NS	0.232556	3.2	3.75
2118.masce.fa.znap.fa.sorted.znap.fa.sznap.fa	1	21	9	6	Sig_Pos	0.948015	7.7	14
2119.masce.fa.znap.fa.sorted.znap.fa.sznap.fa	7	19	6	9	NS	0.488344	3.57142857142857	4.07142857142857
2120.masce.fa.znap.fa.sorted.znap.fa.sznap.fa	4	9	0	4	NS	-1.439387	10	Inf
2123.masce.fa.znap.fa.sorted.znap.fa.sznap.fa	3	10	1	2	NS	-0.511771	4.125	6.66666666666667
2124.masce.fa.znap.fa.sorted.znap.fa.sznap.fa	0	7	1	1	NS	-0.565819	8	Inf
2125.masce.fa.znap.fa.sorted.znap.fa.sznap.fa	1	3	4	2	Sig_Pos	2.377749	1.2	1.5
2127.masce.fa.znap.fa.sorted.znap.fa.sznap.fa	4	17	5	3	NS	0.360564	2.4	2.55
2132.masce.fa.znap.fa.sorted.znap.fa.sznap.fa	7	29	4	12	NS	0.060135	9.75	12.4285714285714
2134.masce.fa.znap.fa.sorted.znap.fa.sznap.fa	9	17	14	8	NS	0.636121	1.08	1.07936507936508
2135.masce.fa.znap.fa.sorted.znap.fa.sznap.fa	3	17	0	2	Sig_Neg	-2.572165	13.5	Inf
2136.masce.fa.znap.fa.sorted.znap.fa.sznap.fa	2	1	2	1	Sig_Pos	2.492866	0.444444444444444	0.25
2138.masce.fa.znap.fa.sorted.znap.fa.sznap.fa	2	7	3	4	Sig_Pos	2.028652	3.33333333333333	4.66666666666667
2139.masce.fa.znap.fa.sorted.znap.fa.sznap.fa	5	30	15	13	NS	0.394421	4.52083333333333	5.2
2143.masce.fa.znap.fa.sorted.znap.fa.sznap.fa	1	4	0	1	NS	-1.132524	5	Inf
2144.masce.fa.znap.fa.sorted.znap.fa.sznap.fa	2	0	2	0	NS	0.565311	0.111111111111111	0
2154.masce.fa.znap.fa.sorted.znap.fa.sznap.fa	3	16	2	6	NS	-0.674885	9.91666666666667	16
2155.masce.fa.znap.fa.sorted.znap.fa.sznap.fa	2	5	0	1	NS	-2.736496	4	Inf
2157.masce.fa.znap.fa.sorted.znap.fa.sznap.fa	8	27	1	8	NS	-0.312009	14	27
2158.masce.fa.znap.fa.sorted.znap.fa.sznap.fa	2	2	0	1	NS	0.275526	2	Inf
2160.masce.fa.znap.fa.sorted.znap.fa.sznap.fa	5	4	11	7	Sig_Pos	1.914657	0.555555555555556	0.509090909090909
2168.masce.fa.znap.fa.sorted.znap.fa.sznap.fa	5	19	13	2	Sig_Pos	1.590646	0.714285714285714	0.584615384615385
2169.masce.fa.znap.fa.sorted.znap.fa.sznap.fa	1	19	3	4	NS	0.935533	12.5	25.3333333333333
2172.masce.fa.znap.fa.sorted.znap.fa.sznap.fa	2	6	1	1	NS	-0.22847	2.33333333333333	3
2175.masce.fa.znap.fa.sorted.znap.fa.sznap.fa	0	6	1	0	NS	3.080024	3.5	NA
2176.masce.fa.znap.fa.sorted.znap.fa.sznap.fa	2	15	8	4	NS	-0.133764	2.96296296296296	3.75
2177.masce.fa.znap.fa.sorted.znap.fa.sznap.fa	10	41	20	11	Sig_Pos	1.909526	2.18181818181818	2.255
2178.masce.fa.znap.fa.sorted.znap.fa.sznap.fa	7	50	10	13	NS	-0.185217	8.11363636363636	9.28571428571428
2181.masce.fa.znap.fa.sorted.znap.fa.sznap.fa	0	7	7	3	Sig_Pos	2.424339	4	Inf
2184.masce.fa.znap.fa.sorted.znap.fa.sznap.fa	4	15	10	5	NS	0.748685	1.74545454545455	1.875
2185.masce.fa.znap.fa.sorted.znap.fa.sznap.fa	2	9	1	3	NS	0.461974	6.66666666666667	13.5
2187.masce.fa.znap.fa.sorted.znap.fa.sznap.fa	5	12	1	3	NS	0.273914	4.33333333333333	7.2
2190.masce.fa.znap.fa.sorted.znap.fa.sznap.fa	2	6	11	5	Sig_Pos	2.586059	1.16666666666667	1.36363636363636
2193.masce.fa.znap.fa.sorted.znap.fa.sznap.fa	5	8	1	5	NS	0.159082	4.5	8
2195.masce.fa.znap.fa.sorted.znap.fa.sznap.fa	6	27	3	7	NS	0.333907	8	10.5
2196.masce.fa.znap.fa.sorted.znap.fa.sznap.fa	6	25	5	6	NS	0.460583	4.33333333333333	5
2199.masce.fa.znap.fa.sorted.znap.fa.sznap.fa	0	3	1	2	NS	1.450662	6	Inf
2200.masce.fa.znap.fa.sorted.znap.fa.sznap.fa	2	3	2	1	NS	1.099521	0.888888888888889	0.75
2201.masce.fa.znap.fa.sorted.znap.fa.sznap.fa	15	55	6	18	NS	-0.314891	9.5	11
2203.masce.fa.znap.fa.sorted.znap.fa.sznap.fa	6	24	5	13	NS	0.603589	8.33333333333333	10.4
2204.masce.fa.znap.fa.sorted.znap.fa.sznap.fa	0	3	0	2	NS	-0.21758	12	Inf
2205.masce.fa.znap.fa.sorted.znap.fa.sznap.fa	2	8	0	0	NS	-2.52023	3	NA
2207.masce.fa.znap.fa.sorted.znap.fa.sznap.fa	1	10	2	1	NS	0.390811	3.66666666666667	5
2211.masce.fa.znap.fa.sorted.znap.fa.sznap.fa	1	9	8	5	NS	0.85932	3.33333333333333	5.625
2212.masce.fa.znap.fa.sorted.znap.fa.sznap.fa	1	13	6	7	NS	-0.008705	8	15.1666666666667
2217.masce.fa.znap.fa.sorted.znap.fa.sznap.fa	0	7	7	3	Sig_Pos	1.29403	4	Inf
2219.masce.fa.znap.fa.sorted.znap.fa.sznap.fa	1	5	2	0	NS	1.629327	1	0
2222.masce.fa.znap.fa.sorted.znap.fa.sznap.fa	1	4	2	4	NS	0.603183	4.16666666666667	8
2224.masce.fa.znap.fa.sorted.znap.fa.sznap.fa	1	14	0	4	Sig_Neg	-2.208369	37.5	Inf
2226.masce.fa.znap.fa.sorted.znap.fa.sznap.fa	7	11	3	5	NS	-0.163724	2.25	2.61904761904762
2227.masce.fa.znap.fa.sorted.znap.fa.sznap.fa	2	10	1	1	NS	0.495051	3.66666666666667	5
2230.masce.fa.znap.fa.sorted.znap.fa.sznap.fa	3	8	5	2	Sig_Pos	2.179881	1.125	1.06666666666667
2235.masce.fa.znap.fa.sorted.znap.fa.sznap.fa	0	1	0	0	Sig_Neg	-3.316406	2	NA
2239.masce.fa.znap.fa.sorted.znap.fa.sznap.fa	1	2	0	2	NS	-1.100365	4.5	Inf
2241.masce.fa.znap.fa.sorted.znap.fa.sznap.fa	4	8	4	5	NS	1.134033	2.16	2.5
2242.masce.fa.znap.fa.sorted.znap.fa.sznap.fa	7	11	3	7	NS	-0.145778	3	3.66666666666667
2247.masce.fa.znap.fa.sorted.znap.fa.sznap.fa	4	11	10	7	Sig_Pos	1.61334	1.74545454545455	1.925
2251.masce.fa.znap.fa.sorted.znap.fa.sznap.fa	4	16	3	1	NS	0.86536	1.7	1.33333333333333
2252.masce.fa.znap.fa.sorted.znap.fa.sznap.fa	1	15	4	2	NS	1.552845	4.8	7.5
2253.masce.fa.znap.fa.sorted.znap.fa.sznap.fa	0	7	3	0	NS	1.100329	2	NA
2256.masce.fa.znap.fa.sorted.znap.fa.sznap.fa	0	5	1	1	NS	-0.056877	6	Inf
2258.masce.fa.znap.fa.sorted.znap.fa.sznap.fa	4	15	1	2	NS	0.244002	4.8	7.5
2261.masce.fa.znap.fa.sorted.znap.fa.sznap.fa	5	17	2	4	NS	-0.164579	5	6.8
2265.masce.fa.znap.fa.sorted.znap.fa.sznap.fa	1	5	0	0	NS	-0.362968	3	NA
2267.masce.fa.znap.fa.sorted.znap.fa.sznap.fa	0	3	1	1	NS	-1.145522	4	Inf
2270.masce.fa.znap.fa.sorted.znap.fa.sznap.fa	1	4	1	1	NS	0.977833	2.5	4
2272.masce.fa.znap.fa.sorted.znap.fa.sznap.fa	7	21	7	0	Sig_Pos	1.287126	0.34375	0
2273.masce.fa.znap.fa.sorted.znap.fa.sznap.fa	6	8	0	3	NS	-0.956104	5.14285714285714	Inf
2274.masce.fa.znap.fa.sorted.znap.fa.sznap.fa	10	18	3	1	NS	-0.585101	0.863636363636364	0.6
2275.masce.fa.znap.fa.sorted.znap.fa.sznap.fa	7	14	3	13	NS	0.066127	6.5625	8.66666666666667
2276.masce.fa.znap.fa.sorted.znap.fa.sznap.fa	8	16	30	3	Sig_Pos	2.338547	0.243727598566308	0.2
2277.masce.fa.znap.fa.sorted.znap.fa.sznap.fa	3	17	8	5	Sig_Pos	1.014131	3	3.54166666666667
2278.masce.fa.znap.fa.sorted.znap.fa.sznap.fa	0	1	2	2	NS	0.271791	2	Inf
2281.masce.fa.znap.fa.sorted.znap.fa.sznap.fa	1	10	1	2	NS	0.0231	8.25	20
2282.masce.fa.znap.fa.sorted.znap.fa.sznap.fa	23	32	8	29	NS	-0.416433	4.58333333333333	5.04347826086957
2287.masce.fa.znap.fa.sorted.znap.fa.sznap.fa	8	9	0	4	NS	-1.342969	5.55555555555556	Inf
2289.masce.fa.znap.fa.sorted.znap.fa.sznap.fa	4	5	5	9	NS	0.592807	2	2.25
2292.masce.fa.znap.fa.sorted.znap.fa.sznap.fa	3	16	7	11	NS	0.817215	6.375	8.38095238095238
2293.masce.fa.znap.fa.sorted.znap.fa.sznap.fa	3	5	0	1	NS	-2.476212	3	Inf
2294.masce.fa.znap.fa.sorted.znap.fa.sznap.fa	6	21	2	8	NS	0.181372	9.42857142857143	14
2295.masce.fa.znap.fa.sorted.znap.fa.sznap.fa	4	8	0	2	NS	-0.579594	5.4	Inf
2301.masce.fa.znap.fa.sorted.znap.fa.sznap.fa	4	13	6	3	NS	0.509444	1.6	1.625
2302.masce.fa.znap.fa.sorted.znap.fa.sznap.fa	4	16	2	5	NS	-0.621288	6.8	10
2305.masce.fa.znap.fa.sorted.znap.fa.sznap.fa	8	19	6	7	Sig_Pos	1.185541	2.53968253968254	2.77083333333333
2306.masce.fa.znap.fa.sorted.znap.fa.sznap.fa	0	0	0	4	NS	0.1919	5	NA
2307.masce.fa.znap.fa.sorted.znap.fa.sznap.fa	4	10	1	1	NS	1.134537	2.2	2.5
2313.masce.fa.znap.fa.sorted.znap.fa.sznap.fa	1	9	6	4	Sig_Pos	2.606659	3.57142857142857	6
2314.masce.fa.znap.fa.sorted.znap.fa.sznap.fa	1	9	8	3	Sig_Pos	4.169536	2.22222222222222	3.375
2315.masce.fa.znap.fa.sorted.znap.fa.sznap.fa	2	3	5	0	Sig_Pos	3.747396	0.222222222222222	0
2317.masce.fa.znap.fa.sorted.znap.fa.sznap.fa	6	7	20	10	Sig_Pos	2.897322	0.598639455782313	0.583333333333333
2319.masce.fa.znap.fa.sorted.znap.fa.sznap.fa	7	14	4	3	NS	0.908801	1.5	1.5
2321.masce.fa.znap.fa.sorted.znap.fa.sznap.fa	8	31	11	10	Sig_Pos	1.9406	3.25925925925926	3.52272727272727
2322.masce.fa.znap.fa.sorted.znap.fa.sznap.fa	19	33	3	8	NS	0.671446	3.825	4.63157894736842
2323.masce.fa.znap.fa.sorted.znap.fa.sznap.fa	20	14	1	7	NS	-0.642402	2.85714285714286	4.9
2324.masce.fa.znap.fa.sorted.znap.fa.sznap.fa	3	6	3	0	Sig_Pos	2.916608	0.4375	0
2327.masce.fa.znap.fa.sorted.znap.fa.sznap.fa	16	10	10	7	Sig_Pos	1.165138	0.470588235294118	0.4375
2329.masce.fa.znap.fa.sorted.znap.fa.sznap.fa	4	10	2	3	NS	0.394229	2.93333333333333	3.75
2330.masce.fa.znap.fa.sorted.znap.fa.sznap.fa	10	12	3	5	NS	0.14708	1.77272727272727	2
2331.masce.fa.znap.fa.sorted.znap.fa.sznap.fa	3	20	3	7	NS	0.233083	10.5	15.5555555555556
2332.masce.fa.znap.fa.sorted.znap.fa.sznap.fa	1	3	6	2	Sig_Pos	2.569677	0.857142857142857	1
2335.masce.fa.znap.fa.sorted.znap.fa.sznap.fa	6	14	2	3	NS	-0.710732	2.85714285714286	3.5
2338.masce.fa.znap.fa.sorted.znap.fa.sznap.fa	12	30	4	13	NS	-0.091637	6.67692307692308	8.125
2339.masce.fa.znap.fa.sorted.znap.fa.sznap.fa	0	6	3	4	NS	1.621773	8.75	Inf
2340.masce.fa.znap.fa.sorted.znap.fa.sznap.fa	5	9	0	1	NS	-2.329903	3.33333333333333	Inf
2342.masce.fa.znap.fa.sorted.znap.fa.sznap.fa	8	20	4	7	NS	0.702759	3.73333333333333	4.375
2343.masce.fa.znap.fa.sorted.znap.fa.sznap.fa	6	17	1	1	NS	-0.375534	2.57142857142857	2.83333333333333
2345.masce.fa.znap.fa.sorted.znap.fa.sznap.fa	6	12	0	5	Sig_Neg	-1.993543	11.1428571428571	Inf
2346.masce.fa.znap.fa.sorted.znap.fa.sznap.fa	2	7	0	1	NS	-0.102715	5.33333333333333	Inf
2347.masce.fa.znap.fa.sorted.znap.fa.sznap.fa	7	9	1	3	NS	-0.503746	2.5	3.85714285714286
2350.masce.fa.znap.fa.sorted.znap.fa.sznap.fa	1	5	2	0	NS	1.203626	1	0
2353.masce.fa.znap.fa.sorted.znap.fa.sznap.fa	2	7	1	5	NS	-0.475748	8	17.5
2358.masce.fa.znap.fa.sorted.znap.fa.sznap.fa	5	10	3	5	NS	-0.405937	2.75	3.33333333333333
2359.masce.fa.znap.fa.sorted.znap.fa.sznap.fa	5	8	1	8	NS	0.131068	6.75	12.8
2360.masce.fa.znap.fa.sorted.znap.fa.sznap.fa	1	5	0	1	NS	-1.62445	6	Inf
2361.masce.fa.znap.fa.sorted.znap.fa.sznap.fa	1	0	4	1	NS	0.756809	0.2	0
2363.masce.fa.znap.fa.sorted.znap.fa.sznap.fa	5	10	0	1	NS	-1.149832	3.66666666666667	Inf
2366.masce.fa.znap.fa.sorted.znap.fa.sznap.fa	2	5	4	6	NS	0.728778	2.8	3.75
2371.masce.fa.znap.fa.sorted.znap.fa.sznap.fa	6	34	12	20	NS	0.58599	8.07692307692308	9.44444444444444
2372.masce.fa.znap.fa.sorted.znap.fa.sznap.fa	4	11	2	3	NS	-0.098933	3.2	4.125
2373.masce.fa.znap.fa.sorted.znap.fa.sznap.fa	10	16	4	7	NS	0.111068	2.47272727272727	2.8
2374.masce.fa.znap.fa.sorted.znap.fa.sznap.fa	6	10	0	4	NS	-0.48326	7.85714285714286	Inf
2377.masce.fa.znap.fa.sorted.znap.fa.sznap.fa	6	20	1	4	NS	-0.101597	7.5	13.3333333333333
2378.masce.fa.znap.fa.sorted.znap.fa.sznap.fa	2	14	4	4	NS	0.203734	5	7
2379.masce.fa.znap.fa.sorted.znap.fa.sznap.fa	1	6	1	2	NS	0.28881	5.25	12
2380.masce.fa.znap.fa.sorted.znap.fa.sznap.fa	2	12	3	4	NS	0.746914	5.41666666666667	8
2382.masce.fa.znap.fa.sorted.znap.fa.sznap.fa	0	9	1	5	NS	0.252493	30	Inf
2383.masce.fa.znap.fa.sorted.znap.fa.sznap.fa	4	14	4	3	Sig_Pos	1.83735	2.4	2.625
2384.masce.fa.znap.fa.sorted.znap.fa.sznap.fa	3	8	4	6	NS	0.793847	3.15	4
2385.masce.fa.znap.fa.sorted.znap.fa.sznap.fa	2	20	0	7	NS	-0.492171	56	Inf
2387.masce.fa.znap.fa.sorted.znap.fa.sznap.fa	6	13	2	4	NS	-0.184439	3.33333333333333	4.33333333333333
2388.masce.fa.znap.fa.sorted.znap.fa.sznap.fa	5	16	5	1	Sig_Pos	2.598675	0.944444444444444	0.64
2389.masce.fa.znap.fa.sorted.znap.fa.sznap.fa	5	13	6	2	Sig_Pos	1.736918	1	0.866666666666667
2392.masce.fa.znap.fa.sorted.znap.fa.sznap.fa	4	12	7	2	NS	0.045192	0.975	0.857142857142857
2395.masce.fa.znap.fa.sorted.znap.fa.sznap.fa	2	10	7	9	Sig_Pos	2.141543	4.58333333333333	6.42857142857143
2397.masce.fa.znap.fa.sorted.znap.fa.sznap.fa	2	18	3	10	NS	-0.482029	17.4166666666667	30
2398.masce.fa.znap.fa.sorted.znap.fa.sznap.fa	6	14	1	5	NS	-0.723017	6.42857142857143	11.6666666666667
2402.masce.fa.znap.fa.sorted.znap.fa.sznap.fa	9	14	1	6	NS	-0.534969	5.25	9.33333333333333
2404.masce.fa.znap.fa.sorted.znap.fa.sznap.fa	1	6	0	3	NS	-0.698764	14	Inf
2405.masce.fa.znap.fa.sorted.znap.fa.sznap.fa	10	12	5	7	NS	0.510596	1.57575757575758	1.68
2406.masce.fa.znap.fa.sorted.znap.fa.sznap.fa	6	15	0	6	NS	-1.447714	16	Inf
2407.masce.fa.znap.fa.sorted.znap.fa.sznap.fa	5	12	0	0	NS	-2.353102	2.16666666666667	NA
2408.masce.fa.znap.fa.sorted.znap.fa.sznap.fa	4	13	10	5	Sig_Pos	0.853361	1.52727272727273	1.625
2409.masce.fa.znap.fa.sorted.znap.fa.sznap.fa	3	11	3	6	NS	0.403061	5.25	7.33333333333333
2410.masce.fa.znap.fa.sorted.znap.fa.sznap.fa	18	35	35	27	Sig_Pos	0.641524	1.47368421052632	1.5
2411.masce.fa.znap.fa.sorted.znap.fa.sznap.fa	3	5	3	1	NS	1.657554	0.75	0.555555555555556
2414.masce.fa.znap.fa.sorted.znap.fa.sznap.fa	11	53	4	11	NS	0.299994	10.8	13.25
2416.masce.fa.znap.fa.sorted.znap.fa.sznap.fa	3	9	1	1	NS	-0.571149	2.5	3
2417.masce.fa.znap.fa.sorted.znap.fa.sznap.fa	12	25	3	14	NS	-0.698748	7.5	9.72222222222222
2418.masce.fa.znap.fa.sorted.znap.fa.sznap.fa	0	2	0	0	NS	-1.769274	3	NA
2419.masce.fa.znap.fa.sorted.znap.fa.sznap.fa	8	16	4	8	NS	0.765831	3.4	4
2421.masce.fa.znap.fa.sorted.znap.fa.sznap.fa	1	1	2	0	NS	2.124002	0.333333333333333	0
2422.masce.fa.znap.fa.sorted.znap.fa.sznap.fa	1	11	4	9	NS	0.231157	12	24.75
2426.masce.fa.znap.fa.sorted.znap.fa.sznap.fa	0	8	1	3	NS	-0.425101	18	Inf
2427.masce.fa.znap.fa.sorted.znap.fa.sznap.fa	6	61	3	10	NS	-0.651348	24.3571428571429	33.8888888888889
2428.masce.fa.znap.fa.sorted.znap.fa.sznap.fa	7	32	7	6	Sig_Pos	1.022122	3.609375	3.91836734693878
2429.masce.fa.znap.fa.sorted.znap.fa.sznap.fa	4	19	4	4	NS	1.039479	4	4.75
2430.masce.fa.znap.fa.sorted.znap.fa.sznap.fa	1	5	4	9	Sig_Pos	1.574014	6	11.25
2431.masce.fa.znap.fa.sorted.znap.fa.sznap.fa	1	16	3	3	NS	0.661908	8.5	16
2432.masce.fa.znap.fa.sorted.znap.fa.sznap.fa	1	5	0	1	NS	-2.706503	6	Inf
2433.masce.fa.znap.fa.sorted.znap.fa.sznap.fa	5	13	0	1	NS	-2.36823	4.66666666666667	Inf
2436.masce.fa.znap.fa.sorted.znap.fa.sznap.fa	3	6	1	3	NS	-0.436609	3.5	6
2438.masce.fa.znap.fa.sorted.znap.fa.sznap.fa	2	10	5	3	Sig_Pos	2.409404	2.44444444444444	3
2439.masce.fa.znap.fa.sorted.znap.fa.sznap.fa	2	20	3	3	NS	0.733118	7	10
2440.masce.fa.znap.fa.sorted.znap.fa.sznap.fa	1	2	3	1	NS	1.721142	0.75	0.666666666666667
2442.masce.fa.znap.fa.sorted.znap.fa.sznap.fa	6	43	1	9	NS	-0.772056	31.4285714285714	64.5
2443.masce.fa.znap.fa.sorted.znap.fa.sznap.fa	2	4	7	3	NS	0.5732	0.833333333333333	0.857142857142857
2451.masce.fa.znap.fa.sorted.znap.fa.sznap.fa	2	8	1	0	NS	-0.894799	1.5	0
2452.masce.fa.znap.fa.sorted.znap.fa.sznap.fa	0	4	2	4	NS	0.449666	8.33333333333333	Inf
2453.masce.fa.znap.fa.sorted.znap.fa.sznap.fa	3	5	0	0	NS	-2.844162	1.5	NA
2456.masce.fa.znap.fa.sorted.znap.fa.sznap.fa	6	27	4	5	NS	0.074161	4.8	5.625
2461.masce.fa.znap.fa.sorted.znap.fa.sznap.fa	1	1	0	1	NS	-1.656272	2	Inf
2462.masce.fa.znap.fa.sorted.znap.fa.sznap.fa	0	1	0	0	NS	-1.110976	2	NA
2468.masce.fa.znap.fa.sorted.znap.fa.sznap.fa	3	5	10	2	Sig_Pos	2.448534	0.409090909090909	0.333333333333333
2469.masce.fa.znap.fa.sorted.znap.fa.sznap.fa	1	8	3	4	NS	1.0168	5.625	10.6666666666667
2471.masce.fa.znap.fa.sorted.znap.fa.sznap.fa	0	4	0	0	NS	-2.400689	5	NA
2472.masce.fa.znap.fa.sorted.znap.fa.sznap.fa	11	81	13	13	NS	0.065752	6.83333333333333	7.36363636363636
2475.masce.fa.znap.fa.sorted.znap.fa.sznap.fa	9	38	30	6	Sig_Pos	2.103262	0.880645161290323	0.844444444444445
2479.masce.fa.znap.fa.sorted.znap.fa.sznap.fa	1	2	2	1	NS	1.028063	1	1
2486.masce.fa.znap.fa.sorted.znap.fa.sznap.fa	3	17	0	6	Sig_Neg	-1.71675	31.5	Inf
2487.masce.fa.znap.fa.sorted.znap.fa.sznap.fa	4	18	3	7	NS	0.205098	7.6	10.5
2488.masce.fa.znap.fa.sorted.znap.fa.sznap.fa	3	8	5	2	Sig_Pos	2.69633	1.125	1.06666666666667
2490.masce.fa.znap.fa.sorted.znap.fa.sznap.fa	2	27	1	7	NS	0.222665	37.3333333333333	94.5
2492.masce.fa.znap.fa.sorted.znap.fa.sznap.fa	9	59	34	10	Sig_Pos	0.747292	1.88571428571429	1.9281045751634
2493.masce.fa.znap.fa.sorted.znap.fa.sznap.fa	1	18	5	4	NS	1.166005	7.91666666666667	14.4
2499.masce.fa.znap.fa.sorted.znap.fa.sznap.fa	3	36	7	12	Sig_Pos	0.880452	15.03125	20.5714285714286
2501.masce.fa.znap.fa.sorted.znap.fa.sznap.fa	1	7	0	2	NS	-0.73578	12	Inf
2502.masce.fa.znap.fa.sorted.znap.fa.sznap.fa	1	14	0	0	NS	-1.629749	7.5	NA
2506.masce.fa.znap.fa.sorted.znap.fa.sznap.fa	2	18	2	4	NS	0.054914	10.5555555555556	18
2508.masce.fa.znap.fa.sorted.znap.fa.sznap.fa	3	19	19	8	Sig_Pos	2.99685	2.25	2.66666666666667
2510.masce.fa.znap.fa.sorted.znap.fa.sznap.fa	3	9	1	2	NS	-0.060457	3.75	6
2513.masce.fa.znap.fa.sorted.znap.fa.sznap.fa	0	14	3	5	NS	0.268433	22.5	Inf
2514.masce.fa.znap.fa.sorted.znap.fa.sznap.fa	1	6	1	3	NS	1.415212	7	18
2522.masce.fa.znap.fa.sorted.znap.fa.sznap.fa	1	14	2	1	NS	0.071312	5	7
2523.masce.fa.znap.fa.sorted.znap.fa.sznap.fa	1	9	21	5	Sig_Pos	1.479987	1.36363636363636	2.14285714285714
2525.masce.fa.znap.fa.sorted.znap.fa.sznap.fa	2	19	6	4	Sig_Pos	2.358547	4.76190476190476	6.33333333333333
2528.masce.fa.znap.fa.sorted.znap.fa.sznap.fa	0	2	6	0	NS	1.16487	0.428571428571429	NA
2529.masce.fa.znap.fa.sorted.znap.fa.sznap.fa	0	2	0	0	NS	-1.834671	3	NA
2530.masce.fa.znap.fa.sorted.znap.fa.sznap.fa	3	35	2	4	NS	0.109311	15	23.3333333333333
2532.masce.fa.znap.fa.sorted.znap.fa.sznap.fa	3	13	4	3	NS	0.014959	2.8	3.25
2533.masce.fa.znap.fa.sorted.znap.fa.sznap.fa	3	23	4	5	NS	0.712189	7.2	9.58333333333333
2534.masce.fa.znap.fa.sorted.znap.fa.sznap.fa	1	3	4	4	NS	0.733067	2	3
2537.masce.fa.znap.fa.sorted.znap.fa.sznap.fa	0	6	5	1	NS	1.013961	2.33333333333333	Inf
2538.masce.fa.znap.fa.sorted.znap.fa.sznap.fa	5	14	14	3	NS	0.306983	0.666666666666667	0.6
2539.masce.fa.znap.fa.sorted.znap.fa.sznap.fa	2	11	1	6	NS	-0.728937	14	33
2540.masce.fa.znap.fa.sorted.znap.fa.sznap.fa	2	9	5	1	NS	1.080989	1.11111111111111	0.9
2542.masce.fa.znap.fa.sorted.znap.fa.sznap.fa	2	2	1	1	NS	-0.727517	1	1
2543.masce.fa.znap.fa.sorted.znap.fa.sznap.fa	2	7	0	0	NS	-1.991818	2.66666666666667	NA
2548.masce.fa.znap.fa.sorted.znap.fa.sznap.fa	0	2	0	0	NS	0.574354	3	NA
2549.masce.fa.znap.fa.sorted.znap.fa.sznap.fa	3	4	5	1	NS	0.788843	0.416666666666667	0.266666666666667
2550.masce.fa.znap.fa.sorted.znap.fa.sznap.fa	0	7	7	1	Sig_Pos	1.404207	2	Inf
2551.masce.fa.znap.fa.sorted.znap.fa.sznap.fa	0	2	0	0	NS	-1.895882	3	NA
2553.masce.fa.znap.fa.sorted.znap.fa.sznap.fa	3	15	3	2	NS	-0.170164	3	3.33333333333333
2560.masce.fa.znap.fa.sorted.znap.fa.sznap.fa	1	10	6	1	Sig_Pos	2.543889	1.57142857142857	1.66666666666667
2564.masce.fa.znap.fa.sorted.znap.fa.sznap.fa	1	22	10	2	NS	0.783263	3.13636363636364	4.4
2565.masce.fa.znap.fa.sorted.znap.fa.sznap.fa	0	2	2	1	NS	0.13738	2	Inf
2566.masce.fa.znap.fa.sorted.znap.fa.sznap.fa	1	32	4	6	NS	0.52333	23.1	48
2568.masce.fa.znap.fa.sorted.znap.fa.sznap.fa	1	19	0	4	NS	-1.235937	50	Inf
2569.masce.fa.znap.fa.sorted.znap.fa.sznap.fa	0	5	3	3	NS	-0.146243	6	Inf
2570.masce.fa.znap.fa.sorted.znap.fa.sznap.fa	1	19	6	6	NS	1.002464	10	19
2571.masce.fa.znap.fa.sorted.znap.fa.sznap.fa	1	18	4	1	NS	0.760987	3.8	4.5
2572.masce.fa.znap.fa.sorted.znap.fa.sznap.fa	3	25	12	3	Sig_Pos	0.78113	2	2.08333333333333
2573.masce.fa.znap.fa.sorted.znap.fa.sznap.fa	1	19	12	5	Sig_Pos	1.793753	4.61538461538461	7.91666666666667
2574.masce.fa.znap.fa.sorted.znap.fa.sznap.fa	1	9	4	3	NS	0.430423	4	6.75
2577.masce.fa.znap.fa.sorted.znap.fa.sznap.fa	6	65	6	6	NS	0.829117	9.42857142857143	10.8333333333333
2578.masce.fa.znap.fa.sorted.znap.fa.sznap.fa	1	13	8	5	Sig_Pos	2.14839	4.66666666666667	8.125
2579.masce.fa.znap.fa.sorted.znap.fa.sznap.fa	2	8	3	1	Sig_Pos	2.056751	1.5	1.33333333333333
2580.masce.fa.znap.fa.sorted.znap.fa.sznap.fa	0	3	7	2	Sig_Pos	2.061452	1.5	Inf
2583.masce.fa.znap.fa.sorted.znap.fa.sznap.fa	0	0	0	0	NS	-0.692416	1	NA
2584.masce.fa.znap.fa.sorted.znap.fa.sznap.fa	3	22	7	9	NS	0.553219	7.1875	9.42857142857143
2588.masce.fa.znap.fa.sorted.znap.fa.sznap.fa	2	14	1	1	NS	0.159395	5	7
2590.masce.fa.znap.fa.sorted.znap.fa.sznap.fa	0	3	0	1	NS	-2.317318	8	Inf
2593.masce.fa.znap.fa.sorted.znap.fa.sznap.fa	4	16	5	2	Sig_Pos	1.428412	1.7	1.6
2594.masce.fa.znap.fa.sorted.znap.fa.sznap.fa	2	12	8	8	Sig_Pos	1.66902	4.33333333333333	6
2600.masce.fa.znap.fa.sorted.znap.fa.sznap.fa	1	20	6	3	NS	0.901428	6	10
2601.masce.fa.znap.fa.sorted.znap.fa.sznap.fa	1	10	6	1	NS	1.19425	1.57142857142857	1.66666666666667
2603.masce.fa.znap.fa.sorted.znap.fa.sznap.fa	3	23	19	7	Sig_Pos	1.557042	2.4	2.82456140350877
2608.masce.fa.znap.fa.sorted.znap.fa.sznap.fa	0	5	1	1	NS	1.53482	6	Inf
2611.masce.fa.znap.fa.sorted.znap.fa.sznap.fa	1	24	10	13	NS	0.506072	15.9090909090909	31.2
2613.masce.fa.znap.fa.sorted.znap.fa.sznap.fa	4	37	4	13	NS	-0.407839	21.28	30.0625
2618.masce.fa.znap.fa.sorted.znap.fa.sznap.fa	11	13	1	5	NS	0.658511	3.5	5.90909090909091
2620.masce.fa.znap.fa.sorted.znap.fa.sznap.fa	3	21	10	5	NS	0.557657	3	3.5
2622.masce.fa.znap.fa.sorted.znap.fa.sznap.fa	2	28	9	11	NS	0.650256	11.6	17.1111111111111
2623.masce.fa.znap.fa.sorted.znap.fa.sznap.fa	3	11	1	4	NS	0.07839	7.5	14.6666666666667
2624.masce.fa.znap.fa.sorted.znap.fa.sznap.fa	1	16	6	5	NS	0.37615	7.28571428571429	13.3333333333333
2625.masce.fa.znap.fa.sorted.znap.fa.sznap.fa	0	13	1	3	NS	-0.589703	28	Inf
2629.masce.fa.znap.fa.sorted.znap.fa.sznap.fa	0	13	0	1	NS	-1.76723	28	Inf
2632.masce.fa.znap.fa.sorted.znap.fa.sznap.fa	4	18	4	2	NS	0.590569	2.28	2.25
2634.masce.fa.znap.fa.sorted.znap.fa.sznap.fa	0	7	3	3	NS	0.670379	8	Inf
2636.masce.fa.znap.fa.sorted.znap.fa.sznap.fa	4	17	2	1	NS	0.154266	2.4	2.125
2638.masce.fa.znap.fa.sorted.znap.fa.sznap.fa	0	6	2	1	NS	0.528053	4.66666666666667	Inf
2639.masce.fa.znap.fa.sorted.znap.fa.sznap.fa	2	10	0	2	NS	-0.974992	11	Inf
2640.masce.fa.znap.fa.sorted.znap.fa.sznap.fa	7	39	11	4	Sig_Pos	0.793057	2.08333333333333	2.02597402597403
2641.masce.fa.znap.fa.sorted.znap.fa.sznap.fa	1	17	0	2	NS	-1.514093	27	Inf
2645.masce.fa.znap.fa.sorted.znap.fa.sznap.fa	3	21	16	3	Sig_Pos	1.570576	1.29411764705882	1.3125
2646.masce.fa.znap.fa.sorted.znap.fa.sznap.fa	0	8	1	1	NS	1.071358	9	Inf
2647.masce.fa.znap.fa.sorted.znap.fa.sznap.fa	0	3	3	1	Sig_Pos	2.364991	2	Inf
2651.masce.fa.znap.fa.sorted.znap.fa.sznap.fa	1	12	1	2	NS	0.129953	9.75	24
2652.masce.fa.znap.fa.sorted.znap.fa.sznap.fa	1	12	37	2	Sig_Pos	6.171855	0.513157894736842	0.648648648648649
2654.masce.fa.znap.fa.sorted.znap.fa.sznap.fa	3	27	8	9	NS	0.079196	7.77777777777778	10.125
2655.masce.fa.znap.fa.sorted.znap.fa.sznap.fa	4	24	6	5	NS	0.769953	4.28571428571429	5
2658.masce.fa.znap.fa.sorted.znap.fa.sznap.fa	3	18	0	0	NS	-2.654154	4.75	NA
2661.masce.fa.znap.fa.sorted.znap.fa.sznap.fa	4	14	2	3	NS	-0.395401	4	5.25
2662.masce.fa.znap.fa.sorted.znap.fa.sznap.fa	2	16	3	3	NS	-0.007044	5.66666666666667	8
2663.masce.fa.znap.fa.sorted.znap.fa.sznap.fa	1	21	2	3	NS	-1.009991	14.6666666666667	31.5
2664.masce.fa.znap.fa.sorted.znap.fa.sznap.fa	3	28	4	5	NS	0.147945	8.7	11.6666666666667
2667.masce.fa.znap.fa.sorted.znap.fa.sznap.fa	4	32	10	4	Sig_Pos	2.605834	3	3.2
2668.masce.fa.znap.fa.sorted.znap.fa.sznap.fa	0	19	1	2	NS	-0.724093	30	Inf
2671.masce.fa.znap.fa.sorted.znap.fa.sznap.fa	1	2	2	2	NS	0.435662	1.5	2
2672.masce.fa.znap.fa.sorted.znap.fa.sznap.fa	2	10	2	1	NS	1.144887	2.44444444444444	2.5
2673.masce.fa.znap.fa.sorted.znap.fa.sznap.fa	1	4	3	5	NS	1.101782	3.75	6.66666666666667
2674.masce.fa.znap.fa.sorted.znap.fa.sznap.fa	0	3	0	1	NS	-0.719208	8	Inf
2675.masce.fa.znap.fa.sorted.znap.fa.sznap.fa	4	3	1	2	NS	1.18319	1.2	1.5
2677.masce.fa.znap.fa.sorted.znap.fa.sznap.fa	1	7	1	4	NS	0.233742	10	28
2678.masce.fa.znap.fa.sorted.znap.fa.sznap.fa	9	26	15	4	Sig_Pos	1.967067	0.84375	0.77037037037037
2680.masce.fa.znap.fa.sorted.znap.fa.sznap.fa	1	10	2	3	NS	0.343692	7.33333333333333	15
2681.masce.fa.znap.fa.sorted.znap.fa.sznap.fa	7	63	33	13	Sig_Pos	2.325255	3.29411764705882	3.54545454545455
2682.masce.fa.znap.fa.sorted.znap.fa.sznap.fa	8	84	35	17	Sig_Pos	2.226948	4.72222222222222	5.1
2683.masce.fa.znap.fa.sorted.znap.fa.sznap.fa	1	10	3	4	NS	1.403354	6.875	13.3333333333333
2685.masce.fa.znap.fa.sorted.znap.fa.sznap.fa	0	4	0	2	NS	-0.394577	15	Inf
2690.masce.fa.znap.fa.sorted.znap.fa.sznap.fa	0	7	2	2	NS	1.653523	8	Inf
2694.masce.fa.znap.fa.sorted.znap.fa.sznap.fa	3	8	1	1	NS	-0.758637	2.25	2.66666666666667
2695.masce.fa.znap.fa.sorted.znap.fa.sznap.fa	2	14	3	1	NS	-0.035321	2.5	2.33333333333333
2696.masce.fa.znap.fa.sorted.znap.fa.sznap.fa	4	3	0	3	NS	-0.416374	3.2	Inf
2700.masce.fa.znap.fa.sorted.znap.fa.sznap.fa	2	4	2	2	NS	0.87583	1.66666666666667	2
2701.masce.fa.znap.fa.sorted.znap.fa.sznap.fa	1	7	2	3	NS	1.015425	5.33333333333333	10.5
2702.masce.fa.znap.fa.sorted.znap.fa.sznap.fa	5	22	25	4	Sig_Pos	2.488356	0.737179487179487	0.704
2703.masce.fa.znap.fa.sorted.znap.fa.sznap.fa	26	117	37	23	Sig_Pos	1.100175	2.76023391812865	2.7972972972973
2705.masce.fa.znap.fa.sorted.znap.fa.sznap.fa	1	9	3	3	NS	-0.38761	5	9
2707.masce.fa.znap.fa.sorted.znap.fa.sznap.fa	0	3	0	1	NS	-1.143665	8	Inf
2708.masce.fa.znap.fa.sorted.znap.fa.sznap.fa	3	27	6	12	NS	-0.174982	13	18
2709.masce.fa.znap.fa.sorted.znap.fa.sznap.fa	7	33	3	2	NS	1.134064	3.1875	3.14285714285714
2710.masce.fa.znap.fa.sorted.znap.fa.sznap.fa	3	26	2	11	NS	-0.13736	27	47.6666666666667
2711.masce.fa.znap.fa.sorted.znap.fa.sznap.fa	4	11	2	1	NS	0.764719	1.6	1.375
2712.masce.fa.znap.fa.sorted.znap.fa.sznap.fa	4	16	2	3	NS	0.228896	4.53333333333333	6
2713.masce.fa.znap.fa.sorted.znap.fa.sznap.fa	4	29	4	6	NS	0.123231	8.4	10.875
2714.masce.fa.znap.fa.sorted.znap.fa.sznap.fa	9	35	6	7	NS	-0.048341	4.11428571428571	4.53703703703704
2715.masce.fa.znap.fa.sorted.znap.fa.sznap.fa	2	24	3	3	NS	0.092539	8.33333333333333	12
2716.masce.fa.znap.fa.sorted.znap.fa.sznap.fa	4	16	4	10	NS	0.423402	7.48	10
2717.masce.fa.znap.fa.sorted.znap.fa.sznap.fa	1	3	0	1	NS	-1.120673	4	Inf
2718.masce.fa.znap.fa.sorted.znap.fa.sznap.fa	1	23	10	5	Sig_Pos	1.04749	6.54545454545454	11.5
2721.masce.fa.znap.fa.sorted.znap.fa.sznap.fa	5	17	1	3	NS	-0.628251	6	10.2
2723.masce.fa.znap.fa.sorted.znap.fa.sznap.fa	1	8	1	6	NS	-0.007482	15.75	48
2724.masce.fa.znap.fa.sorted.znap.fa.sznap.fa	6	20	8	5	NS	0.264844	2	2.08333333333333
2725.masce.fa.znap.fa.sorted.znap.fa.sznap.fa	1	10	15	1	NS	0.400725	0.6875	0.666666666666667
2728.masce.fa.znap.fa.sorted.znap.fa.sznap.fa	5	16	3	7	NS	-0.017285	5.66666666666667	7.46666666666667
2729.masce.fa.znap.fa.sorted.znap.fa.sznap.fa	0	14	8	3	Sig_Pos	1.223292	6.66666666666667	Inf
2730.masce.fa.znap.fa.sorted.znap.fa.sznap.fa	0	4	0	1	NS	-1.398431	10	Inf
2731.masce.fa.znap.fa.sorted.znap.fa.sznap.fa	2	11	11	3	Sig_Pos	2.073156	1.33333333333333	1.5
2734.masce.fa.znap.fa.sorted.znap.fa.sznap.fa	2	4	0	1	NS	-0.402893	3.33333333333333	Inf
2735.masce.fa.znap.fa.sorted.znap.fa.sznap.fa	1	11	3	1	NS	1.702508	3	3.66666666666667
2743.masce.fa.znap.fa.sorted.znap.fa.sznap.fa	1	9	6	3	Sig_Pos	1.356868	2.85714285714286	4.5
2744.masce.fa.znap.fa.sorted.znap.fa.sznap.fa	2	20	1	2	NS	-0.264616	10.5	20
2745.masce.fa.znap.fa.sorted.znap.fa.sznap.fa	7	17	3	7	NS	0.537109	4.5	5.66666666666667
2746.masce.fa.znap.fa.sorted.znap.fa.sznap.fa	12	55	5	12	NS	0.12105	9.33333333333333	11
2748.masce.fa.znap.fa.sorted.znap.fa.sznap.fa	4	13	2	3	NS	0.579606	3.73333333333333	4.875
2749.masce.fa.znap.fa.sorted.znap.fa.sznap.fa	1	8	5	1	Sig_Pos	2.048502	1.5	1.6
2750.masce.fa.znap.fa.sorted.znap.fa.sznap.fa	4	9	7	7	Sig_Pos	1.076602	2	2.25
2751.masce.fa.znap.fa.sorted.znap.fa.sznap.fa	3	16	3	3	NS	1.477403	4.25	5.33333333333333
2754.masce.fa.znap.fa.sorted.znap.fa.sznap.fa	1	6	1	0	NS	0.729188	1.75	0
2755.masce.fa.znap.fa.sorted.znap.fa.sznap.fa	0	3	0	1	NS	-0.813988	8	Inf
2756.masce.fa.znap.fa.sorted.znap.fa.sznap.fa	3	14	0	1	NS	-2.297203	7.5	Inf
2757.masce.fa.znap.fa.sorted.znap.fa.sznap.fa	0	3	0	2	NS	-0.213959	12	Inf
2758.masce.fa.znap.fa.sorted.znap.fa.sznap.fa	1	10	1	4	NS	0.334893	13.75	40
2760.masce.fa.znap.fa.sorted.znap.fa.sznap.fa	1	7	0	2	NS	0.269507	12	Inf
2762.masce.fa.znap.fa.sorted.znap.fa.sznap.fa	12	39	6	13	NS	-0.499599	6.15384615384615	7.04166666666667
2763.masce.fa.znap.fa.sorted.znap.fa.sznap.fa	2	7	2	4	NS	-0.451725	4.44444444444444	7
2767.masce.fa.znap.fa.sorted.znap.fa.sznap.fa	5	24	4	7	NS	0.134832	6.66666666666667	8.4
2769.masce.fa.znap.fa.sorted.znap.fa.sznap.fa	1	12	2	2	NS	0.665793	6.5	12
2770.masce.fa.znap.fa.sorted.znap.fa.sznap.fa	5	12	6	4	Sig_Pos	1.60028	1.54761904761905	1.6
2771.masce.fa.znap.fa.sorted.znap.fa.sznap.fa	5	11	0	0	NS	-2.042614	2	NA
2773.masce.fa.znap.fa.sorted.znap.fa.sznap.fa	0	6	0	1	NS	-0.25181	14	Inf
2774.masce.fa.znap.fa.sorted.znap.fa.sznap.fa	0	3	9	1	Sig_Pos	3.73865	0.8	Inf
2777.masce.fa.znap.fa.sorted.znap.fa.sznap.fa	10	30	18	16	Sig_Pos	1.204519	2.52153110047847	2.66666666666667
2778.masce.fa.znap.fa.sorted.znap.fa.sznap.fa	2	18	4	6	NS	0.427857	8.86666666666667	13.5
2780.masce.fa.znap.fa.sorted.znap.fa.sznap.fa	6	29	7	11	NS	0.765908	6.42857142857143	7.59523809523809
2781.masce.fa.znap.fa.sorted.znap.fa.sznap.fa	4	16	3	3	NS	-0.23782	3.4	4
2785.masce.fa.znap.fa.sorted.znap.fa.sznap.fa	3	20	8	4	NS	0.740236	2.91666666666667	3.33333333333333
2786.masce.fa.znap.fa.sorted.znap.fa.sznap.fa	4	18	1	3	NS	-0.576705	7.6	13.5
2787.masce.fa.znap.fa.sorted.znap.fa.sznap.fa	3	22	0	10	NS	-0.920051	63.25	Inf
2788.masce.fa.znap.fa.sorted.znap.fa.sznap.fa	10	33	21	14	NS	0.154847	2.10743801652893	2.2
2789.masce.fa.znap.fa.sorted.znap.fa.sznap.fa	7	24	8	3	Sig_Pos	1.312928	1.38888888888889	1.28571428571429
2793.masce.fa.znap.fa.sorted.znap.fa.sznap.fa	3	10	4	2	Sig_Pos	1.788857	1.65	1.66666666666667
2798.masce.fa.znap.fa.sorted.znap.fa.sznap.fa	3	10	0	1	NS	-2.569657	5.5	Inf
2799.masce.fa.znap.fa.sorted.znap.fa.sznap.fa	1	0	2	0	NS	1.148874	0.166666666666667	0
2800.masce.fa.znap.fa.sorted.znap.fa.sznap.fa	9	29	3	8	NS	-0.479405	6.75	8.59259259259259
2801.masce.fa.znap.fa.sorted.znap.fa.sznap.fa	5	18	11	2	Sig_Pos	2.487076	0.791666666666667	0.654545454545455
2804.masce.fa.znap.fa.sorted.znap.fa.sznap.fa	0	0	0	1	NS	-1.870406	2	NA
2806.masce.fa.znap.fa.sorted.znap.fa.sznap.fa	0	0	0	0	NS	-1.148517	1	NA
2810.masce.fa.znap.fa.sorted.znap.fa.sznap.fa	3	12	1	5	NS	1.009041	9.75	20
2811.masce.fa.znap.fa.sorted.znap.fa.sznap.fa	3	12	3	3	NS	0.345399	3.25	4
2813.masce.fa.znap.fa.sorted.znap.fa.sznap.fa	2	3	1	3	NS	0.37749	2.66666666666667	4.5
2814.masce.fa.znap.fa.sorted.znap.fa.sznap.fa	6	6	3	4	NS	0.298523	1.25	1.33333333333333
2817.masce.fa.znap.fa.sorted.znap.fa.sznap.fa	0	12	14	1	Sig_Pos	3.384276	1.73333333333333	Inf
2818.masce.fa.znap.fa.sorted.znap.fa.sznap.fa	3	10	1	2	NS	-1.019871	4.125	6.66666666666667
2824.masce.fa.znap.fa.sorted.znap.fa.sznap.fa	2	8	0	4	NS	-0.11026	15	Inf
2825.masce.fa.znap.fa.sorted.znap.fa.sznap.fa	4	19	2	7	NS	0.105448	10.6666666666667	16.625
2826.masce.fa.znap.fa.sorted.znap.fa.sznap.fa	1	7	5	7	NS	0.26518	5.33333333333333	9.8
2827.masce.fa.znap.fa.sorted.znap.fa.sznap.fa	0	9	1	1	NS	-0.741498	10	Inf
2829.masce.fa.znap.fa.sorted.znap.fa.sznap.fa	2	2	1	1	NS	0.607532	1	1
2830.masce.fa.znap.fa.sorted.znap.fa.sznap.fa	8	17	3	4	NS	0.11835	2.5	2.83333333333333
2832.masce.fa.znap.fa.sorted.znap.fa.sznap.fa	3	12	3	3	NS	1.128602	3.25	4
2833.masce.fa.znap.fa.sorted.znap.fa.sznap.fa	1	7	6	2	Sig_Pos	2.896838	1.71428571428571	2.33333333333333
2834.masce.fa.znap.fa.sorted.znap.fa.sznap.fa	5	8	2	3	NS	1.188131	2	2.4
2836.masce.fa.znap.fa.sorted.znap.fa.sznap.fa	1	5	3	0	Sig_Pos	2.151992	0.75	0
2838.masce.fa.znap.fa.sorted.znap.fa.sznap.fa	3	4	1	2	NS	-0.151443	1.875	2.66666666666667
2839.masce.fa.znap.fa.sorted.znap.fa.sznap.fa	7	14	5	10	NS	0.270012	3.4375	4
2840.masce.fa.znap.fa.sorted.znap.fa.sznap.fa	12	30	2	4	NS	-0.774801	3.97435897435897	5
2841.masce.fa.znap.fa.sorted.znap.fa.sznap.fa	15	43	1	9	Sig_Neg	-0.992346	13.75	25.8
2842.masce.fa.znap.fa.sorted.znap.fa.sznap.fa	1	6	3	0	Sig_Pos	2.565033	0.875	0
2844.masce.fa.znap.fa.sorted.znap.fa.sznap.fa	1	2	0	2	NS	1.000928	4.5	Inf
2845.masce.fa.znap.fa.sorted.znap.fa.sznap.fa	10	23	10	22	NS	0.265669	4.56198347107438	5.06
2846.masce.fa.znap.fa.sorted.znap.fa.sznap.fa	6	7	6	2	NS	1.026484	0.489795918367347	0.388888888888889
2847.masce.fa.znap.fa.sorted.znap.fa.sznap.fa	0	2	1	0	NS	0.285168	1.5	NA
2849.masce.fa.znap.fa.sorted.znap.fa.sznap.fa	9	28	8	11	NS	0.616335	3.86666666666667	4.27777777777778
2853.masce.fa.znap.fa.sorted.znap.fa.sznap.fa	5	18	2	13	Sig_Neg	-0.88991	14.7777777777778	23.4
2855.masce.fa.znap.fa.sorted.znap.fa.sznap.fa	10	35	12	16	NS	-0.382373	4.27972027972028	4.66666666666667
2856.masce.fa.znap.fa.sorted.znap.fa.sznap.fa	2	10	7	0	Sig_Pos	1.200033	0.458333333333333	0
2857.masce.fa.znap.fa.sorted.znap.fa.sznap.fa	3	5	0	1	NS	-2.02791	3	Inf
2858.masce.fa.znap.fa.sorted.znap.fa.sznap.fa	7	25	1	4	NS	-0.253371	8.125	14.2857142857143
2861.masce.fa.znap.fa.sorted.znap.fa.sznap.fa	3	12	1	3	NS	-0.283751	6.5	12
2862.masce.fa.znap.fa.sorted.znap.fa.sznap.fa	1	8	5	2	NS	1.227695	2.25	3.2
2863.masce.fa.znap.fa.sorted.znap.fa.sznap.fa	5	12	1	2	NS	0.218614	3.25	4.8
2866.masce.fa.znap.fa.sorted.znap.fa.sznap.fa	9	16	4	9	NS	-0.546557	3.4	4
2868.masce.fa.znap.fa.sorted.znap.fa.sznap.fa	5	22	3	7	NS	0.326343	7.66666666666667	10.2666666666667
2871.masce.fa.znap.fa.sorted.znap.fa.sznap.fa	1	9	3	1	Sig_Pos	2.116598	2.5	3
2872.masce.fa.znap.fa.sorted.znap.fa.sznap.fa	3	14	0	2	NS	-0.879394	11.25	Inf
2874.masce.fa.znap.fa.sorted.znap.fa.sznap.fa	4	2	1	1	NS	0.213622	0.6	0.5
2875.masce.fa.znap.fa.sorted.znap.fa.sznap.fa	5	13	4	1	Sig_Pos	1.585253	0.933333333333333	0.65
2876.masce.fa.znap.fa.sorted.znap.fa.sznap.fa	2	4	5	1	Sig_Pos	2.649618	0.555555555555556	0.4
2877.masce.fa.znap.fa.sorted.znap.fa.sznap.fa	2	5	0	0	NS	-2.384674	2	NA
2879.masce.fa.znap.fa.sorted.znap.fa.sznap.fa	0	7	10	2	Sig_Pos	2.078444	2.18181818181818	Inf
2882.masce.fa.znap.fa.sorted.znap.fa.sznap.fa	1	4	9	0	Sig_Pos	4.660865	0.25	0
2891.masce.fa.znap.fa.sorted.znap.fa.sznap.fa	4	9	1	1	NS	-0.431218	2	2.25
2892.masce.fa.znap.fa.sorted.znap.fa.sznap.fa	3	2	8	8	Sig_Pos	1.574291	0.75	0.666666666666667
2893.masce.fa.znap.fa.sorted.znap.fa.sznap.fa	6	11	2	5	NS	0.304869	3.42857142857143	4.58333333333333
2895.masce.fa.znap.fa.sorted.znap.fa.sznap.fa	3	3	1	5	NS	1.08928	3	5
2898.masce.fa.znap.fa.sorted.znap.fa.sznap.fa	1	8	0	0	NS	-2.715694	4.5	NA
2900.masce.fa.znap.fa.sorted.znap.fa.sznap.fa	0	7	4	2	NS	1.343015	4.8	Inf
2906.masce.fa.znap.fa.sorted.znap.fa.sznap.fa	4	18	4	4	Sig_Pos	1.656828	3.8	4.5
2908.masce.fa.znap.fa.sorted.znap.fa.sznap.fa	4	19	3	9	NS	0.532262	10	14.25
2909.masce.fa.znap.fa.sorted.znap.fa.sznap.fa	11	15	3	3	NS	0.067561	1.33333333333333	1.36363636363636
2910.masce.fa.znap.fa.sorted.znap.fa.sznap.fa	4	18	0	8	Sig_Neg	-1.495065	34.2	Inf
2911.masce.fa.znap.fa.sorted.znap.fa.sznap.fa	7	20	1	5	NS	0.179857	7.875	14.2857142857143
2914.masce.fa.znap.fa.sorted.znap.fa.sznap.fa	8	10	2	3	NS	0.413967	1.62962962962963	1.875
2918.masce.fa.znap.fa.sorted.znap.fa.sznap.fa	4	9	1	5	NS	0.067079	6	11.25
2919.masce.fa.znap.fa.sorted.znap.fa.sznap.fa	2	9	3	2	NS	0.708709	2.5	3
2923.masce.fa.znap.fa.sorted.znap.fa.sznap.fa	10	15	4	10	NS	0.632061	3.2	3.75
2924.masce.fa.znap.fa.sorted.znap.fa.sznap.fa	4	8	1	2	NS	0.809213	2.7	4
2925.masce.fa.znap.fa.sorted.znap.fa.sznap.fa	16	32	6	16	NS	-0.28361	4.71428571428571	5.33333333333333
2928.masce.fa.znap.fa.sorted.znap.fa.sznap.fa	2	5	3	2	NS	-0.123615	1.5	1.66666666666667
2929.masce.fa.znap.fa.sorted.znap.fa.sznap.fa	6	5	0	2	NS	-1.884615	2.57142857142857	Inf
2930.masce.fa.znap.fa.sorted.znap.fa.sznap.fa	9	8	0	2	NS	-1.186989	2.7	Inf
2932.masce.fa.znap.fa.sorted.znap.fa.sznap.fa	4	7	3	2	NS	1.237527	1.2	1.16666666666667
2933.masce.fa.znap.fa.sorted.znap.fa.sznap.fa	3	4	3	4	NS	1.186149	1.5625	1.77777777777778
2935.masce.fa.znap.fa.sorted.znap.fa.sznap.fa	8	12	2	4	NS	-0.150382	2.40740740740741	3
2937.masce.fa.znap.fa.sorted.znap.fa.sznap.fa	5	26	2	4	NS	0.397696	7.5	10.4
2938.masce.fa.znap.fa.sorted.znap.fa.sznap.fa	10	22	13	10	NS	0.670799	1.64285714285714	1.69230769230769
2941.masce.fa.znap.fa.sorted.znap.fa.sznap.fa	5	8	3	1	NS	0.627421	0.75	0.533333333333333
2943.masce.fa.znap.fa.sorted.znap.fa.sznap.fa	3	11	9	1	Sig_Pos	2.460132	0.6	0.407407407407407
2944.masce.fa.znap.fa.sorted.znap.fa.sznap.fa	3	12	6	3	Sig_Pos	1.820644	1.85714285714286	2
2945.masce.fa.znap.fa.sorted.znap.fa.sznap.fa	0	7	0	6	NS	-1.186053	56	Inf
2947.masce.fa.znap.fa.sorted.znap.fa.sznap.fa	4	5	2	3	NS	0.557619	1.6	1.875
2949.masce.fa.znap.fa.sorted.znap.fa.sznap.fa	8	13	15	16	NS	0.180261	1.65277777777778	1.73333333333333
2950.masce.fa.znap.fa.sorted.znap.fa.sznap.fa	2	3	2	4	NS	-0.329543	2.22222222222222	3
2952.masce.fa.znap.fa.sorted.znap.fa.sznap.fa	11	36	0	8	Sig_Neg	-1.41184	27.75	Inf
2954.masce.fa.znap.fa.sorted.znap.fa.sznap.fa	1	9	3	3	NS	0.017985	5	9
2955.masce.fa.znap.fa.sorted.znap.fa.sznap.fa	4	13	8	12	NS	0.052925	4.04444444444444	4.875
2957.masce.fa.znap.fa.sorted.znap.fa.sznap.fa	2	4	2	2	NS	1.641708	1.66666666666667	2
2958.masce.fa.znap.fa.sorted.znap.fa.sznap.fa	6	6	1	3	NS	-0.85445	2	3
2959.masce.fa.znap.fa.sorted.znap.fa.sznap.fa	5	9	0	5	NS	-1.119438	10	Inf
2960.masce.fa.znap.fa.sorted.znap.fa.sznap.fa	1	6	4	2	Sig_Pos	1.615631	2.1	3
2962.masce.fa.znap.fa.sorted.znap.fa.sznap.fa	3	5	8	4	Sig_Pos	2.581234	0.833333333333333	0.833333333333333
2963.masce.fa.znap.fa.sorted.znap.fa.sznap.fa	12	14	4	10	NS	0.258847	2.53846153846154	2.91666666666667
2964.masce.fa.znap.fa.sorted.znap.fa.sznap.fa	1	4	2	2	NS	1.126236	2.5	4
2965.masce.fa.znap.fa.sorted.znap.fa.sznap.fa	7	12	1	2	NS	0.466069	2.4375	3.42857142857143
2966.masce.fa.znap.fa.sorted.znap.fa.sznap.fa	8	11	1	2	NS	0.237697	2	2.75
2967.masce.fa.znap.fa.sorted.znap.fa.sznap.fa	11	11	4	11	NS	-0.053074	2.4	2.75
2968.masce.fa.znap.fa.sorted.znap.fa.sznap.fa	10	11	9	11	NS	0.229984	1.30909090909091	1.34444444444444
2970.masce.fa.znap.fa.sorted.znap.fa.sznap.fa	3	15	5	7	NS	0.144492	5.33333333333333	7
2971.masce.fa.znap.fa.sorted.znap.fa.sznap.fa	21	78	25	21	Sig_Pos	0.778693	3.03846153846154	3.12
2974.masce.fa.znap.fa.sorted.znap.fa.sznap.fa	4	15	18	5	Sig_Pos	2.338796	1.01052631578947	1.04166666666667
2975.masce.fa.znap.fa.sorted.znap.fa.sznap.fa	5	46	37	34	Sig_Pos	1.194639	7.21491228070176	8.45405405405405
2976.masce.fa.znap.fa.sorted.znap.fa.sznap.fa	11	33	13	10	NS	0.565827	2.22619047619048	2.30769230769231
2977.masce.fa.znap.fa.sorted.znap.fa.sznap.fa	21	42	9	10	NS	0.263585	2.15	2.22222222222222
2979.masce.fa.znap.fa.sorted.znap.fa.sznap.fa	3	12	3	4	NS	0.063716	4.0625	5.33333333333333
2980.masce.fa.znap.fa.sorted.znap.fa.sznap.fa	13	30	7	5	NS	0.600747	1.66071428571429	1.64835164835165
2981.masce.fa.znap.fa.sorted.znap.fa.sznap.fa	8	8	4	3	NS	1.63784	0.8	0.75
2982.masce.fa.znap.fa.sorted.znap.fa.sznap.fa	6	13	0	5	NS	-0.200784	12	Inf
2983.masce.fa.znap.fa.sorted.znap.fa.sznap.fa	2	8	2	5	NS	0.292603	6	10
2984.masce.fa.znap.fa.sorted.znap.fa.sznap.fa	1	10	21	4	Sig_Pos	3.95655	1.25	1.9047619047619
2985.masce.fa.znap.fa.sorted.znap.fa.sznap.fa	4	7	0	4	NS	-1.185616	8	Inf
2987.masce.fa.znap.fa.sorted.znap.fa.sznap.fa	3	11	0	4	NS	-1.10516	15	Inf
2990.masce.fa.znap.fa.sorted.znap.fa.sznap.fa	35	39	9	18	Sig_Pos	0.946428	2.11111111111111	2.22857142857143
2993.masce.fa.znap.fa.sorted.znap.fa.sznap.fa	0	4	1	2	NS	1.068068	7.5	Inf
2994.masce.fa.znap.fa.sorted.znap.fa.sznap.fa	14	31	10	3	Sig_Pos	3.292041	0.775757575757576	0.664285714285714
3000.masce.fa.znap.fa.sorted.znap.fa.sznap.fa	5	7	0	3	NS	-0.260476	5.33333333333333	Inf
3001.masce.fa.znap.fa.sorted.znap.fa.sznap.fa	3	5	2	2	NS	0.19387	1.5	1.66666666666667
3003.masce.fa.znap.fa.sorted.znap.fa.sznap.fa	4	27	10	10	NS	0.373213	5.6	6.75
3004.masce.fa.znap.fa.sorted.znap.fa.sznap.fa	11	12	3	4	NS	1.078443	1.35416666666667	1.45454545454545
3006.masce.fa.znap.fa.sorted.znap.fa.sznap.fa	5	11	3	4	NS	-0.044354	2.5	2.93333333333333
3007.masce.fa.znap.fa.sorted.znap.fa.sznap.fa	2	6	5	3	Sig_Pos	1.698927	1.55555555555556	1.8
3009.masce.fa.znap.fa.sorted.znap.fa.sznap.fa	7	14	1	4	NS	-0.254404	4.6875	8
3012.masce.fa.znap.fa.sorted.znap.fa.sznap.fa	72	122	11	33	NS	0.049726	4.77397260273973	5.08333333333333
3013.masce.fa.znap.fa.sorted.znap.fa.sznap.fa	2	13	3	4	NS	0.571184	5.83333333333333	8.66666666666667
3014.masce.fa.znap.fa.sorted.znap.fa.sznap.fa	3	8	12	0	Sig_Pos	4.487392	0.173076923076923	0
3019.masce.fa.znap.fa.sorted.znap.fa.sznap.fa	8	17	8	4	Sig_Pos	0.918565	1.11111111111111	1.0625
3023.masce.fa.znap.fa.sorted.znap.fa.sznap.fa	2	4	2	2	NS	0.461146	1.66666666666667	2
3025.masce.fa.znap.fa.sorted.znap.fa.sznap.fa	4	14	1	0	NS	-0.362568	1.5	0
3026.masce.fa.znap.fa.sorted.znap.fa.sznap.fa	0	6	11	2	Sig_Pos	1.973743	1.75	Inf
3035.masce.fa.znap.fa.sorted.znap.fa.sznap.fa	5	13	3	9	NS	-0.192598	5.83333333333333	7.8
3037.masce.fa.znap.fa.sorted.znap.fa.sznap.fa	12	13	2	4	NS	0.285054	1.79487179487179	2.16666666666667
3038.masce.fa.znap.fa.sorted.znap.fa.sznap.fa	8	26	6	9	NS	0.134047	4.28571428571429	4.875
3039.masce.fa.znap.fa.sorted.znap.fa.sznap.fa	4	15	5	4	NS	0.641253	2.66666666666667	3
3044.masce.fa.znap.fa.sorted.znap.fa.sznap.fa	6	5	2	5	NS	-0.047172	1.71428571428571	2.08333333333333
3045.masce.fa.znap.fa.sorted.znap.fa.sznap.fa	5	6	2	1	NS	1.172898	0.777777777777778	0.6
3049.masce.fa.znap.fa.sorted.znap.fa.sznap.fa	16	40	10	16	NS	0.274919	3.72727272727273	4
3051.masce.fa.znap.fa.sorted.znap.fa.sznap.fa	6	19	1	1	NS	0.968462	2.85714285714286	3.16666666666667
3055.masce.fa.znap.fa.sorted.znap.fa.sznap.fa	4	18	13	12	Sig_Pos	1.148522	3.52857142857143	4.15384615384615
3056.masce.fa.znap.fa.sorted.znap.fa.sznap.fa	1	12	0	1	NS	-2.573857	13	Inf
3057.masce.fa.znap.fa.sorted.znap.fa.sznap.fa	8	13	0	0	NS	-2.904899	1.55555555555556	NA
3058.masce.fa.znap.fa.sorted.znap.fa.sznap.fa	6	6	1	2	NS	0.668169	1.5	2
3060.masce.fa.znap.fa.sorted.znap.fa.sznap.fa	5	33	3	9	NS	1.086934	14.1666666666667	19.8
3064.masce.fa.znap.fa.sorted.znap.fa.sznap.fa	7	8	0	0	Sig_Neg	-3.093902	1.125	NA
3066.masce.fa.znap.fa.sorted.znap.fa.sznap.fa	4	16	0	1	Sig_Neg	-3.089651	6.8	Inf
3070.masce.fa.znap.fa.sorted.znap.fa.sznap.fa	0	7	0	0	NS	-2.083825	8	NA
3072.masce.fa.znap.fa.sorted.znap.fa.sznap.fa	2	12	4	4	NS	1.051387	4.33333333333333	6
3073.masce.fa.znap.fa.sorted.znap.fa.sznap.fa	2	5	1	2	NS	0.625755	3	5
3075.masce.fa.znap.fa.sorted.znap.fa.sznap.fa	8	42	3	6	NS	-0.31305	8.36111111111111	10.5
3078.masce.fa.znap.fa.sorted.znap.fa.sznap.fa	8	15	2	5	NS	-0.005535	3.55555555555556	4.6875
3079.masce.fa.znap.fa.sorted.znap.fa.sznap.fa	4	10	3	3	NS	0.873917	2.2	2.5
3080.masce.fa.znap.fa.sorted.znap.fa.sznap.fa	10	25	6	11	NS	0.425123	4.05194805194805	4.58333333333333
3083.masce.fa.znap.fa.sorted.znap.fa.sznap.fa	1	0	0	1	NS	0.307684	1	NA
3084.masce.fa.znap.fa.sorted.znap.fa.sznap.fa	2	11	2	5	NS	0.205773	8	13.75
3088.masce.fa.znap.fa.sorted.znap.fa.sznap.fa	2	11	1	4	NS	-0.588036	10	22
3090.masce.fa.znap.fa.sorted.znap.fa.sznap.fa	7	6	3	2	Sig_Pos	2.113629	0.65625	0.571428571428571
3091.masce.fa.znap.fa.sorted.znap.fa.sznap.fa	3	4	4	0	Sig_Pos	2.294327	0.25	0
3093.masce.fa.znap.fa.sorted.znap.fa.sznap.fa	1	11	0	1	NS	-0.080707	12	Inf
3097.masce.fa.znap.fa.sorted.znap.fa.sznap.fa	2	6	0	2	NS	-1.476455	7	Inf
3098.masce.fa.znap.fa.sorted.znap.fa.sznap.fa	0	5	1	4	NS	-0.425608	15	Inf
3099.masce.fa.znap.fa.sorted.znap.fa.sznap.fa	5	8	6	3	NS	1.07911	0.857142857142857	0.8
3101.masce.fa.znap.fa.sorted.znap.fa.sznap.fa	4	19	3	5	NS	0.275116	6	7.91666666666667
3102.masce.fa.znap.fa.sorted.znap.fa.sznap.fa	4	18	2	9	NS	-0.066005	12.6666666666667	20.25
3103.masce.fa.znap.fa.sorted.znap.fa.sznap.fa	2	1	0	1	NS	-1.738617	1.33333333333333	Inf
3104.masce.fa.znap.fa.sorted.znap.fa.sznap.fa	10	9	1	3	NS	-0.524482	1.81818181818182	2.7
3105.masce.fa.znap.fa.sorted.znap.fa.sznap.fa	4	5	4	3	NS	1.030465	0.96	0.9375
3106.masce.fa.znap.fa.sorted.znap.fa.sznap.fa	7	11	0	5	NS	-0.878362	9	Inf
3109.masce.fa.znap.fa.sorted.znap.fa.sznap.fa	15	29	0	13	Sig_Neg	-1.455701	26.25	Inf
3110.masce.fa.znap.fa.sorted.znap.fa.sznap.fa	6	13	4	3	NS	0.204326	1.6	1.625
3111.masce.fa.znap.fa.sorted.znap.fa.sznap.fa	4	12	8	8	Sig_Pos	2.616304	2.6	3
3112.masce.fa.znap.fa.sorted.znap.fa.sznap.fa	7	21	16	7	Sig_Pos	2.270162	1.29411764705882	1.3125
3113.masce.fa.znap.fa.sorted.znap.fa.sznap.fa	7	20	6	5	NS	0.108712	2.25	2.38095238095238
3116.masce.fa.znap.fa.sorted.znap.fa.sznap.fa	11	15	8	1	NS	0.446377	0.296296296296296	0.170454545454545
3117.masce.fa.znap.fa.sorted.znap.fa.sznap.fa	2	8	2	2	NS	0.984371	3	4
3118.masce.fa.znap.fa.sorted.znap.fa.sznap.fa	2	9	0	5	NS	-0.271231	20	Inf
3120.masce.fa.znap.fa.sorted.znap.fa.sznap.fa	4	10	12	6	Sig_Pos	3.20138	1.18461538461538	1.25
3121.masce.fa.znap.fa.sorted.znap.fa.sznap.fa	3	29	8	6	NS	0.426166	5.83333333333333	7.25
3122.masce.fa.znap.fa.sorted.znap.fa.sznap.fa	3	13	11	8	Sig_Pos	1.146542	2.625	3.15151515151515
3123.masce.fa.znap.fa.sorted.znap.fa.sznap.fa	4	17	2	9	NS	-0.185468	12	19.125
3124.masce.fa.znap.fa.sorted.znap.fa.sznap.fa	5	9	1	7	NS	0.154585	6.66666666666667	12.6
3125.masce.fa.znap.fa.sorted.znap.fa.sznap.fa	5	14	0	0	Sig_Neg	-3.258602	2.5	NA
3126.masce.fa.znap.fa.sorted.znap.fa.sznap.fa	5	6	4	4	NS	0.459101	1.16666666666667	1.2
3127.masce.fa.znap.fa.sorted.znap.fa.sznap.fa	4	7	7	10	Sig_Pos	0.967667	2.2	2.5
3128.masce.fa.znap.fa.sorted.znap.fa.sznap.fa	8	15	1	2	NS	-0.702553	2.66666666666667	3.75
3129.masce.fa.znap.fa.sorted.znap.fa.sznap.fa	8	36	3	4	NS	0.057009	5.13888888888889	6
3130.masce.fa.znap.fa.sorted.znap.fa.sznap.fa	2	13	5	7	Sig_Pos	1.243107	6.22222222222222	9.1
3132.masce.fa.znap.fa.sorted.znap.fa.sznap.fa	1	2	2	2	NS	0.180229	1.5	2
3135.masce.fa.znap.fa.sorted.znap.fa.sznap.fa	20	53	12	17	Sig_Pos	0.770798	3.56043956043956	3.75416666666667
3137.masce.fa.znap.fa.sorted.znap.fa.sznap.fa	1	15	15	13	Sig_Pos	1.237386	7	13
3138.masce.fa.znap.fa.sorted.znap.fa.sznap.fa	6	18	5	7	NS	0.15473	3.61904761904762	4.2
3140.masce.fa.znap.fa.sorted.znap.fa.sznap.fa	20	36	10	13	NS	0.326283	2.24242424242424	2.34
3141.masce.fa.znap.fa.sorted.znap.fa.sznap.fa	5	15	5	11	NS	0.241328	5.33333333333333	6.6
3142.masce.fa.znap.fa.sorted.znap.fa.sznap.fa	4	7	0	3	NS	-0.907733	6.4	Inf
3143.masce.fa.znap.fa.sorted.znap.fa.sznap.fa	1	4	2	0	NS	1.133244	0.833333333333333	0
3144.masce.fa.znap.fa.sorted.znap.fa.sznap.fa	11	54	17	17	NS	0.132487	4.58333333333333	4.90909090909091
3145.masce.fa.znap.fa.sorted.znap.fa.sznap.fa	5	19	0	4	NS	-1.179683	16.6666666666667	Inf
3149.masce.fa.znap.fa.sorted.znap.fa.sznap.fa	12	40	6	8	NS	0.302158	4.05494505494505	4.44444444444444
3150.masce.fa.znap.fa.sorted.znap.fa.sznap.fa	2	6	0	1	NS	-1.105711	4.66666666666667	Inf
3152.masce.fa.znap.fa.sorted.znap.fa.sznap.fa	0	2	0	0	NS	-1.796677	3	NA
3154.masce.fa.znap.fa.sorted.znap.fa.sznap.fa	5	14	3	2	NS	0.382292	1.875	1.86666666666667
3156.masce.fa.znap.fa.sorted.znap.fa.sznap.fa	0	4	1	0	NS	1.168458	2.5	NA
3158.masce.fa.znap.fa.sorted.znap.fa.sznap.fa	0	8	3	1	NS	1.113022	4.5	Inf
3160.masce.fa.znap.fa.sorted.znap.fa.sznap.fa	4	6	2	2	NS	0.971516	1.4	1.5
3163.masce.fa.znap.fa.sorted.znap.fa.sznap.fa	7	28	4	7	NS	0.599196	5.8	7
3164.masce.fa.znap.fa.sorted.znap.fa.sznap.fa	17	61	13	17	Sig_Pos	0.824314	4.42857142857143	4.69230769230769
3165.masce.fa.znap.fa.sorted.znap.fa.sznap.fa	3	11	1	5	NS	0.083786	9	18.3333333333333
3167.masce.fa.znap.fa.sorted.znap.fa.sznap.fa	1	8	0	5	NS	-0.46543	27	Inf
3169.masce.fa.znap.fa.sorted.znap.fa.sznap.fa	0	11	2	4	NS	0.85448	20	Inf
3170.masce.fa.znap.fa.sorted.znap.fa.sznap.fa	6	68	3	11	NS	-0.285813	29.5714285714286	41.5555555555556
3171.masce.fa.znap.fa.sorted.znap.fa.sznap.fa	2	18	0	4	NS	-0.416759	31.6666666666667	Inf
3172.masce.fa.znap.fa.sorted.znap.fa.sznap.fa	2	5	3	3	Sig_Pos	2.245563	2	2.5
3173.masce.fa.znap.fa.sorted.znap.fa.sznap.fa	3	17	6	1	NS	0.878382	1.28571428571429	0.944444444444444
3177.masce.fa.znap.fa.sorted.znap.fa.sznap.fa	0	1	0	1	NS	-0.706714	4	Inf
3178.masce.fa.znap.fa.sorted.znap.fa.sznap.fa	20	41	4	14	NS	-0.321138	6	7.175
3179.masce.fa.znap.fa.sorted.znap.fa.sznap.fa	7	26	8	8	Sig_Pos	1.967391	3.375	3.71428571428571
3181.masce.fa.znap.fa.sorted.znap.fa.sznap.fa	3	32	3	10	NS	0.053331	22.6875	35.5555555555556
3182.masce.fa.znap.fa.sorted.znap.fa.sznap.fa	2	7	0	2	Sig_Neg	-2.510848	8	Inf
3183.masce.fa.znap.fa.sorted.znap.fa.sznap.fa	3	12	0	2	NS	-0.404429	9.75	Inf
3184.masce.fa.znap.fa.sorted.znap.fa.sznap.fa	1	24	13	10	Sig_Pos	2.163677	9.82142857142857	18.4615384615385
3185.masce.fa.znap.fa.sorted.znap.fa.sznap.fa	1	4	3	3	NS	1.489914	2.5	4
3186.masce.fa.znap.fa.sorted.znap.fa.sznap.fa	2	10	3	2	NS	0.817701	2.75	3.33333333333333
3193.masce.fa.znap.fa.sorted.znap.fa.sznap.fa	3	33	2	12	NS	-0.332407	36.8333333333333	66
3194.masce.fa.znap.fa.sorted.znap.fa.sznap.fa	2	10	0	4	NS	-1.78621	18.3333333333333	Inf
3195.masce.fa.znap.fa.sorted.znap.fa.sznap.fa	2	8	0	6	NS	-1.297735	21	Inf
3197.masce.fa.znap.fa.sorted.znap.fa.sznap.fa	6	50	14	14	Sig_Pos	1.253162	7.28571428571428	8.33333333333333
3198.masce.fa.znap.fa.sorted.znap.fa.sznap.fa	7	52	45	18	Sig_Pos	1.620781	2.73641304347826	2.97142857142857
3199.masce.fa.znap.fa.sorted.znap.fa.sznap.fa	2	2	2	1	NS	1.748866	0.666666666666667	0.5
3200.masce.fa.znap.fa.sorted.znap.fa.sznap.fa	2	4	0	5	NS	-0.772661	10	Inf
3201.masce.fa.znap.fa.sorted.znap.fa.sznap.fa	7	8	2	4	NS	1.724958	1.875	2.28571428571429
3203.masce.fa.znap.fa.sorted.znap.fa.sznap.fa	0	7	1	1	NS	-0.025477	8	Inf
3204.masce.fa.znap.fa.sorted.znap.fa.sznap.fa	0	5	0	0	NS	-2.150164	6	NA
3205.masce.fa.znap.fa.sorted.znap.fa.sznap.fa	1	13	1	2	NS	-0.45143	10.5	26
3206.masce.fa.znap.fa.sorted.znap.fa.sznap.fa	6	25	9	11	Sig_Pos	1.060841	4.45714285714286	5.09259259259259
3209.masce.fa.znap.fa.sorted.znap.fa.sznap.fa	8	17	1	5	NS	-0.212875	6	10.625
3210.masce.fa.znap.fa.sorted.znap.fa.sznap.fa	1	15	1	2	NS	-1.020208	12	30
3211.masce.fa.znap.fa.sorted.znap.fa.sznap.fa	4	4	0	4	NS	-1.053006	5	Inf
3212.masce.fa.znap.fa.sorted.znap.fa.sznap.fa	7	18	0	4	Sig_Neg	-2.04688	11.875	Inf
3213.masce.fa.znap.fa.sorted.znap.fa.sznap.fa	2	11	3	5	NS	0.911557	6	9.16666666666667
3214.masce.fa.znap.fa.sorted.znap.fa.sznap.fa	2	14	1	5	NS	-0.672725	15	35
3215.masce.fa.znap.fa.sorted.znap.fa.sznap.fa	3	20	3	3	NS	0.72565	5.25	6.66666666666667
3217.masce.fa.znap.fa.sorted.znap.fa.sznap.fa	1	4	0	2	NS	-0.087159	7.5	Inf
3218.masce.fa.znap.fa.sorted.znap.fa.sznap.fa	1	10	0	2	NS	-1.65637	16.5	Inf
3219.masce.fa.znap.fa.sorted.znap.fa.sznap.fa	7	23	3	6	NS	0.335655	5.25	6.57142857142857
3220.masce.fa.znap.fa.sorted.znap.fa.sznap.fa	1	6	4	5	Sig_Pos	2.126843	4.2	7.5
3221.masce.fa.znap.fa.sorted.znap.fa.sznap.fa	6	12	7	8	NS	0.710665	2.08928571428571	2.28571428571429
3223.masce.fa.znap.fa.sorted.znap.fa.sznap.fa	7	31	0	4	Sig_Neg	-2.074292	20	Inf
3224.masce.fa.znap.fa.sorted.znap.fa.sznap.fa	0	3	4	2	Sig_Pos	2.389971	2.4	Inf
3226.masce.fa.znap.fa.sorted.znap.fa.sznap.fa	4	11	2	4	NS	-0.061035	4	5.5
3227.masce.fa.znap.fa.sorted.znap.fa.sznap.fa	5	12	7	0	Sig_Pos	3.331063	0.270833333333333	0
3228.masce.fa.znap.fa.sorted.znap.fa.sznap.fa	1	8	5	2	Sig_Pos	2.823361	2.25	3.2
3230.masce.fa.znap.fa.sorted.znap.fa.sznap.fa	10	35	5	5	NS	0.755727	3.27272727272727	3.5
3231.masce.fa.znap.fa.sorted.znap.fa.sznap.fa	1	10	4	5	NS	1.086787	6.6	12.5
3232.masce.fa.znap.fa.sorted.znap.fa.sznap.fa	2	3	2	1	NS	0.703695	0.888888888888889	0.75
3233.masce.fa.znap.fa.sorted.znap.fa.sznap.fa	3	19	5	4	Sig_Pos	1.38648	4.16666666666667	5.06666666666667
3234.masce.fa.znap.fa.sorted.znap.fa.sznap.fa	1	12	2	3	NS	0.637863	8.66666666666667	18
3235.masce.fa.znap.fa.sorted.znap.fa.sznap.fa	0	3	4	2	Sig_Pos	2.785476	2.4	Inf
3237.masce.fa.znap.fa.sorted.znap.fa.sznap.fa	5	11	9	2	Sig_Pos	1.924885	0.6	0.488888888888889
3238.masce.fa.znap.fa.sorted.znap.fa.sznap.fa	2	12	3	2	Sig_Pos	2.057757	3.25	4
3241.masce.fa.znap.fa.sorted.znap.fa.sznap.fa	3	20	9	3	NS	0.715503	2.1	2.22222222222222
3243.masce.fa.znap.fa.sorted.znap.fa.sznap.fa	5	21	2	20	NS	-0.323596	25.6666666666667	42
3244.masce.fa.znap.fa.sorted.znap.fa.sznap.fa	1	6	2	0	NS	1.719897	1.16666666666667	0
3245.masce.fa.znap.fa.sorted.znap.fa.sznap.fa	5	11	3	4	NS	0.552809	2.5	2.93333333333333
3246.masce.fa.znap.fa.sorted.znap.fa.sznap.fa	4	22	26	11	Sig_Pos	1.159342	2.04444444444444	2.32692307692308
3247.masce.fa.znap.fa.sorted.znap.fa.sznap.fa	0	6	1	5	NS	0.871802	21	Inf
3248.masce.fa.znap.fa.sorted.znap.fa.sznap.fa	3	12	1	5	NS	-0.284621	9.75	20
3249.masce.fa.znap.fa.sorted.znap.fa.sznap.fa	4	13	3	3	NS	0.062702	2.8	3.25
3252.masce.fa.znap.fa.sorted.znap.fa.sznap.fa	1	11	7	4	Sig_Pos	1.612199	3.75	6.28571428571429
3254.masce.fa.znap.fa.sorted.znap.fa.sznap.fa	2	11	5	3	NS	-0.061042	2.66666666666667	3.3
3256.masce.fa.znap.fa.sorted.znap.fa.sznap.fa	1	28	63	11	Sig_Pos	2.727569	2.71875	4.88888888888889
3257.masce.fa.znap.fa.sorted.znap.fa.sznap.fa	1	3	0	0	NS	-0.132985	2	NA
3259.masce.fa.znap.fa.sorted.znap.fa.sznap.fa	2	9	4	4	NS	0.490094	3.33333333333333	4.5
3260.masce.fa.znap.fa.sorted.znap.fa.sznap.fa	1	15	1	6	NS	-0.191018	28	90
3261.masce.fa.znap.fa.sorted.znap.fa.sznap.fa	0	6	0	1	NS	-0.117168	14	Inf
3263.masce.fa.znap.fa.sorted.znap.fa.sznap.fa	3	4	0	3	NS	-0.855183	5	Inf
3265.masce.fa.znap.fa.sorted.znap.fa.sznap.fa	3	18	6	6	NS	0.565964	4.75	6
3266.masce.fa.znap.fa.sorted.znap.fa.sznap.fa	2	12	1	3	NS	-0.573059	8.66666666666667	18
3267.masce.fa.znap.fa.sorted.znap.fa.sznap.fa	0	3	1	2	NS	1.064548	6	Inf
3271.masce.fa.znap.fa.sorted.znap.fa.sznap.fa	5	11	1	2	NS	-0.177739	3	4.4
3273.masce.fa.znap.fa.sorted.znap.fa.sznap.fa	2	10	1	2	NS	1.153907	5.5	10
3274.masce.fa.znap.fa.sorted.znap.fa.sznap.fa	0	4	3	1	Sig_Pos	2.967916	2.5	Inf
3275.masce.fa.znap.fa.sorted.znap.fa.sznap.fa	10	42	22	17	Sig_Pos	0.956973	3.05928853754941	3.24545454545455
3278.masce.fa.znap.fa.sorted.znap.fa.sznap.fa	1	4	17	3	Sig_Pos	1.995167	0.555555555555555	0.705882352941177
3280.masce.fa.znap.fa.sorted.znap.fa.sznap.fa	5	15	3	6	NS	0.447573	4.66666666666667	6
3281.masce.fa.znap.fa.sorted.znap.fa.sznap.fa	0	2	8	1	Sig_Pos	4.2689	0.666666666666667	Inf
3282.masce.fa.znap.fa.sorted.znap.fa.sznap.fa	4	5	2	1	NS	0.131532	0.8	0.625
3286.masce.fa.znap.fa.sorted.znap.fa.sznap.fa	4	4	1	4	NS	-0.407453	2.5	4
3287.masce.fa.znap.fa.sorted.znap.fa.sznap.fa	1	15	0	1	NS	-1.723649	16	Inf
3289.masce.fa.znap.fa.sorted.znap.fa.sznap.fa	1	5	0	2	NS	-1.04316	9	Inf
3294.masce.fa.znap.fa.sorted.znap.fa.sznap.fa	2	4	0	4	NS	-0.629759	8.33333333333333	Inf
3295.masce.fa.znap.fa.sorted.znap.fa.sznap.fa	1	12	10	1	Sig_Pos	1.164905	1.18181818181818	1.2
3296.masce.fa.znap.fa.sorted.znap.fa.sznap.fa	1	7	4	1	Sig_Pos	2.859137	1.6	1.75
3297.masce.fa.znap.fa.sorted.znap.fa.sznap.fa	2	13	2	2	NS	0.185767	4.66666666666667	6.5
3301.masce.fa.znap.fa.sorted.znap.fa.sznap.fa	4	5	2	1	Sig_Pos	2.806526	0.8	0.625
3303.masce.fa.znap.fa.sorted.znap.fa.sznap.fa	0	13	1	3	NS	0.320107	28	Inf
3305.masce.fa.znap.fa.sorted.znap.fa.sznap.fa	6	38	16	14	NS	-0.070474	4.91596638655462	5.54166666666667
3306.masce.fa.znap.fa.sorted.znap.fa.sznap.fa	3	37	1	10	NS	-0.79365	52.25	123.333333333333
3312.masce.fa.znap.fa.sorted.znap.fa.sznap.fa	6	16	0	6	NS	-1.252859	17	Inf
3315.masce.fa.znap.fa.sorted.znap.fa.sznap.fa	0	0	1	1	NS	-0.982725	1	NA
3316.masce.fa.znap.fa.sorted.znap.fa.sznap.fa	2	12	1	2	Sig_Neg	-1.382815	6.5	12
3318.masce.fa.znap.fa.sorted.znap.fa.sznap.fa	1	5	2	4	NS	0.020809	5	10
3324.masce.fa.znap.fa.sorted.znap.fa.sznap.fa	2	8	5	5	NS	0.722777	3	4
3325.masce.fa.znap.fa.sorted.znap.fa.sznap.fa	2	5	2	6	NS	-0.053058	4.66666666666667	7.5
3326.masce.fa.znap.fa.sorted.znap.fa.sznap.fa	1	4	1	0	NS	0.687459	1.25	0
3330.masce.fa.znap.fa.sorted.znap.fa.sznap.fa	2	13	1	2	NS	0.574178	7	13
3333.masce.fa.znap.fa.sorted.znap.fa.sznap.fa	3	10	2	1	NS	0.533679	1.83333333333333	1.66666666666667
3334.masce.fa.znap.fa.sorted.znap.fa.sznap.fa	3	21	5	3	NS	0.92587	3.66666666666667	4.2
3335.masce.fa.znap.fa.sorted.znap.fa.sznap.fa	0	6	1	2	NS	0.503247	10.5	Inf
3336.masce.fa.znap.fa.sorted.znap.fa.sznap.fa	1	18	3	1	NS	1.416172	4.75	6
3341.masce.fa.znap.fa.sorted.znap.fa.sznap.fa	1	14	1	5	NS	-0.338806	22.5	70
3343.masce.fa.znap.fa.sorted.znap.fa.sznap.fa	5	19	1	4	NS	-0.757927	8.33333333333333	15.2
3344.masce.fa.znap.fa.sorted.znap.fa.sznap.fa	1	2	0	0	NS	-1.765519	1.5	NA
3345.masce.fa.znap.fa.sorted.znap.fa.sznap.fa	0	5	1	3	NS	-0.920922	12	Inf
3346.masce.fa.znap.fa.sorted.znap.fa.sznap.fa	2	14	10	5	NS	0.645672	2.72727272727273	3.5
3348.masce.fa.znap.fa.sorted.znap.fa.sznap.fa	2	2	5	6	NS	0.574843	1.16666666666667	1.2
3349.masce.fa.znap.fa.sorted.znap.fa.sznap.fa	1	6	0	1	NS	-2.648166	7	Inf
3350.masce.fa.znap.fa.sorted.znap.fa.sznap.fa	6	9	6	6	NS	0.267452	1.42857142857143	1.5
3353.masce.fa.znap.fa.sorted.znap.fa.sznap.fa	2	19	29	10	Sig_Pos	1.065309	2.44444444444444	3.27586206896552
3354.masce.fa.znap.fa.sorted.znap.fa.sznap.fa	0	7	1	4	NS	-1.227766	20	Inf
3355.masce.fa.znap.fa.sorted.znap.fa.sznap.fa	7	14	6	8	NS	-0.481784	2.41071428571429	2.66666666666667
3356.masce.fa.znap.fa.sorted.znap.fa.sznap.fa	0	3	3	2	NS	1.714424	3	Inf
3360.masce.fa.znap.fa.sorted.znap.fa.sznap.fa	2	3	1	0	NS	0.680926	0.666666666666667	0
3362.masce.fa.znap.fa.sorted.znap.fa.sznap.fa	0	2	2	2	NS	0.899547	3	Inf
3363.masce.fa.znap.fa.sorted.znap.fa.sznap.fa	4	10	2	2	NS	1.937466	2.2	2.5
3364.masce.fa.znap.fa.sorted.znap.fa.sznap.fa	3	8	4	7	NS	-0.472465	3.6	4.66666666666667
3365.masce.fa.znap.fa.sorted.znap.fa.sznap.fa	1	8	3	2	NS	-0.208966	3.375	5.33333333333333
3367.masce.fa.znap.fa.sorted.znap.fa.sznap.fa	2	10	6	1	NS	0.741599	1.04761904761905	0.833333333333333
3368.masce.fa.znap.fa.sorted.znap.fa.sznap.fa	0	4	6	4	Sig_Pos	1.463492	3.57142857142857	Inf
3374.masce.fa.znap.fa.sorted.znap.fa.sznap.fa	11	37	3	11	NS	-0.417247	9.5	12.3333333333333
3375.masce.fa.znap.fa.sorted.znap.fa.sznap.fa	2	7	6	1	Sig_Pos	1.999944	0.761904761904762	0.583333333333333
3377.masce.fa.znap.fa.sorted.znap.fa.sznap.fa	1	5	0	2	NS	-0.88394	9	Inf
3379.masce.fa.znap.fa.sorted.znap.fa.sznap.fa	3	9	1	4	NS	-0.911419	6.25	12
3380.masce.fa.znap.fa.sorted.znap.fa.sznap.fa	1	6	5	4	NS	0.439452	2.91666666666667	4.8
3381.masce.fa.znap.fa.sorted.znap.fa.sznap.fa	0	6	1	0	NS	1.532152	3.5	NA
3383.masce.fa.znap.fa.sorted.znap.fa.sznap.fa	0	0	0	0	NS	-0.080456	1	NA
3384.masce.fa.znap.fa.sorted.znap.fa.sznap.fa	2	10	2	0	NS	1.03996	1.22222222222222	0
3385.masce.fa.znap.fa.sorted.znap.fa.sznap.fa	0	5	1	0	NS	1.494133	3	NA
3389.masce.fa.znap.fa.sorted.znap.fa.sznap.fa	1	12	2	3	NS	0.515902	8.66666666666667	18
3390.masce.fa.znap.fa.sorted.znap.fa.sznap.fa	3	17	2	6	NS	0.316604	10.5	17
3391.masce.fa.znap.fa.sorted.znap.fa.sznap.fa	0	8	4	5	NS	1.10064	10.8	Inf
3406.masce.fa.znap.fa.sorted.znap.fa.sznap.fa	1	5	6	3	Sig_Pos	2.27706	1.71428571428571	2.5
3409.masce.fa.znap.fa.sorted.znap.fa.sznap.fa	5	19	4	7	NS	-0.08504	5.33333333333333	6.65
3413.masce.fa.znap.fa.sorted.znap.fa.sznap.fa	3	30	5	14	NS	0.163901	19.375	28
3414.masce.fa.znap.fa.sorted.znap.fa.sznap.fa	5	14	0	1	NS	-1.952013	5	Inf
3415.masce.fa.znap.fa.sorted.znap.fa.sznap.fa	10	46	6	9	NS	0.844788	6.1038961038961	6.9
3417.masce.fa.znap.fa.sorted.znap.fa.sznap.fa	2	38	13	7	Sig_Pos	1.222651	7.42857142857143	10.2307692307692
3419.masce.fa.znap.fa.sorted.znap.fa.sznap.fa	0	21	2	2	NS	0.80383	22	Inf
3421.masce.fa.znap.fa.sorted.znap.fa.sznap.fa	2	15	12	4	Sig_Pos	2.687363	2.05128205128205	2.5
3422.masce.fa.znap.fa.sorted.znap.fa.sznap.fa	0	12	7	2	Sig_Pos	2.842295	4.875	Inf
3423.masce.fa.znap.fa.sorted.znap.fa.sznap.fa	3	4	0	1	NS	-0.242062	2.5	Inf
3424.masce.fa.znap.fa.sorted.znap.fa.sznap.fa	0	17	3	3	NS	0.507445	18	Inf
3425.masce.fa.znap.fa.sorted.znap.fa.sznap.fa	0	11	1	2	NS	1.202615	18	Inf
3429.masce.fa.znap.fa.sorted.znap.fa.sznap.fa	0	17	7	2	Sig_Pos	1.444629	6.75	Inf
3431.masce.fa.znap.fa.sorted.znap.fa.sznap.fa	4	25	0	6	NS	-0.047556	36.4	Inf
3432.masce.fa.znap.fa.sorted.znap.fa.sznap.fa	4	15	6	5	Sig_Pos	1.626872	2.74285714285714	3.125
3433.masce.fa.znap.fa.sorted.znap.fa.sznap.fa	0	19	2	7	NS	1.490306	53.3333333333333	Inf
3434.masce.fa.znap.fa.sorted.znap.fa.sznap.fa	2	25	55	11	Sig_Pos	5.565522	1.85714285714286	2.5
3435.masce.fa.znap.fa.sorted.znap.fa.sznap.fa	0	5	0	1	NS	-2.064095	12	Inf
3436.masce.fa.znap.fa.sorted.znap.fa.sznap.fa	1	11	4	1	Sig_Pos	2.241792	2.4	2.75
3437.masce.fa.znap.fa.sorted.znap.fa.sznap.fa	26	93	16	31	NS	0.272738	6.55337690631808	6.93028846153846
3439.masce.fa.znap.fa.sorted.znap.fa.sznap.fa	3	11	10	5	Sig_Pos	2.233964	1.63636363636364	1.83333333333333
3441.masce.fa.znap.fa.sorted.znap.fa.sznap.fa	3	19	14	17	Sig_Pos	1.328175	6	7.69047619047619
3442.masce.fa.znap.fa.sorted.znap.fa.sznap.fa	2	7	5	5	Sig_Pos	1.363145	2.66666666666667	3.5
3443.masce.fa.znap.fa.sorted.znap.fa.sznap.fa	6	22	27	4	Sig_Pos	5.607724	0.586734693877551	0.54320987654321
3444.masce.fa.znap.fa.sorted.znap.fa.sznap.fa	1	17	13	6	Sig_Pos	3.104066	4.5	7.84615384615385
3446.masce.fa.znap.fa.sorted.znap.fa.sznap.fa	1	6	1	3	NS	1.436615	7	18
3447.masce.fa.znap.fa.sorted.znap.fa.sznap.fa	1	8	1	1	NS	-0.68315	4.5	8
3448.masce.fa.znap.fa.sorted.znap.fa.sznap.fa	1	19	3	1	NS	-0.108078	5	6.33333333333333
3449.masce.fa.znap.fa.sorted.znap.fa.sznap.fa	2	5	1	1	NS	0.29278	2	2.5
3450.masce.fa.znap.fa.sorted.znap.fa.sznap.fa	5	9	0	3	NS	-1.311452	6.66666666666667	Inf
3451.masce.fa.znap.fa.sorted.znap.fa.sznap.fa	1	10	3	4	NS	0.527432	6.875	13.3333333333333
3453.masce.fa.znap.fa.sorted.znap.fa.sznap.fa	6	46	32	17	Sig_Pos	1.211919	3.66233766233766	4.07291666666667
3456.masce.fa.znap.fa.sorted.znap.fa.sznap.fa	1	20	1	4	NS	-0.905348	26.25	80
3461.masce.fa.znap.fa.sorted.znap.fa.sznap.fa	3	18	5	6	NS	0.318867	5.54166666666667	7.2
3464.masce.fa.znap.fa.sorted.znap.fa.sznap.fa	0	8	4	2	Sig_Pos	1.927442	5.4	Inf
3465.masce.fa.znap.fa.sorted.znap.fa.sznap.fa	2	10	15	1	Sig_Pos	4.585747	0.458333333333333	0.333333333333333
3466.masce.fa.znap.fa.sorted.znap.fa.sznap.fa	1	30	1	7	NS	-0.507794	62	210
3467.masce.fa.znap.fa.sorted.znap.fa.sznap.fa	1	16	1	1	NS	-0.360855	8.5	16
3468.masce.fa.znap.fa.sorted.znap.fa.sznap.fa	1	8	0	2	NS	0.202924	13.5	Inf
3470.masce.fa.znap.fa.sorted.znap.fa.sznap.fa	1	9	1	4	NS	-0.535969	12.5	36
3472.masce.fa.znap.fa.sorted.znap.fa.sznap.fa	0	13	4	5	NS	1.397488	16.8	Inf
3483.masce.fa.znap.fa.sorted.znap.fa.sznap.fa	0	9	4	1	Sig_Pos	2.396997	4	Inf
3485.masce.fa.znap.fa.sorted.znap.fa.sznap.fa	1	8	6	3	Sig_Pos	1.439612	2.57142857142857	4
3486.masce.fa.znap.fa.sorted.znap.fa.sznap.fa	0	2	2	1	NS	0.878093	2	Inf
3487.masce.fa.znap.fa.sorted.znap.fa.sznap.fa	0	8	3	1	NS	0.946972	4.5	Inf
3488.masce.fa.znap.fa.sorted.znap.fa.sznap.fa	1	7	4	6	NS	0.58878	5.6	10.5
3489.masce.fa.znap.fa.sorted.znap.fa.sznap.fa	1	7	2	2	NS	0.681422	4	7
3492.masce.fa.znap.fa.sorted.znap.fa.sznap.fa	1	6	1	2	NS	-0.07341	5.25	12
3498.masce.fa.znap.fa.sorted.znap.fa.sznap.fa	4	8	3	1	NS	0.736182	0.9	0.666666666666667
3500.masce.fa.znap.fa.sorted.znap.fa.sznap.fa	1	17	2	2	NS	1.123602	9	17
3501.masce.fa.znap.fa.sorted.znap.fa.sznap.fa	7	28	17	8	Sig_Pos	1.179915	1.8125	1.88235294117647
3503.masce.fa.znap.fa.sorted.znap.fa.sznap.fa	0	4	0	0	NS	-2.109689	5	NA
3506.masce.fa.znap.fa.sorted.znap.fa.sznap.fa	0	3	0	4	NS	-1.805085	20	Inf
3508.masce.fa.znap.fa.sorted.znap.fa.sznap.fa	8	31	1	6	NS	-0.254962	12.4444444444444	23.25
3509.masce.fa.znap.fa.sorted.znap.fa.sznap.fa	0	10	4	3	Sig_Pos	1.836993	8.8	Inf
3510.masce.fa.znap.fa.sorted.znap.fa.sznap.fa	1	13	1	4	NS	-1.140751	17.5	52
3512.masce.fa.znap.fa.sorted.znap.fa.sznap.fa	1	7	4	1	Sig_Pos	2.375751	1.6	1.75
3513.masce.fa.znap.fa.sorted.znap.fa.sznap.fa	2	6	6	3	Sig_Pos	2.639095	1.33333333333333	1.5
3515.masce.fa.znap.fa.sorted.znap.fa.sznap.fa	3	19	10	8	Sig_Pos	1.568947	4.09090909090909	5.06666666666667
3520.masce.fa.znap.fa.sorted.znap.fa.sznap.fa	1	7	6	5	NS	0.878856	3.42857142857143	5.83333333333333
3521.masce.fa.znap.fa.sorted.znap.fa.sznap.fa	4	12	1	4	NS	0.10394	6.5	12
3525.masce.fa.znap.fa.sorted.znap.fa.sznap.fa	3	20	0	3	NS	-1.202606	21	Inf
3529.masce.fa.znap.fa.sorted.znap.fa.sznap.fa	11	27	6	14	NS	0.233648	5	5.72727272727273
3530.masce.fa.znap.fa.sorted.znap.fa.sznap.fa	0	13	2	4	NS	0.724458	23.3333333333333	Inf
3532.masce.fa.znap.fa.sorted.znap.fa.sznap.fa	1	11	22	11	Sig_Pos	2.739417	3.1304347826087	5.5
3533.masce.fa.znap.fa.sorted.znap.fa.sznap.fa	0	9	3	3	NS	0.496871	10	Inf
3535.masce.fa.znap.fa.sorted.znap.fa.sznap.fa	0	4	4	0	Sig_Pos	2.748146	1	NA
3539.masce.fa.znap.fa.sorted.znap.fa.sznap.fa	22	84	27	40	Sig_Pos	0.604303	5.41149068322981	5.65656565656566
3541.masce.fa.znap.fa.sorted.znap.fa.sznap.fa	5	56	39	23	Sig_Pos	1.958038	5.7	6.6051282051282
3543.masce.fa.znap.fa.sorted.znap.fa.sznap.fa	2	10	4	4	Sig_Pos	1.903477	3.66666666666667	5
3544.masce.fa.znap.fa.sorted.znap.fa.sznap.fa	5	12	0	4	Sig_Neg	-2.145611	10.8333333333333	Inf
3546.masce.fa.znap.fa.sorted.znap.fa.sznap.fa	2	24	11	4	Sig_Pos	1.400387	3.47222222222222	4.36363636363636
3548.masce.fa.znap.fa.sorted.znap.fa.sznap.fa	0	7	0	2	NS	-0.237498	24	Inf
3549.masce.fa.znap.fa.sorted.znap.fa.sznap.fa	1	13	1	5	NS	-0.288487	21	65
3553.masce.fa.znap.fa.sorted.znap.fa.sznap.fa	2	16	1	2	NS	-0.439762	8.5	16
3554.masce.fa.znap.fa.sorted.znap.fa.sznap.fa	1	13	1	5	NS	-0.730836	21	65
3556.masce.fa.znap.fa.sorted.znap.fa.sznap.fa	0	10	4	5	Sig_Pos	1.336735	13.2	Inf
3562.masce.fa.znap.fa.sorted.znap.fa.sznap.fa	3	15	13	2	Sig_Pos	4.389294	0.857142857142857	0.769230769230769
3563.masce.fa.znap.fa.sorted.znap.fa.sznap.fa	8	26	18	7	Sig_Pos	2.360731	1.26315789473684	1.26388888888889
3564.masce.fa.znap.fa.sorted.znap.fa.sznap.fa	2	5	3	0	Sig_Pos	2.453557	0.5	0
3565.masce.fa.znap.fa.sorted.znap.fa.sznap.fa	1	2	1	1	NS	0.69586	1.5	2
3566.masce.fa.znap.fa.sorted.znap.fa.sznap.fa	2	2	0	1	NS	-0.035894	2	Inf
3567.masce.fa.znap.fa.sorted.znap.fa.sznap.fa	3	8	1	1	NS	0.177314	2.25	2.66666666666667
3568.masce.fa.znap.fa.sorted.znap.fa.sznap.fa	1	7	0	2	NS	-1.838751	12	Inf
3569.masce.fa.znap.fa.sorted.znap.fa.sznap.fa	10	19	8	11	NS	0.121153	2.42424242424242	2.6125
3574.masce.fa.znap.fa.sorted.znap.fa.sznap.fa	6	13	16	10	Sig_Pos	1.541003	1.29411764705882	1.35416666666667
3575.masce.fa.znap.fa.sorted.znap.fa.sznap.fa	1	17	5	3	NS	1.215523	6	10.2
3577.masce.fa.znap.fa.sorted.znap.fa.sznap.fa	5	24	15	7	NS	0.476364	2.08333333333333	2.24
3578.masce.fa.znap.fa.sorted.znap.fa.sznap.fa	3	9	3	0	NS	0.297066	0.625	0
3580.masce.fa.znap.fa.sorted.znap.fa.sznap.fa	0	6	1	1	NS	-0.81578	7	Inf
3581.masce.fa.znap.fa.sorted.znap.fa.sznap.fa	2	27	10	2	Sig_Pos	1.886338	2.54545454545455	2.7
3582.masce.fa.znap.fa.sorted.znap.fa.sznap.fa	3	16	7	7	Sig_Pos	2.501759	4.25	5.33333333333333
3584.masce.fa.znap.fa.sorted.znap.fa.sznap.fa	0	7	2	2	NS	-0.338996	8	Inf
3586.masce.fa.znap.fa.sorted.znap.fa.sznap.fa	0	11	0	1	NS	-1.833897	24	Inf
3587.masce.fa.znap.fa.sorted.znap.fa.sznap.fa	0	14	3	3	NS	1.03594	15	Inf
3588.masce.fa.znap.fa.sorted.znap.fa.sznap.fa	2	7	2	3	NS	0.553568	3.55555555555556	5.25
3591.masce.fa.znap.fa.sorted.znap.fa.sznap.fa	5	30	6	4	NS	0.983486	3.69047619047619	4
3593.masce.fa.znap.fa.sorted.znap.fa.sznap.fa	3	12	4	3	NS	0.707348	2.6	3
3595.masce.fa.znap.fa.sorted.znap.fa.sznap.fa	0	3	3	1	Sig_Pos	3.554037	2	Inf
3597.masce.fa.znap.fa.sorted.znap.fa.sznap.fa	1	11	4	3	NS	0.923314	4.8	8.25
3598.masce.fa.znap.fa.sorted.znap.fa.sznap.fa	2	12	2	4	NS	0.576907	7.22222222222222	12
3600.masce.fa.znap.fa.sorted.znap.fa.sznap.fa	1	16	11	5	NS	0.704179	4.25	7.27272727272727
3601.masce.fa.znap.fa.sorted.znap.fa.sznap.fa	2	19	0	1	NS	-2.032475	13.3333333333333	Inf
3603.masce.fa.znap.fa.sorted.znap.fa.sznap.fa	0	11	3	5	NS	1.531196	18	Inf
3604.masce.fa.znap.fa.sorted.znap.fa.sznap.fa	3	13	0	2	NS	-1.601586	10.5	Inf
3605.masce.fa.znap.fa.sorted.znap.fa.sznap.fa	3	8	3	2	NS	1.218519	1.6875	1.77777777777778
3606.masce.fa.znap.fa.sorted.znap.fa.sznap.fa	1	8	3	2	NS	0.921271	3.375	5.33333333333333
3610.masce.fa.znap.fa.sorted.znap.fa.sznap.fa	11	36	16	11	NS	0.275081	2.17647058823529	2.25
3612.masce.fa.znap.fa.sorted.znap.fa.sznap.fa	4	9	4	5	NS	0.233285	2.4	2.8125
3613.masce.fa.znap.fa.sorted.znap.fa.sznap.fa	10	15	1	4	NS	0.084668	3.63636363636364	6
3614.masce.fa.znap.fa.sorted.znap.fa.sznap.fa	4	10	7	6	Sig_Pos	1.611112	1.925	2.14285714285714
3618.masce.fa.znap.fa.sorted.znap.fa.sznap.fa	4	10	3	1	NS	0.57201	1.1	0.833333333333333
3619.masce.fa.znap.fa.sorted.znap.fa.sznap.fa	2	16	0	4	NS	-1.292472	28.3333333333333	Inf
3620.masce.fa.znap.fa.sorted.znap.fa.sznap.fa	5	52	37	6	Sig_Pos	2.542752	1.62719298245614	1.68648648648649
3622.masce.fa.znap.fa.sorted.znap.fa.sznap.fa	4	12	0	3	NS	-1.254732	10.4	Inf
3623.masce.fa.znap.fa.sorted.znap.fa.sznap.fa	3	11	0	1	NS	-2.02465	6	Inf
3624.masce.fa.znap.fa.sorted.znap.fa.sznap.fa	0	0	0	0	NS	-0.692768	1	NA
3627.masce.fa.znap.fa.sorted.znap.fa.sznap.fa	4	5	1	1	NS	0.629514	1.2	1.25
3630.masce.fa.znap.fa.sorted.znap.fa.sznap.fa	0	7	2	6	NS	0.959471	18.6666666666667	Inf
3634.masce.fa.znap.fa.sorted.znap.fa.sznap.fa	0	10	0	0	NS	-1.090715	11	NA
3635.masce.fa.znap.fa.sorted.znap.fa.sznap.fa	2	9	3	8	NS	0.080818	7.5	12
3636.masce.fa.znap.fa.sorted.znap.fa.sznap.fa	0	20	1	7	NS	-0.272038	84	Inf
3640.masce.fa.znap.fa.sorted.znap.fa.sznap.fa	15	32	16	7	Sig_Pos	1.145533	0.970588235294118	0.933333333333333
3642.masce.fa.znap.fa.sorted.znap.fa.sznap.fa	3	9	4	4	NS	0.230052	2.5	3
3644.masce.fa.znap.fa.sorted.znap.fa.sznap.fa	0	8	4	2	NS	0.476025	5.4	Inf
3645.masce.fa.znap.fa.sorted.znap.fa.sznap.fa	1	7	4	3	NS	1.187037	3.2	5.25
3647.masce.fa.znap.fa.sorted.znap.fa.sznap.fa	5	17	10	5	Sig_Pos	0.957951	1.63636363636364	1.7
3648.masce.fa.znap.fa.sorted.znap.fa.sznap.fa	4	20	6	8	NS	0.261353	5.4	6.66666666666667
3649.masce.fa.znap.fa.sorted.znap.fa.sznap.fa	3	10	6	4	Sig_Pos	1.55597	1.96428571428571	2.22222222222222
3650.masce.fa.znap.fa.sorted.znap.fa.sznap.fa	6	22	11	4	Sig_Pos	2.532666	1.36904761904762	1.33333333333333
3654.masce.fa.znap.fa.sorted.znap.fa.sznap.fa	1	7	0	3	NS	-1.673072	16	Inf
3655.masce.fa.znap.fa.sorted.znap.fa.sznap.fa	4	7	1	5	NS	1.259974	4.8	8.75
3656.masce.fa.znap.fa.sorted.znap.fa.sznap.fa	2	10	17	11	Sig_Pos	1.694842	2.44444444444444	3.23529411764706
3657.masce.fa.znap.fa.sorted.znap.fa.sznap.fa	6	14	1	10	NS	-0.729469	11.7857142857143	23.3333333333333
3659.masce.fa.znap.fa.sorted.znap.fa.sznap.fa	1	9	2	5	NS	0.795754	10	22.5
3660.masce.fa.znap.fa.sorted.znap.fa.sznap.fa	0	15	11	11	NS	0.503839	16	Inf
3663.masce.fa.znap.fa.sorted.znap.fa.sznap.fa	2	7	0	9	NS	-0.925037	26.6666666666667	Inf
3664.masce.fa.znap.fa.sorted.znap.fa.sznap.fa	9	18	3	1	NS	0.849765	0.95	0.666666666666667
3666.masce.fa.znap.fa.sorted.znap.fa.sznap.fa	6	14	10	12	NS	0.67331	2.53246753246753	2.8
3667.masce.fa.znap.fa.sorted.znap.fa.sznap.fa	5	14	3	2	NS	-0.267635	1.875	1.86666666666667
3672.masce.fa.znap.fa.sorted.znap.fa.sznap.fa	2	15	9	7	NS	0.058043	4.26666666666667	5.83333333333333
3673.masce.fa.znap.fa.sorted.znap.fa.sznap.fa	2	10	2	4	NS	0.614666	6.11111111111111	10
3676.masce.fa.znap.fa.sorted.znap.fa.sznap.fa	1	13	10	7	Sig_Pos	1.431504	5.09090909090909	9.1
3677.masce.fa.znap.fa.sorted.znap.fa.sznap.fa	1	11	3	3	NS	0.613356	6	11
3678.masce.fa.znap.fa.sorted.znap.fa.sznap.fa	2	6	1	7	NS	0.839648	9.33333333333333	21
3679.masce.fa.znap.fa.sorted.znap.fa.sznap.fa	3	10	4	5	NS	0.741661	3.3	4.16666666666667
3685.masce.fa.znap.fa.sorted.znap.fa.sznap.fa	3	4	3	6	NS	0.38365	2.1875	2.66666666666667
3687.masce.fa.znap.fa.sorted.znap.fa.sznap.fa	3	14	8	7	Sig_Pos	1.311302	3.33333333333333	4.08333333333333
3689.masce.fa.znap.fa.sorted.znap.fa.sznap.fa	6	21	1	3	NS	-0.506707	6.28571428571429	10.5
3694.masce.fa.znap.fa.sorted.znap.fa.sznap.fa	11	26	6	14	NS	-0.362525	4.82142857142857	5.51515151515152
3700.masce.fa.znap.fa.sorted.znap.fa.sznap.fa	0	0	1	1	NS	1.24821	1	NA
3703.masce.fa.znap.fa.sorted.znap.fa.sznap.fa	6	12	1	4	NS	-0.014398	4.64285714285714	8
3705.masce.fa.znap.fa.sorted.znap.fa.sznap.fa	6	9	3	6	NS	-0.370615	2.5	3
3706.masce.fa.znap.fa.sorted.znap.fa.sznap.fa	4	10	9	5	Sig_Pos	1.744285	1.32	1.38888888888889
3707.masce.fa.znap.fa.sorted.znap.fa.sznap.fa	1	7	0	4	NS	-0.284412	20	Inf
3708.masce.fa.znap.fa.sorted.znap.fa.sznap.fa	3	7	4	3	NS	0.30923	1.6	1.75
3709.masce.fa.znap.fa.sorted.znap.fa.sznap.fa	2	11	0	4	NS	-0.213495	20	Inf
3710.masce.fa.znap.fa.sorted.znap.fa.sznap.fa	7	11	1	3	NS	0.072837	3	4.71428571428571
3712.masce.fa.znap.fa.sorted.znap.fa.sznap.fa	2	9	1	1	NS	-0.361289	3.33333333333333	4.5
3714.masce.fa.znap.fa.sorted.znap.fa.sznap.fa	0	10	3	5	NS	0.9417	16.5	Inf
3715.masce.fa.znap.fa.sorted.znap.fa.sznap.fa	0	7	1	0	NS	3.046187	4	NA
3716.masce.fa.znap.fa.sorted.znap.fa.sznap.fa	1	7	1	2	NS	0.301323	6	14
3719.masce.fa.znap.fa.sorted.znap.fa.sznap.fa	1	12	8	5	Sig_Pos	1.094895	4.33333333333333	7.5
3722.masce.fa.znap.fa.sorted.znap.fa.sznap.fa	4	10	2	6	NS	-0.202801	5.13333333333333	7.5
3723.masce.fa.znap.fa.sorted.znap.fa.sznap.fa	7	10	2	6	NS	0.849036	3.20833333333333	4.28571428571429
3724.masce.fa.znap.fa.sorted.znap.fa.sznap.fa	3	6	6	6	NS	0.768623	1.75	2
3726.masce.fa.znap.fa.sorted.znap.fa.sznap.fa	7	19	1	5	NS	0.056622	7.5	13.5714285714286
3727.masce.fa.znap.fa.sorted.znap.fa.sznap.fa	0	10	5	3	Sig_Pos	2.417838	7.33333333333333	Inf
3728.masce.fa.znap.fa.sorted.znap.fa.sznap.fa	3	10	7	3	Sig_Pos	1.477358	1.375	1.42857142857143
3733.masce.fa.znap.fa.sorted.znap.fa.sznap.fa	8	11	0	8	NS	-1.061258	12	Inf
3734.masce.fa.znap.fa.sorted.znap.fa.sznap.fa	1	1	3	1	NS	1.369606	0.5	0.333333333333333
3737.masce.fa.znap.fa.sorted.znap.fa.sznap.fa	2	10	4	4	NS	1.178546	3.66666666666667	5
3738.masce.fa.znap.fa.sorted.znap.fa.sznap.fa	0	4	1	1	NS	1.033073	5	Inf
3740.masce.fa.znap.fa.sorted.znap.fa.sznap.fa	0	7	0	2	NS	-0.080736	24	Inf
3741.masce.fa.znap.fa.sorted.znap.fa.sznap.fa	0	2	1	1	NS	1.109961	3	Inf
3742.masce.fa.znap.fa.sorted.znap.fa.sznap.fa	1	4	0	0	NS	-0.108079	2.5	NA
3745.masce.fa.znap.fa.sorted.znap.fa.sznap.fa	7	5	2	3	NS	0.981818	1	1.07142857142857
3746.masce.fa.znap.fa.sorted.znap.fa.sznap.fa	1	15	2	2	NS	1.170951	8	15
3749.masce.fa.znap.fa.sorted.znap.fa.sznap.fa	8	16	5	6	Sig_Pos	1.223547	2.2037037037037	2.4
3754.masce.fa.znap.fa.sorted.znap.fa.sznap.fa	31	78	9	25	NS	-0.389041	6.41875	6.98924731182796
3755.masce.fa.znap.fa.sorted.znap.fa.sznap.fa	2	3	1	1	NS	1.485189	1.33333333333333	1.5
3756.masce.fa.znap.fa.sorted.znap.fa.sznap.fa	13	6	2	7	NS	-0.077411	1.33333333333333	1.61538461538462
3757.masce.fa.znap.fa.sorted.znap.fa.sznap.fa	1	11	1	7	NS	-0.178147	24	77
3758.masce.fa.znap.fa.sorted.znap.fa.sznap.fa	4	11	2	11	NS	0.467515	9.6	15.125
3759.masce.fa.znap.fa.sorted.znap.fa.sznap.fa	4	7	0	3	NS	-0.719246	6.4	Inf
3760.masce.fa.znap.fa.sorted.znap.fa.sznap.fa	2	8	5	1	Sig_Pos	2.654518	1	0.8
3762.masce.fa.znap.fa.sorted.znap.fa.sznap.fa	4	11	5	5	NS	0.758003	2.4	2.75
3769.masce.fa.znap.fa.sorted.znap.fa.sznap.fa	1	5	0	1	NS	-2.093291	6	Inf
3770.masce.fa.znap.fa.sorted.znap.fa.sznap.fa	2	13	1	2	NS	0.276921	7	13
3771.masce.fa.znap.fa.sorted.znap.fa.sznap.fa	1	1	3	0	Sig_Pos	2.240477	0.25	0
3774.masce.fa.znap.fa.sorted.znap.fa.sznap.fa	9	26	4	8	NS	0.212611	4.86	5.77777777777778
3777.masce.fa.znap.fa.sorted.znap.fa.sznap.fa	0	4	0	0	NS	-1.821633	5	NA
3780.masce.fa.znap.fa.sorted.znap.fa.sznap.fa	4	11	8	9	Sig_Pos	1.636788	2.66666666666667	3.09375
3781.masce.fa.znap.fa.sorted.znap.fa.sznap.fa	5	4	6	10	Sig_Pos	1.024722	1.30952380952381	1.33333333333333
3785.masce.fa.znap.fa.sorted.znap.fa.sznap.fa	2	13	3	7	NS	0.023715	9.33333333333333	15.1666666666667
3786.masce.fa.znap.fa.sorted.znap.fa.sznap.fa	0	3	0	3	NS	-0.907821	16	Inf
3787.masce.fa.znap.fa.sorted.znap.fa.sznap.fa	5	14	3	4	NS	0.490251	3.125	3.73333333333333
3791.masce.fa.znap.fa.sorted.znap.fa.sznap.fa	4	11	0	2	NS	-2.442526	7.2	Inf
3794.masce.fa.znap.fa.sorted.znap.fa.sznap.fa	3	4	2	1	Sig_Pos	2.791747	0.833333333333333	0.666666666666667
3795.masce.fa.znap.fa.sorted.znap.fa.sznap.fa	3	9	1	2	NS	0.68045	3.75	6
3797.masce.fa.znap.fa.sorted.znap.fa.sznap.fa	2	6	1	3	NS	0.592811	4.66666666666667	9
3798.masce.fa.znap.fa.sorted.znap.fa.sznap.fa	1	7	0	2	NS	-1.614944	12	Inf
3801.masce.fa.znap.fa.sorted.znap.fa.sznap.fa	5	2	0	0	NS	-1.485018	0.5	NA
3803.masce.fa.znap.fa.sorted.znap.fa.sznap.fa	2	16	3	3	NS	0.203615	5.66666666666667	8
3805.masce.fa.znap.fa.sorted.znap.fa.sznap.fa	2	1	1	1	NS	2.028302	0.666666666666667	0.5
3811.masce.fa.znap.fa.sorted.znap.fa.sznap.fa	5	5	2	4	NS	0.626187	1.66666666666667	2
3813.masce.fa.znap.fa.sorted.znap.fa.sznap.fa	3	5	0	1	Sig_Neg	-2.831017	3	Inf
3816.masce.fa.znap.fa.sorted.znap.fa.sznap.fa	3	23	8	3	Sig_Pos	1.954293	2.66666666666667	2.875
3817.masce.fa.znap.fa.sorted.znap.fa.sznap.fa	6	18	1	6	NS	-0.868119	9.5	18
3822.masce.fa.znap.fa.sorted.znap.fa.sznap.fa	1	3	1	1	NS	0.687865	2	3
3832.masce.fa.znap.fa.sorted.znap.fa.sznap.fa	6	12	0	3	NS	-1.838456	7.42857142857143	Inf
3840.masce.fa.znap.fa.sorted.znap.fa.sznap.fa	8	19	0	6	NS	-0.436604	15.5555555555556	Inf
3841.masce.fa.znap.fa.sorted.znap.fa.sznap.fa	7	16	7	9	Sig_Pos	1.449224	2.65625	2.93877551020408
3842.masce.fa.znap.fa.sorted.znap.fa.sznap.fa	13	12	14	3	Sig_Pos	4.506706	0.247619047619048	0.197802197802198
3845.masce.fa.znap.fa.sorted.znap.fa.sznap.fa	2	31	2	3	NS	0.262043	14.2222222222222	23.25
3847.masce.fa.znap.fa.sorted.znap.fa.sznap.fa	1	8	0	1	NS	-2.092809	9	Inf
3848.masce.fa.znap.fa.sorted.znap.fa.sznap.fa	8	21	6	9	Sig_Pos	0.951314	3.49206349206349	3.9375
3849.masce.fa.znap.fa.sorted.znap.fa.sznap.fa	11	21	15	6	Sig_Pos	2.980316	0.802083333333333	0.763636363636364
3850.masce.fa.znap.fa.sorted.znap.fa.sznap.fa	13	62	51	28	Sig_Pos	2.561582	2.50961538461539	2.6184012066365
3851.masce.fa.znap.fa.sorted.znap.fa.sznap.fa	1	6	3	2	NS	0.739718	2.625	4
3852.masce.fa.znap.fa.sorted.znap.fa.sznap.fa	10	10	4	3	NS	1.35384	0.8	0.75
3853.masce.fa.znap.fa.sorted.znap.fa.sznap.fa	18	36	6	11	NS	0.864203	3.33834586466165	3.66666666666667
3855.masce.fa.znap.fa.sorted.znap.fa.sznap.fa	3	16	7	4	Sig_Pos	2.347896	2.65625	3.04761904761905
3856.masce.fa.znap.fa.sorted.znap.fa.sznap.fa	4	8	2	3	NS	1.763484	2.4	3
3857.masce.fa.znap.fa.sorted.znap.fa.sznap.fa	2	16	4	3	Sig_Pos	1.949634	4.53333333333333	6
3858.masce.fa.znap.fa.sorted.znap.fa.sznap.fa	15	34	13	13	Sig_Pos	1.362334	2.1875	2.26666666666667
3859.masce.fa.znap.fa.sorted.znap.fa.sznap.fa	9	23	22	8	Sig_Pos	3.219576	0.939130434782609	0.929292929292929
3860.masce.fa.znap.fa.sorted.znap.fa.sznap.fa	3	6	4	4	Sig_Pos	2.494472	1.75	2
3861.masce.fa.znap.fa.sorted.znap.fa.sznap.fa	11	21	15	13	Sig_Pos	1.791384	1.60416666666667	1.65454545454545
3862.masce.fa.znap.fa.sorted.znap.fa.sznap.fa	6	46	17	9	Sig_Pos	1.925386	3.73015873015873	4.05882352941176
3863.masce.fa.znap.fa.sorted.znap.fa.sznap.fa	1	4	0	1	NS	-1.115048	5	Inf
3866.masce.fa.znap.fa.sorted.znap.fa.sznap.fa	10	54	15	6	Sig_Pos	1.391471	2.1875	2.16
3868.masce.fa.znap.fa.sorted.znap.fa.sznap.fa	7	12	2	3	NS	1.613717	2.16666666666667	2.57142857142857
3869.masce.fa.znap.fa.sorted.znap.fa.sznap.fa	6	29	10	3	Sig_Pos	2.354801	1.55844155844156	1.45
3870.masce.fa.znap.fa.sorted.znap.fa.sznap.fa	1	12	1	2	NS	0.238523	9.75	24
3871.masce.fa.znap.fa.sorted.znap.fa.sznap.fa	4	3	0	2	NS	-0.890151	2.4	Inf
3872.masce.fa.znap.fa.sorted.znap.fa.sznap.fa	6	17	3	8	NS	0.393892	5.78571428571429	7.55555555555555
3873.masce.fa.znap.fa.sorted.znap.fa.sznap.fa	10	16	1	9	NS	0.402736	7.72727272727273	14.4
3875.masce.fa.znap.fa.sorted.znap.fa.sznap.fa	1	4	3	2	Sig_Pos	1.886316	1.875	2.66666666666667
3876.masce.fa.znap.fa.sorted.znap.fa.sznap.fa	30	28	2	10	NS	-0.719093	3.43010752688172	4.66666666666667
3877.masce.fa.znap.fa.sorted.znap.fa.sznap.fa	5	22	2	13	NS	0.348	17.8888888888889	28.6
3878.masce.fa.znap.fa.sorted.znap.fa.sznap.fa	22	47	16	17	Sig_Pos	0.872599	2.20971867007673	2.26988636363636
3879.masce.fa.znap.fa.sorted.znap.fa.sznap.fa	15	34	14	16	Sig_Pos	1.226421	2.47916666666667	2.59047619047619
3880.masce.fa.znap.fa.sorted.znap.fa.sznap.fa	18	21	6	6	NS	1.055746	1.15789473684211	1.16666666666667
3881.masce.fa.znap.fa.sorted.znap.fa.sznap.fa	13	21	1	6	NS	-0.622904	5.5	9.69230769230769
3882.masce.fa.znap.fa.sorted.znap.fa.sznap.fa	4	13	1	1	NS	-0.383983	2.8	3.25
3883.masce.fa.znap.fa.sorted.znap.fa.sznap.fa	4	7	4	2	NS	0.928106	0.96	0.875
3884.masce.fa.znap.fa.sorted.znap.fa.sznap.fa	0	0	2	0	NS	2.227648	0.333333333333333	NA
3885.masce.fa.znap.fa.sorted.znap.fa.sznap.fa	1	18	0	5	NS	-0.502129	57	Inf
3886.masce.fa.znap.fa.sorted.znap.fa.sznap.fa	3	10	12	5	Sig_Pos	2.011436	1.26923076923077	1.38888888888889
3887.masce.fa.znap.fa.sorted.znap.fa.sznap.fa	13	38	3	12	NS	-0.323526	9.05357142857143	11.6923076923077
3890.masce.fa.znap.fa.sorted.znap.fa.sznap.fa	5	5	3	1	NS	0.827626	0.5	0.333333333333333
3891.masce.fa.znap.fa.sorted.znap.fa.sznap.fa	1	4	0	3	NS	-0.761058	10	Inf
3892.masce.fa.znap.fa.sorted.znap.fa.sznap.fa	2	4	0	2	NS	-1.153714	5	Inf
3893.masce.fa.znap.fa.sorted.znap.fa.sznap.fa	7	20	1	2	NS	-0.579035	3.9375	5.71428571428571
3895.masce.fa.znap.fa.sorted.znap.fa.sznap.fa	3	5	0	3	NS	0.057241	6	Inf
3898.masce.fa.znap.fa.sorted.znap.fa.sznap.fa	4	6	1	4	NS	-0.358077	3.5	6
3899.masce.fa.znap.fa.sorted.znap.fa.sznap.fa	1	9	2	1	NS	0.304087	3.33333333333333	4.5
3901.masce.fa.znap.fa.sorted.znap.fa.sznap.fa	2	5	2	0	Sig_Pos	2.737581	0.666666666666667	0
3903.masce.fa.znap.fa.sorted.znap.fa.sznap.fa	11	26	7	5	Sig_Pos	2.106146	1.6875	1.68831168831169
3904.masce.fa.znap.fa.sorted.znap.fa.sznap.fa	4	9	1	4	NS	-0.316112	5	9
3906.masce.fa.znap.fa.sorted.znap.fa.sznap.fa	2	8	3	3	NS	-0.21541	3	4
3907.masce.fa.znap.fa.sorted.znap.fa.sznap.fa	3	3	0	2	NS	-0.459671	3	Inf
3909.masce.fa.znap.fa.sorted.znap.fa.sznap.fa	6	15	3	5	NS	0.315745	3.42857142857143	4.16666666666667
3913.masce.fa.znap.fa.sorted.znap.fa.sznap.fa	9	27	15	24	NS	0.0266	4.375	4.8
3926.masce.fa.znap.fa.sorted.znap.fa.sznap.fa	2	3	0	1	NS	-1.493512	2.66666666666667	Inf
3927.masce.fa.znap.fa.sorted.znap.fa.sznap.fa	8	25	9	7	Sig_Pos	0.833141	2.31111111111111	2.43055555555556
3930.masce.fa.znap.fa.sorted.znap.fa.sznap.fa	1	6	2	1	NS	1.564546	2.33333333333333	3
3931.masce.fa.znap.fa.sorted.znap.fa.sznap.fa	8	26	1	5	NS	-0.192902	9	16.25
3932.masce.fa.znap.fa.sorted.znap.fa.sznap.fa	5	23	11	6	Sig_Pos	1.131457	2.33333333333333	2.50909090909091
3937.masce.fa.znap.fa.sorted.znap.fa.sznap.fa	3	5	1	3	NS	0.7117	3	5
3938.masce.fa.znap.fa.sorted.znap.fa.sznap.fa	9	20	3	4	NS	1.008328	2.625	2.96296296296296
3943.masce.fa.znap.fa.sorted.znap.fa.sznap.fa	6	14	7	0	NS	0.788836	0.267857142857143	0
3944.masce.fa.znap.fa.sorted.znap.fa.sznap.fa	1	3	6	1	Sig_Pos	3.54724	0.571428571428571	0.5
3945.masce.fa.znap.fa.sorted.znap.fa.sznap.fa	6	23	6	8	NS	0.559287	4.40816326530612	5.11111111111111
3946.masce.fa.znap.fa.sorted.znap.fa.sznap.fa	16	42	25	22	Sig_Pos	0.517055	2.23755656108597	2.31
3947.masce.fa.znap.fa.sorted.znap.fa.sznap.fa	7	9	4	3	NS	1.157859	1	0.964285714285714
3948.masce.fa.znap.fa.sorted.znap.fa.sznap.fa	2	7	7	3	Sig_Pos	3.173618	1.33333333333333	1.5
3949.masce.fa.znap.fa.sorted.znap.fa.sznap.fa	4	3	7	7	Sig_Pos	1.357001	0.8	0.75
3950.masce.fa.znap.fa.sorted.znap.fa.sznap.fa	1	9	3	7	NS	0.474172	10	21
3951.masce.fa.znap.fa.sorted.znap.fa.sznap.fa	2	11	1	3	NS	-0.400834	8	16.5
3952.masce.fa.znap.fa.sorted.znap.fa.sznap.fa	3	10	5	5	NS	0.670524	2.75	3.33333333333333
3953.masce.fa.znap.fa.sorted.znap.fa.sznap.fa	2	14	1	3	NS	0.932873	10	21
3954.masce.fa.znap.fa.sorted.znap.fa.sznap.fa	5	18	0	3	NS	-1.963334	12.6666666666667	Inf
3955.masce.fa.znap.fa.sorted.znap.fa.sznap.fa	2	9	2	5	NS	0.050545	6.66666666666667	11.25
3956.masce.fa.znap.fa.sorted.znap.fa.sznap.fa	6	25	2	6	NS	-0.07667	8.66666666666667	12.5
3957.masce.fa.znap.fa.sorted.znap.fa.sznap.fa	2	11	5	1	Sig_Pos	2.264054	1.33333333333333	1.1
3958.masce.fa.znap.fa.sorted.znap.fa.sznap.fa	9	8	7	11	NS	0.202445	1.35	1.3968253968254
3959.masce.fa.znap.fa.sorted.znap.fa.sznap.fa	9	48	8	9	NS	-0.063105	5.44444444444444	6
3963.masce.fa.znap.fa.sorted.znap.fa.sznap.fa	2	18	5	0	Sig_Pos	2.09794	1.05555555555556	0
3964.masce.fa.znap.fa.sorted.znap.fa.sznap.fa	2	12	4	5	NS	0.666899	5.2	7.5
3971.masce.fa.znap.fa.sorted.znap.fa.sznap.fa	23	49	23	19	NS	0.269345	1.73611111111111	1.75992438563327
3972.masce.fa.znap.fa.sorted.znap.fa.sznap.fa	0	11	4	8	NS	1.109737	21.6	Inf
3973.masce.fa.znap.fa.sorted.znap.fa.sznap.fa	3	5	3	4	NS	1.065984	1.875	2.22222222222222
3974.masce.fa.znap.fa.sorted.znap.fa.sznap.fa	1	7	0	0	NS	-2.370332	4	NA
3975.masce.fa.znap.fa.sorted.znap.fa.sznap.fa	41	91	38	26	Sig_Pos	0.835062	1.51648351648352	1.5186136071887
3976.masce.fa.znap.fa.sorted.znap.fa.sznap.fa	4	3	4	0	NS	1.586344	0.16	0
3981.masce.fa.znap.fa.sorted.znap.fa.sznap.fa	3	14	2	3	NS	-0.424916	5	7
3983.masce.fa.znap.fa.sorted.znap.fa.sznap.fa	7	13	4	7	NS	-0.447358	2.8	3.25
3985.masce.fa.znap.fa.sorted.znap.fa.sznap.fa	9	29	4	8	NS	0.420123	5.4	6.44444444444444
3986.masce.fa.znap.fa.sorted.znap.fa.sznap.fa	0	3	4	0	Sig_Pos	1.791018	0.8	NA
3987.masce.fa.znap.fa.sorted.znap.fa.sznap.fa	2	3	3	1	NS	1.284534	0.666666666666667	0.5
3989.masce.fa.znap.fa.sorted.znap.fa.sznap.fa	1	11	0	3	NS	-0.626325	24	Inf
3992.masce.fa.znap.fa.sorted.znap.fa.sznap.fa	12	28	11	11	Sig_Pos	0.705063	2.23076923076923	2.33333333333333
3996.masce.fa.znap.fa.sorted.znap.fa.sznap.fa	11	12	2	3	NS	1.722075	1.44444444444444	1.63636363636364
3997.masce.fa.znap.fa.sorted.znap.fa.sznap.fa	3	17	8	3	Sig_Pos	1.169469	2	2.125
3998.masce.fa.znap.fa.sorted.znap.fa.sznap.fa	0	3	0	1	NS	-1.181488	8	Inf
3999.masce.fa.znap.fa.sorted.znap.fa.sznap.fa	0	8	3	4	NS	1.477926	11.25	Inf
4000.masce.fa.znap.fa.sorted.znap.fa.sznap.fa	5	4	0	1	NS	-1.781209	1.66666666666667	Inf
4001.masce.fa.znap.fa.sorted.znap.fa.sznap.fa	3	9	2	3	NS	0.775791	3.33333333333333	4.5
4005.masce.fa.znap.fa.sorted.znap.fa.sznap.fa	2	4	4	3	Sig_Pos	2.09491	1.33333333333333	1.5
4006.masce.fa.znap.fa.sorted.znap.fa.sznap.fa	2	12	2	4	NS	0.603745	7.22222222222222	12
4008.masce.fa.znap.fa.sorted.znap.fa.sznap.fa	9	26	10	7	Sig_Pos	1.654884	1.96363636363636	2.02222222222222
4009.masce.fa.znap.fa.sorted.znap.fa.sznap.fa	5	25	10	11	Sig_Pos	1.264801	4.72727272727273	5.5
4010.masce.fa.znap.fa.sorted.znap.fa.sznap.fa	3	14	2	12	NS	-0.395891	16.25	28
4011.masce.fa.znap.fa.sorted.znap.fa.sznap.fa	4	12	6	3	Sig_Pos	1.475869	1.48571428571429	1.5
4012.masce.fa.znap.fa.sorted.znap.fa.sznap.fa	2	10	7	2	Sig_Pos	2.683602	1.375	1.42857142857143
4013.masce.fa.znap.fa.sorted.znap.fa.sznap.fa	1	12	0	7	NS	-0.807012	52	Inf
4014.masce.fa.znap.fa.sorted.znap.fa.sznap.fa	5	17	12	12	NS	0.452941	3	3.4
4015.masce.fa.znap.fa.sorted.znap.fa.sznap.fa	2	13	3	1	NS	0.670952	2.33333333333333	2.16666666666667
4017.masce.fa.znap.fa.sorted.znap.fa.sznap.fa	3	9	2	4	NS	-0.340347	4.16666666666667	6
4019.masce.fa.znap.fa.sorted.znap.fa.sznap.fa	3	6	0	5	NS	-0.496288	10.5	Inf
4020.masce.fa.znap.fa.sorted.znap.fa.sznap.fa	0	6	2	0	NS	1.072861	2.33333333333333	NA
4021.masce.fa.znap.fa.sorted.znap.fa.sznap.fa	1	15	8	5	Sig_Pos	1.632792	5.33333333333333	9.375
4022.masce.fa.znap.fa.sorted.znap.fa.sznap.fa	1	6	8	1	Sig_Pos	2.118169	0.777777777777778	0.75
4025.masce.fa.znap.fa.sorted.znap.fa.sznap.fa	4	21	1	5	NS	-0.571529	13.2	26.25
4026.masce.fa.znap.fa.sorted.znap.fa.sznap.fa	2	9	1	1	NS	1.244832	3.33333333333333	4.5
4027.masce.fa.znap.fa.sorted.znap.fa.sznap.fa	10	12	1	6	NS	-0.572699	4.13636363636364	7.2
4028.masce.fa.znap.fa.sorted.znap.fa.sznap.fa	8	27	10	13	NS	0.568439	3.95959595959596	4.3875
4029.masce.fa.znap.fa.sorted.znap.fa.sznap.fa	1	22	7	4	NS	0.920484	7.1875	12.5714285714286
4031.masce.fa.znap.fa.sorted.znap.fa.sznap.fa	1	2	5	2	Sig_Pos	3.142993	0.75	0.8
4033.masce.fa.znap.fa.sorted.znap.fa.sznap.fa	2	5	0	0	NS	-0.452548	2	NA
4035.masce.fa.znap.fa.sorted.znap.fa.sznap.fa	11	26	6	12	NS	0.814063	4.17857142857143	4.72727272727273
4040.masce.fa.znap.fa.sorted.znap.fa.sznap.fa	0	0	0	1	NS	-1.107964	2	NA
4041.masce.fa.znap.fa.sorted.znap.fa.sznap.fa	9	14	0	3	NS	-1.464889	6	Inf
4042.masce.fa.znap.fa.sorted.znap.fa.sznap.fa	10	20	2	13	Sig_Neg	-0.812663	8.90909090909091	13
4043.masce.fa.znap.fa.sorted.znap.fa.sznap.fa	9	27	2	5	NS	0.141718	5.6	7.5
4044.masce.fa.znap.fa.sorted.znap.fa.sznap.fa	6	16	19	8	Sig_Pos	1.077597	1.09285714285714	1.12280701754386
4045.masce.fa.znap.fa.sorted.znap.fa.sznap.fa	23	44	3	10	NS	-0.413372	5.15625	6.3768115942029
4050.masce.fa.znap.fa.sorted.znap.fa.sznap.fa	1	9	1	4	NS	-0.310536	12.5	36
4051.masce.fa.znap.fa.sorted.znap.fa.sznap.fa	7	16	27	2	Sig_Pos	3.526458	0.227678571428571	0.169312169312169
4053.masce.fa.znap.fa.sorted.znap.fa.sznap.fa	10	43	25	18	Sig_Pos	1.157531	2.92307692307692	3.096
4057.masce.fa.znap.fa.sorted.znap.fa.sznap.fa	2	17	8	5	Sig_Pos	1.370038	4	5.3125
4059.masce.fa.znap.fa.sorted.znap.fa.sznap.fa	3	15	0	7	NS	-1.513193	32	Inf
4060.masce.fa.znap.fa.sorted.znap.fa.sznap.fa	7	14	4	3	NS	1.149674	1.5	1.5
4061.masce.fa.znap.fa.sorted.znap.fa.sznap.fa	3	7	2	6	NS	-0.825547	4.66666666666667	7
4062.masce.fa.znap.fa.sorted.znap.fa.sznap.fa	2	7	0	3	NS	-1.269765	10.6666666666667	Inf
4063.masce.fa.znap.fa.sorted.znap.fa.sznap.fa	2	5	1	2	NS	-0.062956	3	5
4064.masce.fa.znap.fa.sorted.znap.fa.sznap.fa	5	18	11	13	NS	0.506651	3.69444444444445	4.25454545454545
4069.masce.fa.znap.fa.sorted.znap.fa.sznap.fa	1	17	3	6	NS	1.162523	15.75	34
4071.masce.fa.znap.fa.sorted.znap.fa.sznap.fa	3	11	1	2	NS	-0.334619	4.5	7.33333333333333
4078.masce.fa.znap.fa.sorted.znap.fa.sznap.fa	4	15	2	7	NS	0.086717	8.53333333333333	13.125
4081.masce.fa.znap.fa.sorted.znap.fa.sznap.fa	1	4	3	2	NS	1.09636	1.875	2.66666666666667
4082.masce.fa.znap.fa.sorted.znap.fa.sznap.fa	0	3	4	2	NS	0.107856	2.4	Inf
4083.masce.fa.znap.fa.sorted.znap.fa.sznap.fa	3	12	2	5	NS	-0.819495	6.5	10
4091.masce.fa.znap.fa.sorted.znap.fa.sznap.fa	6	10	0	0	NS	-2.385138	1.57142857142857	NA
4092.masce.fa.znap.fa.sorted.znap.fa.sznap.fa	1	14	0	4	NS	-0.133355	37.5	Inf
4093.masce.fa.znap.fa.sorted.znap.fa.sznap.fa	3	16	0	8	NS	-0.600691	38.25	Inf
4094.masce.fa.znap.fa.sorted.znap.fa.sznap.fa	0	10	6	3	NS	0.948007	6.28571428571429	Inf
4096.masce.fa.znap.fa.sorted.znap.fa.sznap.fa	3	17	2	2	NS	0.080586	4.5	5.66666666666667
4097.masce.fa.znap.fa.sorted.znap.fa.sznap.fa	4	5	6	7	Sig_Pos	1.973472	1.37142857142857	1.45833333333333
4098.masce.fa.znap.fa.sorted.znap.fa.sznap.fa	2	6	4	2	NS	0.65173	1.4	1.5
4099.masce.fa.znap.fa.sorted.znap.fa.sznap.fa	3	16	3	2	NS	0.637347	3.1875	3.55555555555556
4100.masce.fa.znap.fa.sorted.znap.fa.sznap.fa	1	8	3	4	NS	0.250703	5.625	10.6666666666667
4102.masce.fa.znap.fa.sorted.znap.fa.sznap.fa	2	16	5	2	NS	0.734946	2.83333333333333	3.2
4104.masce.fa.znap.fa.sorted.znap.fa.sznap.fa	5	24	9	9	NS	0.690783	4.16666666666667	4.8
4105.masce.fa.znap.fa.sorted.znap.fa.sznap.fa	1	8	2	2	NS	0.942591	4.5	8
4106.masce.fa.znap.fa.sorted.znap.fa.sznap.fa	3	11	3	10	NS	0.407057	8.25	12.2222222222222
4107.masce.fa.znap.fa.sorted.znap.fa.sznap.fa	3	6	1	1	NS	1.308714	1.75	2
4109.masce.fa.znap.fa.sorted.znap.fa.sznap.fa	1	4	2	1	NS	0.593684	1.66666666666667	2
4110.masce.fa.znap.fa.sorted.znap.fa.sznap.fa	1	6	1	2	NS	-0.67285	5.25	12
4111.masce.fa.znap.fa.sorted.znap.fa.sznap.fa	1	13	3	6	NS	1.172043	12.25	26
4112.masce.fa.znap.fa.sorted.znap.fa.sznap.fa	3	15	2	4	NS	-0.05642	6.66666666666667	10
4115.masce.fa.znap.fa.sorted.znap.fa.sznap.fa	0	8	2	2	NS	0.470882	9	Inf
4116.masce.fa.znap.fa.sorted.znap.fa.sznap.fa	0	8	4	4	NS	1.166257	9	Inf
4117.masce.fa.znap.fa.sorted.znap.fa.sznap.fa	5	9	6	3	NS	0.630705	0.952380952380952	0.9
4121.masce.fa.znap.fa.sorted.znap.fa.sznap.fa	2	15	4	6	NS	0.498469	7.46666666666667	11.25
4127.masce.fa.znap.fa.sorted.znap.fa.sznap.fa	0	13	9	2	Sig_Pos	1.208006	4.2	Inf
4128.masce.fa.znap.fa.sorted.znap.fa.sznap.fa	0	12	2	5	NS	-0.081083	26	Inf
4131.masce.fa.znap.fa.sorted.znap.fa.sznap.fa	1	9	2	3	Sig_Pos	2.338194	6.66666666666667	13.5
4135.masce.fa.znap.fa.sorted.znap.fa.sznap.fa	2	10	2	3	NS	1.251729	4.88888888888889	7.5
4136.masce.fa.znap.fa.sorted.znap.fa.sznap.fa	0	17	2	3	NS	0.178556	24	Inf
4137.masce.fa.znap.fa.sorted.znap.fa.sznap.fa	1	9	1	2	NS	-0.434708	7.5	18
4138.masce.fa.znap.fa.sorted.znap.fa.sznap.fa	0	18	2	3	NS	0.482066	25.3333333333333	Inf
4139.masce.fa.znap.fa.sorted.znap.fa.sznap.fa	3	26	0	3	NS	-1.947601	27	Inf
4140.masce.fa.znap.fa.sorted.znap.fa.sznap.fa	1	3	1	1	NS	0.715345	2	3
4141.masce.fa.znap.fa.sorted.znap.fa.sznap.fa	3	10	7	1	Sig_Pos	1.668001	0.6875	0.476190476190476
4142.masce.fa.znap.fa.sorted.znap.fa.sznap.fa	1	11	6	0	Sig_Pos	1.583079	0.857142857142857	0
4144.masce.fa.znap.fa.sorted.znap.fa.sznap.fa	2	7	8	4	Sig_Pos	2.833751	1.48148148148148	1.75
4147.masce.fa.znap.fa.sorted.znap.fa.sznap.fa	0	6	3	1	NS	0.740017	3.5	Inf
4148.masce.fa.znap.fa.sorted.znap.fa.sznap.fa	2	11	1	7	NS	-0.340865	16	38.5
4149.masce.fa.znap.fa.sorted.znap.fa.sznap.fa	0	28	6	3	NS	-0.175574	16.5714285714286	Inf
4150.masce.fa.znap.fa.sorted.znap.fa.sznap.fa	0	1	0	3	NS	-1.79326	8	Inf
4151.masce.fa.znap.fa.sorted.znap.fa.sznap.fa	3	7	2	4	NS	1.090471	3.33333333333333	4.66666666666667
4152.masce.fa.znap.fa.sorted.znap.fa.sznap.fa	4	50	6	7	NS	-0.42299	11.6571428571429	14.5833333333333
4154.masce.fa.znap.fa.sorted.znap.fa.sznap.fa	3	25	2	5	NS	-0.698155	13	20.8333333333333
4157.masce.fa.znap.fa.sorted.znap.fa.sznap.fa	2	3	0	3	NS	-0.785012	5.33333333333333	Inf
4158.masce.fa.znap.fa.sorted.znap.fa.sznap.fa	1	7	1	1	NS	-0.238514	4	7
4161.masce.fa.znap.fa.sorted.znap.fa.sznap.fa	4	15	10	8	Sig_Pos	1.709002	2.61818181818182	3
4162.masce.fa.znap.fa.sorted.znap.fa.sznap.fa	2	8	13	7	NS	0.139794	1.71428571428571	2.15384615384615
4163.masce.fa.znap.fa.sorted.znap.fa.sznap.fa	3	3	0	2	NS	0.007949	3	Inf
4165.masce.fa.znap.fa.sorted.znap.fa.sznap.fa	0	7	1	1	NS	0.528423	8	Inf
4166.masce.fa.znap.fa.sorted.znap.fa.sznap.fa	6	26	1	5	Sig_Neg	-1.184312	11.5714285714286	21.6666666666667
4168.masce.fa.znap.fa.sorted.znap.fa.sznap.fa	2	22	2	8	NS	0.045114	23	44
4169.masce.fa.znap.fa.sorted.znap.fa.sznap.fa	1	17	6	6	NS	0.199567	9	17
4171.masce.fa.znap.fa.sorted.znap.fa.sznap.fa	19	10	6	9	Sig_Pos	1.369921	0.785714285714286	0.789473684210526
4172.masce.fa.znap.fa.sorted.znap.fa.sznap.fa	5	20	6	7	NS	-0.092144	4	4.66666666666667
4177.masce.fa.znap.fa.sorted.znap.fa.sznap.fa	5	19	29	10	Sig_Pos	2.216071	1.22222222222222	1.31034482758621
4178.masce.fa.znap.fa.sorted.znap.fa.sznap.fa	0	14	1	3	NS	-0.528633	30	Inf
4182.masce.fa.znap.fa.sorted.znap.fa.sznap.fa	3	12	10	1	Sig_Pos	3.086752	0.590909090909091	0.4
4184.masce.fa.znap.fa.sorted.znap.fa.sznap.fa	0	7	3	2	NS	-0.092848	6	Inf
4185.masce.fa.znap.fa.sorted.znap.fa.sznap.fa	0	6	0	5	NS	-0.188877	42	Inf
4187.masce.fa.znap.fa.sorted.znap.fa.sznap.fa	1	5	2	2	NS	-0.464448	3	5
4188.masce.fa.znap.fa.sorted.znap.fa.sznap.fa	7	25	3	7	NS	-0.331675	6.5	8.33333333333333
4189.masce.fa.znap.fa.sorted.znap.fa.sznap.fa	5	32	7	7	NS	0.02061	5.5	6.4
4194.masce.fa.znap.fa.sorted.znap.fa.sznap.fa	6	18	1	8	NS	-0.251248	12.2142857142857	24
4195.masce.fa.znap.fa.sorted.znap.fa.sznap.fa	1	5	2	2	NS	1.673518	3	5
4196.masce.fa.znap.fa.sorted.znap.fa.sznap.fa	5	24	2	9	NS	-0.323742	13.8888888888889	21.6
4197.masce.fa.znap.fa.sorted.znap.fa.sznap.fa	9	22	7	10	Sig_Pos	1.685742	3.1625	3.49206349206349
4199.masce.fa.znap.fa.sorted.znap.fa.sznap.fa	1	9	5	0	NS	1.054164	0.833333333333333	0
4200.masce.fa.znap.fa.sorted.znap.fa.sznap.fa	2	5	1	2	NS	0.510393	3	5
4201.masce.fa.znap.fa.sorted.znap.fa.sznap.fa	3	22	13	16	NS	0.538877	6.98214285714286	9.02564102564103
4203.masce.fa.znap.fa.sorted.znap.fa.sznap.fa	0	12	6	4	Sig_Pos	1.787167	9.28571428571428	Inf
4204.masce.fa.znap.fa.sorted.znap.fa.sznap.fa	2	15	8	5	Sig_Pos	1.433295	3.55555555555556	4.6875
4206.masce.fa.znap.fa.sorted.znap.fa.sznap.fa	1	10	7	3	Sig_Pos	2.101218	2.75	4.28571428571429
4207.masce.fa.znap.fa.sorted.znap.fa.sznap.fa	1	11	2	3	NS	-0.249322	8	16.5
4208.masce.fa.znap.fa.sorted.znap.fa.sznap.fa	1	10	1	3	NS	0.673459	11	30
4210.masce.fa.znap.fa.sorted.znap.fa.sznap.fa	2	22	8	3	Sig_Pos	1.842689	3.40740740740741	4.125
4211.masce.fa.znap.fa.sorted.znap.fa.sznap.fa	0	10	8	2	Sig_Pos	1.800231	3.66666666666667	Inf
4212.masce.fa.znap.fa.sorted.znap.fa.sznap.fa	3	24	7	6	Sig_Pos	1.096993	5.46875	6.85714285714286
4213.masce.fa.znap.fa.sorted.znap.fa.sznap.fa	3	35	11	10	Sig_Pos	1.351209	8.25	10.6060606060606
4214.masce.fa.znap.fa.sorted.znap.fa.sznap.fa	2	18	2	7	NS	0.697394	16.8888888888889	31.5
4216.masce.fa.znap.fa.sorted.znap.fa.sznap.fa	3	25	4	5	NS	1.112975	7.8	10.4166666666667
4218.masce.fa.znap.fa.sorted.znap.fa.sznap.fa	1	6	3	0	NS	1.918723	0.875	0
4220.masce.fa.znap.fa.sorted.znap.fa.sznap.fa	0	7	4	1	NS	0.995998	3.2	Inf
4221.masce.fa.znap.fa.sorted.znap.fa.sznap.fa	1	5	1	0	NS	1.186442	1.5	0
4222.masce.fa.znap.fa.sorted.znap.fa.sznap.fa	0	16	4	3	NS	1.280323	13.6	Inf
4223.masce.fa.znap.fa.sorted.znap.fa.sznap.fa	0	12	1	0	NS	0.420659	6.5	NA
4230.masce.fa.znap.fa.sorted.znap.fa.sznap.fa	0	8	6	3	NS	0.262659	5.14285714285714	Inf
4233.masce.fa.znap.fa.sorted.znap.fa.sznap.fa	1	7	2	0	NS	0.512578	1.33333333333333	0
4235.masce.fa.znap.fa.sorted.znap.fa.sznap.fa	3	17	2	1	NS	-0.901039	3	2.83333333333333
4237.masce.fa.znap.fa.sorted.znap.fa.sznap.fa	3	14	2	4	NS	0.455723	6.25	9.33333333333333
4239.masce.fa.znap.fa.sorted.znap.fa.sznap.fa	5	18	4	4	NS	0.92042	3.16666666666667	3.6
4245.masce.fa.znap.fa.sorted.znap.fa.sznap.fa	1	5	3	0	NS	0.358822	0.75	0
4249.masce.fa.znap.fa.sorted.znap.fa.sznap.fa	1	15	32	5	Sig_Pos	2.191961	1.45454545454545	2.34375
4250.masce.fa.znap.fa.sorted.znap.fa.sznap.fa	1	8	0	1	NS	-0.723294	9	Inf
4251.masce.fa.znap.fa.sorted.znap.fa.sznap.fa	1	3	3	1	NS	1.094262	1	1
4252.masce.fa.znap.fa.sorted.znap.fa.sznap.fa	2	21	2	2	NS	-0.529576	7.33333333333333	10.5
4256.masce.fa.znap.fa.sorted.znap.fa.sznap.fa	1	11	4	4	NS	0.923617	6	11
4257.masce.fa.znap.fa.sorted.znap.fa.sznap.fa	0	4	1	1	NS	1.702577	5	Inf
4259.masce.fa.znap.fa.sorted.znap.fa.sznap.fa	3	12	1	1	NS	0.358136	3.25	4
4261.masce.fa.znap.fa.sorted.znap.fa.sznap.fa	0	5	0	2	NS	-1.176784	18	Inf
4268.masce.fa.znap.fa.sorted.znap.fa.sznap.fa	0	11	3	3	NS	0.786005	12	Inf
4270.masce.fa.znap.fa.sorted.znap.fa.sznap.fa	1	17	0	2	NS	-0.845901	27	Inf
4276.masce.fa.znap.fa.sorted.znap.fa.sznap.fa	1	15	8	2	Sig_Pos	1.195395	2.66666666666667	3.75
4277.masce.fa.znap.fa.sorted.znap.fa.sznap.fa	3	7	2	3	NS	-0.898536	2.66666666666667	3.5
4278.masce.fa.znap.fa.sorted.znap.fa.sznap.fa	1	12	8	2	NS	0.149637	2.16666666666667	3
4279.masce.fa.znap.fa.sorted.znap.fa.sznap.fa	3	3	1	0	NS	0.695281	0.5	0
4280.masce.fa.znap.fa.sorted.znap.fa.sznap.fa	2	19	0	7	NS	-0.829221	53.3333333333333	Inf
4281.masce.fa.znap.fa.sorted.znap.fa.sznap.fa	3	4	0	2	NS	-2.208767	3.75	Inf
4282.masce.fa.znap.fa.sorted.znap.fa.sznap.fa	18	69	11	10	NS	0.280834	3.37719298245614	3.48484848484848
4283.masce.fa.znap.fa.sorted.znap.fa.sznap.fa	2	11	8	3	NS	0.891956	1.77777777777778	2.0625
4284.masce.fa.znap.fa.sorted.znap.fa.sznap.fa	0	5	3	1	NS	1.457532	3	Inf
4287.masce.fa.znap.fa.sorted.znap.fa.sznap.fa	0	3	5	0	Sig_Pos	2.078777	0.666666666666667	NA
4288.masce.fa.znap.fa.sorted.znap.fa.sznap.fa	1	16	6	2	Sig_Pos	1.816714	3.64285714285714	5.33333333333333
4291.masce.fa.znap.fa.sorted.znap.fa.sznap.fa	1	13	0	2	NS	-1.626307	21	Inf
4292.masce.fa.znap.fa.sorted.znap.fa.sznap.fa	4	47	7	10	NS	0.634239	13.2	16.7857142857143
4294.masce.fa.znap.fa.sorted.znap.fa.sznap.fa	5	19	7	2	Sig_Pos	1.584661	1.25	1.08571428571429
4295.masce.fa.znap.fa.sorted.znap.fa.sznap.fa	0	12	1	1	NS	-0.679881	13	Inf
4297.masce.fa.znap.fa.sorted.znap.fa.sznap.fa	3	12	1	1	NS	0.065216	3.25	4
4298.masce.fa.znap.fa.sorted.znap.fa.sznap.fa	4	13	0	0	NS	-2.624562	2.8	NA
4299.masce.fa.znap.fa.sorted.znap.fa.sznap.fa	13	75	30	21	Sig_Pos	0.925802	3.85253456221198	4.03846153846154
4300.masce.fa.znap.fa.sorted.znap.fa.sznap.fa	6	32	6	4	Sig_Pos	1.286105	3.36734693877551	3.55555555555556
4301.masce.fa.znap.fa.sorted.znap.fa.sznap.fa	3	12	5	6	NS	0.927032	3.79166666666667	4.8
4302.masce.fa.znap.fa.sorted.znap.fa.sznap.fa	2	27	2	7	NS	0.14125	24.8888888888889	47.25
4303.masce.fa.znap.fa.sorted.znap.fa.sznap.fa	4	10	7	1	Sig_Pos	2.279746	0.55	0.357142857142857
4306.masce.fa.znap.fa.sorted.znap.fa.sznap.fa	2	5	1	3	NS	1.602256	4	7.5
4307.masce.fa.znap.fa.sorted.znap.fa.sznap.fa	8	20	20	9	Sig_Pos	3.342403	1.11111111111111	1.125
4309.masce.fa.znap.fa.sorted.znap.fa.sznap.fa	9	38	8	13	NS	0.621225	6.06666666666667	6.86111111111111
4310.masce.fa.znap.fa.sorted.znap.fa.sznap.fa	3	38	15	6	Sig_Pos	2.629704	4.265625	5.06666666666667
4311.masce.fa.znap.fa.sorted.znap.fa.sznap.fa	3	34	22	5	Sig_Pos	3.613411	2.28260869565217	2.57575757575758
4312.masce.fa.znap.fa.sorted.znap.fa.sznap.fa	2	6	3	1	NS	0.651521	1.16666666666667	1
4313.masce.fa.znap.fa.sorted.znap.fa.sznap.fa	2	4	1	1	NS	1.046675	1.66666666666667	2
4315.masce.fa.znap.fa.sorted.znap.fa.sznap.fa	4	41	3	5	NS	0.619208	12.6	17.0833333333333
4320.masce.fa.znap.fa.sorted.znap.fa.sznap.fa	0	3	2	1	Sig_Pos	2.877831	2.66666666666667	Inf
4321.masce.fa.znap.fa.sorted.znap.fa.sznap.fa	4	15	9	3	NS	0.6248	1.28	1.25
4322.masce.fa.znap.fa.sorted.znap.fa.sznap.fa	3	28	4	6	Sig_Pos	1.371947	10.15	14
4323.masce.fa.znap.fa.sorted.znap.fa.sznap.fa	4	6	6	1	Sig_Pos	1.731696	0.4	0.25
4324.masce.fa.znap.fa.sorted.znap.fa.sznap.fa	5	15	5	6	NS	1.026448	3.11111111111111	3.6
4325.masce.fa.znap.fa.sorted.znap.fa.sznap.fa	1	11	0	0	NS	-1.537044	6	NA
4326.masce.fa.znap.fa.sorted.znap.fa.sznap.fa	2	16	0	1	NS	-2.047895	11.3333333333333	Inf
4327.masce.fa.znap.fa.sorted.znap.fa.sznap.fa	10	39	2	8	NS	-0.32114	10.9090909090909	15.6
4328.masce.fa.znap.fa.sorted.znap.fa.sznap.fa	1	26	7	5	NS	0.918233	10.125	18.5714285714286
4331.masce.fa.znap.fa.sorted.znap.fa.sznap.fa	4	19	15	9	Sig_Pos	0.635379	2.5	2.85
4333.masce.fa.znap.fa.sorted.znap.fa.sznap.fa	3	23	5	4	Sig_Pos	2.374181	5	6.13333333333333
4334.masce.fa.znap.fa.sorted.znap.fa.sznap.fa	4	9	1	2	NS	1.217444	3	4.5
4335.masce.fa.znap.fa.sorted.znap.fa.sznap.fa	0	9	3	2	NS	1.557992	7.5	Inf
4336.masce.fa.znap.fa.sorted.znap.fa.sznap.fa	3	10	1	5	NS	-0.15744	8.25	16.6666666666667
4338.masce.fa.znap.fa.sorted.znap.fa.sznap.fa	1	10	1	3	NS	-0.10311	11	30
4339.masce.fa.znap.fa.sorted.znap.fa.sznap.fa	2	16	5	5	NS	1.169411	5.66666666666667	8
4340.masce.fa.znap.fa.sorted.znap.fa.sznap.fa	1	6	0	1	NS	-2.164183	7	Inf
4343.masce.fa.znap.fa.sorted.znap.fa.sznap.fa	3	22	9	5	NS	0.816738	3.45	4.07407407407407
4344.masce.fa.znap.fa.sorted.znap.fa.sznap.fa	3	31	1	4	NS	-0.33615	20	41.3333333333333
4346.masce.fa.znap.fa.sorted.znap.fa.sznap.fa	6	29	3	9	NS	0.096015	10.7142857142857	14.5
4347.masce.fa.znap.fa.sorted.znap.fa.sznap.fa	2	11	3	4	NS	1.332364	5	7.33333333333333
4350.masce.fa.znap.fa.sorted.znap.fa.sznap.fa	8	27	5	3	Sig_Pos	1.854251	2.07407407407407	2.025
4351.masce.fa.znap.fa.sorted.znap.fa.sznap.fa	1	5	1	1	NS	-0.352702	3	5
4353.masce.fa.znap.fa.sorted.znap.fa.sznap.fa	1	26	7	5	NS	0.033925	10.125	18.5714285714286
4354.masce.fa.znap.fa.sorted.znap.fa.sznap.fa	11	64	47	32	Sig_Pos	0.902375	3.72395833333333	3.96131528046422
4355.masce.fa.znap.fa.sorted.znap.fa.sznap.fa	3	22	9	8	NS	0.612275	5.175	6.51851851851852
4356.masce.fa.znap.fa.sorted.znap.fa.sznap.fa	1	8	0	0	NS	-2.220487	4.5	NA
4357.masce.fa.znap.fa.sorted.znap.fa.sznap.fa	3	30	4	10	NS	-0.117594	17.05	25
4360.masce.fa.znap.fa.sorted.znap.fa.sznap.fa	0	8	0	1	NS	-0.280531	18	Inf
4361.masce.fa.znap.fa.sorted.znap.fa.sznap.fa	7	14	3	4	NS	-0.104262	2.34375	2.66666666666667
4362.masce.fa.znap.fa.sorted.znap.fa.sznap.fa	2	13	1	3	NS	-0.69131	9.33333333333333	19.5
4363.masce.fa.znap.fa.sorted.znap.fa.sznap.fa	7	38	6	11	NS	0.334977	8.35714285714286	9.95238095238095
4367.masce.fa.znap.fa.sorted.znap.fa.sznap.fa	5	15	0	3	NS	-1.935832	10.6666666666667	Inf
4371.masce.fa.znap.fa.sorted.znap.fa.sznap.fa	0	13	1	1	NS	1.40998	14	Inf
4378.masce.fa.znap.fa.sorted.znap.fa.sznap.fa	0	3	3	3	NS	0.012881	4	Inf
4380.masce.fa.znap.fa.sorted.znap.fa.sznap.fa	13	55	12	20	Sig_Pos	0.852622	6.46153846153846	7.05128205128205
4383.masce.fa.znap.fa.sorted.znap.fa.sznap.fa	1	8	5	2	NS	0.24634	2.25	3.2
4386.masce.fa.znap.fa.sorted.znap.fa.sznap.fa	3	5	4	1	NS	1.458244	0.6	0.416666666666667
4396.masce.fa.znap.fa.sorted.znap.fa.sznap.fa	2	5	0	3	NS	-1.634953	8	Inf
4401.masce.fa.znap.fa.sorted.znap.fa.sznap.fa	1	11	7	4	NS	0.910402	3.75	6.28571428571429
4403.masce.fa.znap.fa.sorted.znap.fa.sznap.fa	0	4	1	3	NS	-0.537575	10	Inf
4405.masce.fa.znap.fa.sorted.znap.fa.sznap.fa	2	9	10	0	Sig_Pos	2.025552	0.303030303030303	0
4406.masce.fa.znap.fa.sorted.znap.fa.sznap.fa	1	5	4	3	NS	1.409132	2.4	3.75
4408.masce.fa.znap.fa.sorted.znap.fa.sznap.fa	5	20	1	4	NS	-1.046275	8.75	16
4412.masce.fa.znap.fa.sorted.znap.fa.sznap.fa	2	22	6	3	NS	-0.350333	4.38095238095238	5.5
4413.masce.fa.znap.fa.sorted.znap.fa.sznap.fa	1	2	2	1	NS	2.338201	1	1
4417.masce.fa.znap.fa.sorted.znap.fa.sznap.fa	2	15	6	6	NS	0.420319	5.33333333333333	7.5
4418.masce.fa.znap.fa.sorted.znap.fa.sznap.fa	0	4	1	1	NS	1.518638	5	Inf
4420.masce.fa.znap.fa.sorted.znap.fa.sznap.fa	2	6	1	3	NS	1.661955	4.66666666666667	9
4421.masce.fa.znap.fa.sorted.znap.fa.sznap.fa	0	16	1	5	NS	0.358656	51	Inf
4422.masce.fa.znap.fa.sorted.znap.fa.sznap.fa	5	15	10	6	NS	0.117808	1.6969696969697	1.8
4423.masce.fa.znap.fa.sorted.znap.fa.sznap.fa	0	1	1	1	NS	0.099543	2	Inf
4425.masce.fa.znap.fa.sorted.znap.fa.sznap.fa	4	13	4	1	NS	0.670086	1.12	0.8125
4428.masce.fa.znap.fa.sorted.znap.fa.sznap.fa	1	18	3	2	NS	0.131864	7.125	12
4431.masce.fa.znap.fa.sorted.znap.fa.sznap.fa	0	8	0	0	NS	-2.174176	9	NA
4434.masce.fa.znap.fa.sorted.znap.fa.sznap.fa	1	14	4	5	NS	0.276941	9	17.5
4436.masce.fa.znap.fa.sorted.znap.fa.sznap.fa	0	38	8	11	NS	0.703833	52	Inf
4437.masce.fa.znap.fa.sorted.znap.fa.sznap.fa	0	16	6	1	Sig_Pos	1.241169	4.85714285714286	Inf
4438.masce.fa.znap.fa.sorted.znap.fa.sznap.fa	1	14	2	1	NS	0.601458	5	7
4439.masce.fa.znap.fa.sorted.znap.fa.sznap.fa	1	40	39	9	Sig_Pos	1.813057	5.125	9.23076923076923
4440.masce.fa.znap.fa.sorted.znap.fa.sznap.fa	2	11	1	2	NS	0.266023	6	11
4441.masce.fa.znap.fa.sorted.znap.fa.sznap.fa	1	12	0	2	NS	-0.605455	19.5	Inf
4442.masce.fa.znap.fa.sorted.znap.fa.sznap.fa	3	23	2	6	NS	-0.215297	14	23
4444.masce.fa.znap.fa.sorted.znap.fa.sznap.fa	2	23	4	6	NS	0.431313	11.2	17.25
4447.masce.fa.znap.fa.sorted.znap.fa.sznap.fa	0	1	1	1	NS	-1.035668	2	Inf
4449.masce.fa.znap.fa.sorted.znap.fa.sznap.fa	1	1	1	2	NS	0.772733	1.5	2
4452.masce.fa.znap.fa.sorted.znap.fa.sznap.fa	5	26	7	5	Sig_Pos	1.571519	3.375	3.71428571428571
4453.masce.fa.znap.fa.sorted.znap.fa.sznap.fa	2	13	7	8	Sig_Pos	1.572237	5.25	7.42857142857143
4454.masce.fa.znap.fa.sorted.znap.fa.sznap.fa	6	27	1	8	NS	-0.182235	18	36
4455.masce.fa.znap.fa.sorted.znap.fa.sznap.fa	3	17	3	3	NS	0.211541	4.5	5.66666666666667
4458.masce.fa.znap.fa.sorted.znap.fa.sznap.fa	1	5	6	3	Sig_Pos	2.892108	1.71428571428571	2.5
4460.masce.fa.znap.fa.sorted.znap.fa.sznap.fa	2	7	5	5	Sig_Pos	1.745063	2.66666666666667	3.5
4461.masce.fa.znap.fa.sorted.znap.fa.sznap.fa	2	8	1	5	NS	-0.27744	9	20
4462.masce.fa.znap.fa.sorted.znap.fa.sznap.fa	0	6	3	4	NS	0.117234	8.75	Inf
4463.masce.fa.znap.fa.sorted.znap.fa.sznap.fa	3	18	12	5	Sig_Pos	1.641945	2.19230769230769	2.5
4465.masce.fa.znap.fa.sorted.znap.fa.sznap.fa	1	12	10	7	Sig_Pos	1.441988	4.72727272727273	8.4
4466.masce.fa.znap.fa.sorted.znap.fa.sznap.fa	0	0	0	2	NS	0.41952	3	NA
4467.masce.fa.znap.fa.sorted.znap.fa.sznap.fa	1	3	1	1	NS	1.341036	2	3
4468.masce.fa.znap.fa.sorted.znap.fa.sznap.fa	2	8	2	3	NS	0.731799	4	6
4471.masce.fa.znap.fa.sorted.znap.fa.sznap.fa	3	19	8	7	NS	0.608281	4.44444444444444	5.54166666666667
4472.masce.fa.znap.fa.sorted.znap.fa.sznap.fa	2	3	5	2	Sig_Pos	2.784427	0.666666666666667	0.6
4473.masce.fa.znap.fa.sorted.znap.fa.sznap.fa	1	17	26	5	Sig_Pos	3.502859	2	3.26923076923077
4474.masce.fa.znap.fa.sorted.znap.fa.sznap.fa	0	2	3	1	Sig_Pos	1.828463	1.5	Inf
4475.masce.fa.znap.fa.sorted.znap.fa.sznap.fa	1	12	6	0	Sig_Pos	1.632343	0.928571428571428	0
4476.masce.fa.znap.fa.sorted.znap.fa.sznap.fa	6	40	7	7	NS	0.675701	5.85714285714286	6.66666666666667
4477.masce.fa.znap.fa.sorted.znap.fa.sznap.fa	0	7	9	0	Sig_Pos	2.652654	0.8	NA
4478.masce.fa.znap.fa.sorted.znap.fa.sznap.fa	2	12	1	7	NS	-0.566895	17.3333333333333	42
4479.masce.fa.znap.fa.sorted.znap.fa.sznap.fa	1	6	0	2	NS	1.021437	10.5	Inf
4480.masce.fa.znap.fa.sorted.znap.fa.sznap.fa	3	22	1	3	NS	0.256329	11.5	22
4485.masce.fa.znap.fa.sorted.znap.fa.sznap.fa	0	4	7	7	NS	-0.113035	5	Inf
4486.masce.fa.znap.fa.sorted.znap.fa.sznap.fa	1	11	3	4	NS	0.114799	7.5	14.6666666666667
4488.masce.fa.znap.fa.sorted.znap.fa.sznap.fa	6	17	12	8	Sig_Pos	1.296807	1.78021978021978	1.88888888888889
4489.masce.fa.znap.fa.sorted.znap.fa.sznap.fa	0	15	9	7	NS	0.656771	12.8	Inf
4491.masce.fa.znap.fa.sorted.znap.fa.sznap.fa	4	8	5	2	NS	1.252119	0.9	0.8
4494.masce.fa.znap.fa.sorted.znap.fa.sznap.fa	3	40	6	12	NS	0.273546	19.0357142857143	26.6666666666667
4501.masce.fa.znap.fa.sorted.znap.fa.sznap.fa	1	3	1	3	NS	-0.291352	4	9
4504.masce.fa.znap.fa.sorted.znap.fa.sznap.fa	3	5	1	4	NS	0.843413	3.75	6.66666666666667
4505.masce.fa.znap.fa.sorted.znap.fa.sznap.fa	12	33	16	11	Sig_Pos	1.953452	1.84615384615385	1.890625
4506.masce.fa.znap.fa.sorted.znap.fa.sznap.fa	0	3	0	2	NS	-1.171159	12	Inf
4508.masce.fa.znap.fa.sorted.znap.fa.sznap.fa	4	14	6	3	NS	0.688316	1.71428571428571	1.75
4511.masce.fa.znap.fa.sorted.znap.fa.sznap.fa	4	8	5	6	NS	0.531165	2.1	2.4
4512.masce.fa.znap.fa.sorted.znap.fa.sznap.fa	3	11	7	13	Sig_Pos	0.837728	5.25	6.80952380952381
4515.masce.fa.znap.fa.sorted.znap.fa.sznap.fa	2	8	1	3	NS	0.644637	6	12
4516.masce.fa.znap.fa.sorted.znap.fa.sznap.fa	1	25	0	5	NS	-1.72522	78	Inf
4521.masce.fa.znap.fa.sorted.znap.fa.sznap.fa	4	9	4	3	NS	0.517974	1.6	1.6875
4522.masce.fa.znap.fa.sorted.znap.fa.sznap.fa	7	26	6	11	NS	0.599269	5.78571428571429	6.80952380952381
4525.masce.fa.znap.fa.sorted.znap.fa.sznap.fa	0	3	2	1	NS	-0.11525	2.66666666666667	Inf
4526.masce.fa.znap.fa.sorted.znap.fa.sznap.fa	1	6	4	6	NS	0.557425	4.9	9
4527.masce.fa.znap.fa.sorted.znap.fa.sznap.fa	1	15	2	4	NS	1.338247	13.3333333333333	30
4529.masce.fa.znap.fa.sorted.znap.fa.sznap.fa	2	21	14	6	Sig_Pos	2.275195	3.42222222222222	4.5
4530.masce.fa.znap.fa.sorted.znap.fa.sznap.fa	2	6	5	2	Sig_Pos	2.437115	1.16666666666667	1.2
4531.masce.fa.znap.fa.sorted.znap.fa.sznap.fa	5	17	1	5	NS	-0.421198	9	17
4534.masce.fa.znap.fa.sorted.znap.fa.sznap.fa	0	10	3	3	NS	0.820486	11	Inf
4535.masce.fa.znap.fa.sorted.znap.fa.sznap.fa	1	7	2	0	NS	1.794202	1.33333333333333	0
4536.masce.fa.znap.fa.sorted.znap.fa.sznap.fa	9	69	14	8	Sig_Pos	0.61904	4.2	4.38095238095238
4538.masce.fa.znap.fa.sorted.znap.fa.sznap.fa	2	11	0	3	NS	-1.442095	16	Inf
4539.masce.fa.znap.fa.sorted.znap.fa.sznap.fa	0	7	4	1	NS	1.566854	3.2	Inf
4541.masce.fa.znap.fa.sorted.znap.fa.sznap.fa	1	19	10	6	Sig_Pos	1.950114	6.36363636363636	11.4
4542.masce.fa.znap.fa.sorted.znap.fa.sznap.fa	2	8	0	5	NS	-1.574813	18	Inf
4543.masce.fa.znap.fa.sorted.znap.fa.sznap.fa	7	41	11	19	NS	0.347856	8.75	10.1168831168831
4544.masce.fa.znap.fa.sorted.znap.fa.sznap.fa	2	13	3	3	Sig_Pos	2.495471	4.66666666666667	6.5
4546.masce.fa.znap.fa.sorted.znap.fa.sznap.fa	2	14	3	2	NS	0.613404	3.75	4.66666666666667
4547.masce.fa.znap.fa.sorted.znap.fa.sznap.fa	1	9	2	4	NS	-0.208802	8.33333333333333	18
4551.masce.fa.znap.fa.sorted.znap.fa.sznap.fa	0	16	2	3	NS	-0.974567	22.6666666666667	Inf
4555.masce.fa.znap.fa.sorted.znap.fa.sznap.fa	8	26	1	5	NS	-0.507692	9	16.25
4557.masce.fa.znap.fa.sorted.znap.fa.sznap.fa	3	5	2	2	NS	-0.403967	1.5	1.66666666666667
4558.masce.fa.znap.fa.sorted.znap.fa.sznap.fa	3	9	3	4	NS	0.04547	3.125	4
4560.masce.fa.znap.fa.sorted.znap.fa.sznap.fa	1	5	7	13	Sig_Pos	1.568599	5.25	9.28571428571428
4562.masce.fa.znap.fa.sorted.znap.fa.sznap.fa	0	6	2	2	NS	1.954639	7	Inf
4563.masce.fa.znap.fa.sorted.znap.fa.sznap.fa	2	19	1	14	NS	-0.218273	50	133
4566.masce.fa.znap.fa.sorted.znap.fa.sznap.fa	2	6	2	6	NS	0.241355	5.44444444444445	9
4571.masce.fa.znap.fa.sorted.znap.fa.sznap.fa	3	14	3	5	NS	-0.376687	5.625	7.77777777777778
4572.masce.fa.znap.fa.sorted.znap.fa.sznap.fa	5	16	2	2	NS	-0.37374	2.83333333333333	3.2
4573.masce.fa.znap.fa.sorted.znap.fa.sznap.fa	12	37	14	10	Sig_Pos	0.819518	2.14358974358974	2.20238095238095
4575.masce.fa.znap.fa.sorted.znap.fa.sznap.fa	2	6	0	2	NS	-1.798381	7	Inf
4579.masce.fa.znap.fa.sorted.znap.fa.sznap.fa	0	2	1	0	NS	1.788503	1.5	NA
4580.masce.fa.znap.fa.sorted.znap.fa.sznap.fa	0	5	8	1	Sig_Pos	1.714342	1.33333333333333	Inf
4581.masce.fa.znap.fa.sorted.znap.fa.sznap.fa	0	24	10	5	Sig_Pos	2.056182	13.6363636363636	Inf
4582.masce.fa.znap.fa.sorted.znap.fa.sznap.fa	0	2	0	1	NS	-2.153241	6	Inf
4584.masce.fa.znap.fa.sorted.znap.fa.sznap.fa	2	7	0	1	NS	-0.634876	5.33333333333333	Inf
4585.masce.fa.znap.fa.sorted.znap.fa.sznap.fa	1	9	4	0	NS	1.299299	1	0
4588.masce.fa.znap.fa.sorted.znap.fa.sznap.fa	3	9	12	1	Sig_Pos	2.673115	0.384615384615385	0.25
4589.masce.fa.znap.fa.sorted.znap.fa.sznap.fa	0	0	2	1	NS	0.729166	0.666666666666667	NA
4590.masce.fa.znap.fa.sorted.znap.fa.sznap.fa	3	13	2	5	NS	1.129734	7	10.8333333333333
4591.masce.fa.znap.fa.sorted.znap.fa.sznap.fa	4	15	6	8	Sig_Pos	1.126879	4.11428571428571	5
4593.masce.fa.znap.fa.sorted.znap.fa.sznap.fa	1	1	0	0	NS	-1.542764	1	NA
4594.masce.fa.znap.fa.sorted.znap.fa.sznap.fa	5	28	38	8	Sig_Pos	2.566377	1.11538461538462	1.17894736842105
4596.masce.fa.znap.fa.sorted.znap.fa.sznap.fa	5	24	25	15	Sig_Pos	2.159968	2.56410256410256	2.88
4597.masce.fa.znap.fa.sorted.znap.fa.sznap.fa	4	12	3	6	NS	0.346974	4.55	6
4598.masce.fa.znap.fa.sorted.znap.fa.sznap.fa	1	8	1	3	NS	0.917326	9	24
4599.masce.fa.znap.fa.sorted.znap.fa.sznap.fa	1	1	1	1	NS	1.06561	1	1
4600.masce.fa.znap.fa.sorted.znap.fa.sznap.fa	2	4	1	2	NS	0.515799	2.5	4
4601.masce.fa.znap.fa.sorted.znap.fa.sznap.fa	2	4	1	0	NS	1.587408	0.833333333333333	0
4602.masce.fa.znap.fa.sorted.znap.fa.sznap.fa	0	1	1	1	NS	0.785171	2	Inf
4603.masce.fa.znap.fa.sorted.znap.fa.sznap.fa	2	11	4	4	NS	0.026918	4	5.5
4604.masce.fa.znap.fa.sorted.znap.fa.sznap.fa	2	2	0	2	NS	-1.95957	3	Inf
4605.masce.fa.znap.fa.sorted.znap.fa.sznap.fa	3	4	2	2	NS	-0.133997	1.25	1.33333333333333
4606.masce.fa.znap.fa.sorted.znap.fa.sznap.fa	2	3	2	2	NS	0.678171	1.33333333333333	1.5
4607.masce.fa.znap.fa.sorted.znap.fa.sznap.fa	4	3	1	3	NS	-0.645608	1.6	2.25
4608.masce.fa.znap.fa.sorted.znap.fa.sznap.fa	1	4	0	6	NS	-0.849071	17.5	Inf
4610.masce.fa.znap.fa.sorted.znap.fa.sznap.fa	4	8	0	3	NS	-0.281716	7.2	Inf
4611.masce.fa.znap.fa.sorted.znap.fa.sznap.fa	1	4	1	5	NS	0.32968	7.5	20
4612.masce.fa.znap.fa.sorted.znap.fa.sznap.fa	7	42	9	7	NS	-0.01383	4.3	4.66666666666667
4613.masce.fa.znap.fa.sorted.znap.fa.sznap.fa	0	14	4	2	Sig_Pos	2.851889	9	Inf
4614.masce.fa.znap.fa.sorted.znap.fa.sznap.fa	0	9	1	6	NS	0.312086	35	Inf
4615.masce.fa.znap.fa.sorted.znap.fa.sznap.fa	1	12	2	5	NS	-0.050151	13	30
4620.masce.fa.znap.fa.sorted.znap.fa.sznap.fa	6	10	6	10	NS	0.746774	2.46938775510204	2.77777777777778
4621.masce.fa.znap.fa.sorted.znap.fa.sznap.fa	5	13	2	3	NS	0.04547	3.11111111111111	3.9
4622.masce.fa.znap.fa.sorted.znap.fa.sznap.fa	0	0	2	0	NS	0.909649	0.333333333333333	NA
4623.masce.fa.znap.fa.sorted.znap.fa.sznap.fa	4	17	2	3	NS	1.43257	4.8	6.375
4628.masce.fa.znap.fa.sorted.znap.fa.sznap.fa	2	3	1	2	NS	0.269968	2	3
4630.masce.fa.znap.fa.sorted.znap.fa.sznap.fa	0	9	4	1	Sig_Pos	3.078474	4	Inf
4631.masce.fa.znap.fa.sorted.znap.fa.sznap.fa	2	11	5	5	NS	0.567765	4	5.5
4633.masce.fa.znap.fa.sorted.znap.fa.sznap.fa	0	13	3	3	NS	0.796787	14	Inf
4635.masce.fa.znap.fa.sorted.znap.fa.sznap.fa	4	16	0	1	NS	-2.684054	6.8	Inf
4636.masce.fa.znap.fa.sorted.znap.fa.sznap.fa	5	16	1	3	NS	-0.617346	5.66666666666667	9.6
4637.masce.fa.znap.fa.sorted.znap.fa.sznap.fa	3	14	8	3	Sig_Pos	2.006386	1.66666666666667	1.75
4638.masce.fa.znap.fa.sorted.znap.fa.sznap.fa	2	8	3	1	NS	1.317219	1.5	1.33333333333333
4639.masce.fa.znap.fa.sorted.znap.fa.sznap.fa	1	3	1	7	NS	-0.237274	8	21
4642.masce.fa.znap.fa.sorted.znap.fa.sznap.fa	1	4	3	1	NS	-0.106282	1.25	1.33333333333333
4644.masce.fa.znap.fa.sorted.znap.fa.sznap.fa	2	0	1	0	NS	-0.240198	0.166666666666667	0
4645.masce.fa.znap.fa.sorted.znap.fa.sznap.fa	39	72	4	23	Sig_Neg	-0.675781	8.76	10.6153846153846
4648.masce.fa.znap.fa.sorted.znap.fa.sznap.fa	6	8	1	1	NS	0.021213	1.28571428571429	1.33333333333333
4649.masce.fa.znap.fa.sorted.znap.fa.sznap.fa	6	9	1	7	NS	0.337183	5.71428571428571	10.5
4650.masce.fa.znap.fa.sorted.znap.fa.sznap.fa	3	5	2	3	NS	0.947909	2	2.5
4652.masce.fa.znap.fa.sorted.znap.fa.sznap.fa	2	5	2	7	NS	1.313563	5.33333333333333	8.75
4655.masce.fa.znap.fa.sorted.znap.fa.sznap.fa	6	18	0	4	NS	-1.61656	13.5714285714286	Inf
4656.masce.fa.znap.fa.sorted.znap.fa.sznap.fa	2	4	2	4	NS	0.795852	2.77777777777778	4
4657.masce.fa.znap.fa.sorted.znap.fa.sznap.fa	6	9	3	4	NS	0.401431	1.78571428571429	2
4658.masce.fa.znap.fa.sorted.znap.fa.sznap.fa	10	5	5	5	NS	0.821564	0.545454545454546	0.5
4659.masce.fa.znap.fa.sorted.znap.fa.sznap.fa	3	7	1	5	NS	-0.9266	6	11.6666666666667
4660.masce.fa.znap.fa.sorted.znap.fa.sznap.fa	9	18	8	11	NS	0.503001	2.53333333333333	2.75
4662.masce.fa.znap.fa.sorted.znap.fa.sznap.fa	1	5	0	3	NS	0.912528	12	Inf
4668.masce.fa.znap.fa.sorted.znap.fa.sznap.fa	4	14	5	7	Sig_Pos	1.409555	4	4.9
4669.masce.fa.znap.fa.sorted.znap.fa.sznap.fa	5	18	0	6	NS	-0.684849	22.1666666666667	Inf
4670.masce.fa.znap.fa.sorted.znap.fa.sznap.fa	10	19	4	7	NS	0.385462	2.90909090909091	3.325
4671.masce.fa.znap.fa.sorted.znap.fa.sznap.fa	3	17	8	11	NS	-0.008262	6	7.79166666666667
4674.masce.fa.znap.fa.sorted.znap.fa.sznap.fa	11	44	9	22	NS	0.128957	8.625	9.77777777777778
4676.masce.fa.znap.fa.sorted.znap.fa.sznap.fa	2	14	1	3	NS	0.171579	10	21
4677.masce.fa.znap.fa.sorted.znap.fa.sznap.fa	1	14	9	6	Sig_Pos	1.233396	5.25	9.33333333333333
4681.masce.fa.znap.fa.sorted.znap.fa.sznap.fa	2	11	12	9	NS	0.194071	3.07692307692308	4.125
4682.masce.fa.znap.fa.sorted.znap.fa.sznap.fa	2	5	0	1	NS	-2.29756	4	Inf
4683.masce.fa.znap.fa.sorted.znap.fa.sznap.fa	8	17	0	3	NS	-0.488473	8	Inf
4686.masce.fa.znap.fa.sorted.znap.fa.sznap.fa	4	31	10	16	NS	-0.203803	9.89090909090909	12.4
4687.masce.fa.znap.fa.sorted.znap.fa.sznap.fa	8	18	5	10	NS	-0.138661	3.87037037037037	4.5
4688.masce.fa.znap.fa.sorted.znap.fa.sznap.fa	6	4	5	4	NS	0.444508	0.595238095238095	0.533333333333333
4689.masce.fa.znap.fa.sorted.znap.fa.sznap.fa	5	11	7	3	Sig_Pos	2.090713	1	0.942857142857143
4690.masce.fa.znap.fa.sorted.znap.fa.sznap.fa	1	3	6	6	Sig_Pos	1.245046	2	3
4694.masce.fa.znap.fa.sorted.znap.fa.sznap.fa	5	15	2	0	NS	0.628308	0.888888888888889	0
4695.masce.fa.znap.fa.sorted.znap.fa.sznap.fa	2	3	2	0	NS	2.454614	0.444444444444444	0
4698.masce.fa.znap.fa.sorted.znap.fa.sznap.fa	9	18	6	15	NS	0.592868	4.34285714285714	5
4699.masce.fa.znap.fa.sorted.znap.fa.sznap.fa	0	5	0	2	NS	-0.1398	18	Inf
4700.masce.fa.znap.fa.sorted.znap.fa.sznap.fa	5	17	5	7	Sig_Pos	1.754106	4	4.76
4701.masce.fa.znap.fa.sorted.znap.fa.sznap.fa	4	8	4	1	NS	0.981489	0.72	0.5
4702.masce.fa.znap.fa.sorted.znap.fa.sznap.fa	3	7	2	0	NS	1.704225	0.666666666666667	0
4703.masce.fa.znap.fa.sorted.znap.fa.sznap.fa	6	18	1	7	NS	0.220793	10.8571428571429	21
4705.masce.fa.znap.fa.sorted.znap.fa.sznap.fa	7	18	34	22	Sig_Pos	1.34417	1.56071428571429	1.66386554621849
4706.masce.fa.znap.fa.sorted.znap.fa.sznap.fa	8	18	1	5	NS	-0.734119	6.33333333333333	11.25
4708.masce.fa.znap.fa.sorted.znap.fa.sznap.fa	5	3	6	9	NS	0.735661	0.952380952380952	0.9
4709.masce.fa.znap.fa.sorted.znap.fa.sznap.fa	4	19	17	9	Sig_Pos	0.816285	2.22222222222222	2.51470588235294
4719.masce.fa.znap.fa.sorted.znap.fa.sznap.fa	2	8	2	3	NS	0.578052	4	6
4720.masce.fa.znap.fa.sorted.znap.fa.sznap.fa	0	2	1	2	NS	0.677551	4.5	Inf
4721.masce.fa.znap.fa.sorted.znap.fa.sznap.fa	2	6	7	4	Sig_Pos	1.686078	1.45833333333333	1.71428571428571
4723.masce.fa.znap.fa.sorted.znap.fa.sznap.fa	10	23	4	6	NS	0.660796	3.05454545454545	3.45
4724.masce.fa.znap.fa.sorted.znap.fa.sznap.fa	4	21	4	4	NS	0.529797	4.4	5.25
4725.masce.fa.znap.fa.sorted.znap.fa.sznap.fa	1	21	0	7	NS	-0.279801	88	Inf
4732.masce.fa.znap.fa.sorted.znap.fa.sznap.fa	7	12	0	4	NS	-0.981553	8.125	Inf
4734.masce.fa.znap.fa.sorted.znap.fa.sznap.fa	7	9	1	1	NS	0.688518	1.25	1.28571428571429
4735.masce.fa.znap.fa.sorted.znap.fa.sznap.fa	5	9	3	1	NS	1.822028	0.833333333333333	0.6
4736.masce.fa.znap.fa.sorted.znap.fa.sznap.fa	6	13	16	5	Sig_Pos	2.398293	0.705882352941177	0.677083333333333
4737.masce.fa.znap.fa.sorted.znap.fa.sznap.fa	2	10	1	1	NS	0.940342	3.66666666666667	5
4738.masce.fa.znap.fa.sorted.znap.fa.sznap.fa	0	4	0	1	NS	-1.140374	10	Inf
4739.masce.fa.znap.fa.sorted.znap.fa.sznap.fa	4	19	5	6	Sig_Pos	1.154437	4.66666666666667	5.7
4741.masce.fa.znap.fa.sorted.znap.fa.sznap.fa	0	4	0	1	NS	-2.121559	10	Inf
[truncated: 2,790 more rows]

## Sheet: nap_r3
gene	znap-ps	znap-ds	znap-dn	znap-pn	znap_pcat	znap-selectcoef	fish.exact	fish.exact.adj	znap_NI_plus1	znap_NI
10000.masce.fa.znap.fa.sorted.znap.fa.sznap.fa	103	48	9	21	NS	0.823457	1	1	1.03653846153846	1.0873786407767
10001.masce.fa.znap.fa.sorted.znap.fa.sznap.fa	68	24	2	11	NS	-0.32588	0.511	1	1.44927536231884	1.94117647058824
10002.masce.fa.znap.fa.sorted.znap.fa.sznap.fa	51	28	7	12	NS	0.506045	1	1	0.90625	0.941176470588235
10004.masce.fa.znap.fa.sorted.znap.fa.sznap.fa	25	17	1	10	NS	-0.391828	0.0748	1	3.80769230769231	6.8
1000.masce.fa.znap.fa.sorted.znap.fa.sznap.fa	46	6	1	7	NS	-0.876127	1	1	0.595744680851064	0.91304347826087
10012.masce.fa.znap.fa.sorted.znap.fa.sznap.fa	33	14	4	4	NS	0.771573	0.416	1	0.441176470588235	0.424242424242424
10013.masce.fa.znap.fa.sorted.znap.fa.sznap.fa	10	3	5	6	Sig_Pos	1.612307	0.39	1	0.424242424242424	0.36
10015.masce.fa.znap.fa.sorted.znap.fa.sznap.fa	33	8	3	2	NS	1.428055	0.0804	1	0.198529411764706	0.161616161616162
10016.masce.fa.znap.fa.sorted.znap.fa.sznap.fa	13	9	10	3	Sig_Pos	4.541453	0.0776	1	0.25974025974026	0.207692307692308
10017.masce.fa.znap.fa.sorted.znap.fa.sznap.fa	45	9	2	5	NS	-0.111985	0.599	1	0.434782608695652	0.5
10018.masce.fa.znap.fa.sorted.znap.fa.sznap.fa	23	12	4	8	NS	0.997776	1	1	0.975	1.04347826086957
10019.masce.fa.znap.fa.sorted.znap.fa.sznap.fa	10	9	6	5	NS	1.406988	1	1	0.779220779220779	0.75
1001.masce.fa.znap.fa.sorted.znap.fa.sznap.fa	39	11	4	15	NS	0.595596	1	1	0.96	1.05769230769231
10020.masce.fa.znap.fa.sorted.znap.fa.sznap.fa	5	10	0	2	Sig_Neg	-7.231957	0.154	1	5.5	Inf
10026.masce.fa.znap.fa.sorted.znap.fa.sznap.fa	46	76	53	45	Sig_Pos	2.960271	0.271	1	1.39558707643814	1.40278917145201
10027.masce.fa.znap.fa.sorted.znap.fa.sznap.fa	4	0	3	5	NS	0.860782	0.491	1	0.3	0
10029.masce.fa.znap.fa.sorted.znap.fa.sznap.fa	40	8	2	12	NS	0.335793	1	1	0.951219512195122	1.2
1002.masce.fa.znap.fa.sorted.znap.fa.sznap.fa	20	9	1	11	Sig_Neg	-1.669965	0.231	1	2.85714285714286	4.95
10030.masce.fa.znap.fa.sorted.znap.fa.sznap.fa	2	2	1	0	NS	1.212371	1	1	0.5	0
10031.masce.fa.znap.fa.sorted.znap.fa.sznap.fa	10	6	1	4	NS	0.339596	0.624	1	1.59090909090909	2.4
10033.masce.fa.znap.fa.sorted.znap.fa.sznap.fa	19	29	11	7	Sig_Pos	2.069289	1	1	1	0.971291866028708
10034.masce.fa.znap.fa.sorted.znap.fa.sznap.fa	39	25	21	14	Sig_Pos	2.769916	0.0587	1	0.443181818181818	0.427350427350427
10036.masce.fa.znap.fa.sorted.znap.fa.sznap.fa	39	17	6	15	NS	0.340415	1	1	1.02857142857143	1.08974358974359
10037.masce.fa.znap.fa.sorted.znap.fa.sznap.fa	18	16	6	14	NS	0.789166	0.262	1	1.91729323308271	2.07407407407407
10038.masce.fa.znap.fa.sorted.znap.fa.sznap.fa	16	14	8	8	Sig_Pos	2.748998	1	1	0.882352941176471	0.875
1003.masce.fa.znap.fa.sorted.znap.fa.sznap.fa	28	2	2	4	NS	0.574074	0.121	1	0.172413793103448	0.142857142857143
10040.masce.fa.znap.fa.sorted.znap.fa.sznap.fa	12	5	1	9	NS	-1.138797	0.363	1	2.30769230769231	3.75
1004.masce.fa.znap.fa.sorted.znap.fa.sznap.fa	44	6	2	11	NS	-0.301522	0.665	1	0.622222222222222	0.75
1005.masce.fa.znap.fa.sorted.znap.fa.sznap.fa	87	15	5	31	Sig_Neg	-0.909674	1	1	0.96969696969697	1.06896551724138
1006.masce.fa.znap.fa.sorted.znap.fa.sznap.fa	18	0	2	11	NS	-0.400014	0.168	1	0.210526315789474	0
1008.masce.fa.znap.fa.sorted.znap.fa.sznap.fa	45	6	3	18	NS	-0.753636	0.714	1	0.722826086956522	0.8
1009.masce.fa.znap.fa.sorted.znap.fa.sznap.fa	35	22	8	22	NS	0.035263	0.345	1	1.63271604938272	1.72857142857143
1011.masce.fa.znap.fa.sorted.znap.fa.sznap.fa	20	7	3	15	NS	-0.159694	0.716	1	1.52380952380952	1.75
1012.masce.fa.znap.fa.sorted.znap.fa.sznap.fa	47	2	5	15	NS	0.273552	0.0187	1	0.166666666666667	0.127659574468085
1016.masce.fa.znap.fa.sorted.znap.fa.sznap.fa	38	6	2	7	NS	-0.362371	0.611	1	0.478632478632479	0.552631578947368
1017.masce.fa.znap.fa.sorted.znap.fa.sznap.fa	134	33	32	85	NS	0.142026	0.152	1	0.656341189674523	0.654151119402985
1018.masce.fa.znap.fa.sorted.znap.fa.sznap.fa	12	1	0	4	NS	-2.051487	1	1	0.769230769230769	Inf
1019.masce.fa.znap.fa.sorted.znap.fa.sznap.fa	64	5	0	9	Sig_Neg	-5.66304	1	1	0.923076923076923	Inf
1020.masce.fa.znap.fa.sorted.znap.fa.sznap.fa	63	8	2	7	NS	-1.04345	0.312	1	0.375	0.444444444444444
1021.masce.fa.znap.fa.sorted.znap.fa.sznap.fa	8	1	0	1	NS	-3.146572	1	1	0.444444444444444	Inf
1022.masce.fa.znap.fa.sorted.znap.fa.sznap.fa	4	6	2	1	NS	0.588396	1	1	0.933333333333333	0.75
1023.masce.fa.znap.fa.sorted.znap.fa.sznap.fa	15	14	3	15	NS	-0.131283	0.0343	1	3.75	4.66666666666667
1027.masce.fa.znap.fa.sorted.znap.fa.sznap.fa	148	11	7	28	Sig_Neg	-0.99071	0.0244	1	0.291946308724832	0.297297297297297
1028.masce.fa.znap.fa.sorted.znap.fa.sznap.fa	6	2	1	2	NS	0.196041	1	1	0.642857142857143	0.666666666666667
1030.masce.fa.znap.fa.sorted.znap.fa.sznap.fa	11	5	0	1	Sig_Neg	-5.118027	1	1	1	Inf
1031.masce.fa.znap.fa.sorted.znap.fa.sznap.fa	18	5	0	5	Sig_Neg	-3.109594	0.55	1	1.89473684210526	Inf
1032.masce.fa.znap.fa.sorted.znap.fa.sznap.fa	17	8	0	5	NS	-1.411587	0.287	1	3	Inf
1033.masce.fa.znap.fa.sorted.znap.fa.sznap.fa	47	5	1	9	NS	-1.348631	1	1	0.625	0.957446808510638
1036.masce.fa.znap.fa.sorted.znap.fa.sznap.fa	6	4	0	2	NS	-1.54672	0.515	1	2.14285714285714	Inf
1037.masce.fa.znap.fa.sorted.znap.fa.sznap.fa	17	10	1	6	NS	-0.651302	0.384	1	2.13888888888889	3.52941176470588
1038.masce.fa.znap.fa.sorted.znap.fa.sznap.fa	20	11	6	18	NS	0.16454	0.558	1	1.55102040816327	1.65
1041.masce.fa.znap.fa.sorted.znap.fa.sznap.fa	38	8	4	6	NS	0.561666	0.196	1	0.323076923076923	0.315789473684211
1042.masce.fa.znap.fa.sorted.znap.fa.sznap.fa	62	18	2	20	Sig_Neg	-1.403309	0.229	1	2.11111111111111	2.90322580645161
1043.masce.fa.znap.fa.sorted.znap.fa.sznap.fa	36	12	4	27	NS	-0.265257	0.256	1	1.96756756756757	2.25
1044.masce.fa.znap.fa.sorted.znap.fa.sznap.fa	0	1	3	2	Sig_Pos	2.942256	1	1	1.5	Inf
1045.masce.fa.znap.fa.sorted.znap.fa.sznap.fa	47	14	7	39	NS	-0.558724	0.461	1	1.5625	1.65957446808511
1047.masce.fa.znap.fa.sorted.znap.fa.sznap.fa	121	8	4	20	NS	-0.638365	0.0966	1	0.309836065573771	0.330578512396694
1048.masce.fa.znap.fa.sorted.znap.fa.sznap.fa	41	9	2	16	Sig_Neg	-1.509807	0.714	1	1.34920634920635	1.75609756097561
1052.masce.fa.znap.fa.sorted.znap.fa.sznap.fa	38	3	2	11	NS	-0.529575	0.584	1	0.41025641025641	0.434210526315789
1057.masce.fa.znap.fa.sorted.znap.fa.sznap.fa	15	5	1	8	NS	-0.877248	0.633	1	1.6875	2.66666666666667
1058.masce.fa.znap.fa.sorted.znap.fa.sznap.fa	57	9	6	15	NS	0.250269	0.181	1	0.394088669950739	0.394736842105263
1062.masce.fa.znap.fa.sorted.znap.fa.sznap.fa	123	14	6	32	NS	-0.607019	0.388	1	0.570276497695853	0.607046070460704
1063.masce.fa.znap.fa.sorted.znap.fa.sznap.fa	15	5	1	4	NS	0.197463	1	1	0.9375	1.33333333333333
1065.masce.fa.znap.fa.sorted.znap.fa.sznap.fa	6	1	0	2	Sig_Neg	-4.870241	1	1	0.857142857142857	Inf
1066.masce.fa.znap.fa.sorted.znap.fa.sznap.fa	105	15	8	69	Sig_Neg	-0.982518	0.821	1	1.17400419287212	1.23214285714286
1071.masce.fa.znap.fa.sorted.znap.fa.sznap.fa	25	16	14	21	NS	0.647037	1	1	0.958974358974359	0.96
1072.masce.fa.znap.fa.sorted.znap.fa.sznap.fa	18	23	6	17	NS	-0.151027	0.0353	1	3.24812030075188	3.62037037037037
1073.masce.fa.znap.fa.sorted.znap.fa.sznap.fa	23	9	9	16	NS	0.925	0.575	1	0.708333333333333	0.695652173913043
1074.masce.fa.znap.fa.sorted.znap.fa.sznap.fa	42	8	1	13	Sig_Neg	-1.94376	0.67	1	1.46511627906977	2.47619047619048
1075.masce.fa.znap.fa.sorted.znap.fa.sznap.fa	27	8	1	3	NS	0.656338	1	1	0.642857142857143	0.888888888888889
1081.masce.fa.znap.fa.sorted.znap.fa.sznap.fa	11	7	2	5	NS	1.201523	1	1	1.33333333333333	1.59090909090909
1082.masce.fa.znap.fa.sorted.znap.fa.sznap.fa	72	14	8	21	NS	0.225734	0.185	1	0.502283105022831	0.510416666666667
1083.masce.fa.znap.fa.sorted.znap.fa.sznap.fa	10	10	2	6	NS	-0.818678	0.401	1	2.33333333333333	3
1085.masce.fa.znap.fa.sorted.znap.fa.sznap.fa	27	8	8	5	Sig_Pos	3.158487	0.0176	1	0.214285714285714	0.185185185185185
1086.masce.fa.znap.fa.sorted.znap.fa.sznap.fa	87	33	16	54	NS	-0.071714	0.606	1	1.25	1.2801724137931
1088.masce.fa.znap.fa.sorted.znap.fa.sznap.fa	16	5	1	4	NS	-0.184423	1	1	0.882352941176471	1.25
1089.masce.fa.znap.fa.sorted.znap.fa.sznap.fa	186	17	11	60	NS	-0.329023	0.11	1	0.489304812834225	0.498533724340176
1090.masce.fa.znap.fa.sorted.znap.fa.sznap.fa	14	14	15	9	Sig_Pos	2.93587	0.412	1	0.625	0.6
1094.masce.fa.znap.fa.sorted.znap.fa.sznap.fa	1	0	0	3	NS	-2.732188	1	1	2	NA
1095.masce.fa.znap.fa.sorted.znap.fa.sznap.fa	79	18	5	13	NS	-0.14536	0.353	1	0.554166666666667	0.592405063291139
1096.masce.fa.znap.fa.sorted.znap.fa.sznap.fa	11	1	0	7	NS	-2.012712	1	1	1.33333333333333	Inf
1097.masce.fa.znap.fa.sorted.znap.fa.sznap.fa	34	14	17	14	Sig_Pos	1.852213	0.0334	1	0.357142857142857	0.339100346020761
1098.masce.fa.znap.fa.sorted.znap.fa.sznap.fa	66	13	9	22	NS	0.291289	0.185	1	0.480597014925373	0.481481481481482
1100.masce.fa.znap.fa.sorted.znap.fa.sznap.fa	39	2	2	11	NS	-0.934289	0.242	1	0.3	0.282051282051282
1102.masce.fa.znap.fa.sorted.znap.fa.sznap.fa	76	39	20	53	NS	-0.141539	0.421	1	1.33580705009276	1.35986842105263
1105.masce.fa.znap.fa.sorted.znap.fa.sznap.fa	17	6	0	11	NS	-1.790422	0.145	1	4.66666666666667	Inf
1108.masce.fa.znap.fa.sorted.znap.fa.sznap.fa	24	4	1	7	NS	-0.732586	1	1	0.8	1.16666666666667
1110.masce.fa.znap.fa.sorted.znap.fa.sznap.fa	25	5	0	2	Sig_Neg	-4.670834	1	1	0.692307692307692	Inf
1111.masce.fa.znap.fa.sorted.znap.fa.sznap.fa	86	8	8	17	NS	0.333656	0.00536	1	0.206896551724138	0.197674418604651
1112.masce.fa.znap.fa.sorted.znap.fa.sznap.fa	42	3	5	8	Sig_Pos	2.12232	0.0105	1	0.13953488372093	0.114285714285714
1113.masce.fa.znap.fa.sorted.znap.fa.sznap.fa	31	6	1	8	NS	-0.505375	1	1	0.984375	1.54838709677419
1118.masce.fa.znap.fa.sorted.znap.fa.sznap.fa	29	2	0	7	NS	-2.639847	1	1	0.8	Inf
1119.masce.fa.znap.fa.sorted.znap.fa.sznap.fa	108	12	8	34	NS	-0.608983	0.171	1	0.4638124362895	0.472222222222222
1120.masce.fa.znap.fa.sorted.znap.fa.sznap.fa	14	5	3	5	NS	0.619621	0.658	1	0.6	0.595238095238095
1121.masce.fa.znap.fa.sorted.znap.fa.sznap.fa	29	13	3	9	NS	-0.141789	1	1	1.16666666666667	1.3448275862069
1122.masce.fa.znap.fa.sorted.znap.fa.sznap.fa	42	13	0	4	Sig_Neg	-4.79742	0.566	1	1.62790697674419	Inf
1126.masce.fa.znap.fa.sorted.znap.fa.sznap.fa	135	19	12	52	NS	-0.214188	0.286	1	0.599547511312217	0.609876543209876
1127.masce.fa.znap.fa.sorted.znap.fa.sznap.fa	22	7	0	6	NS	-1.460067	0.311	1	2.43478260869565	Inf
1128.masce.fa.znap.fa.sorted.znap.fa.sznap.fa	15	3	0	2	NS	-3.696256	1	1	0.75	Inf
1129.masce.fa.znap.fa.sorted.znap.fa.sznap.fa	32	3	1	8	NS	-0.82789	1	1	0.545454545454545	0.75
1132.masce.fa.znap.fa.sorted.znap.fa.sznap.fa	20	11	4	28	NS	-0.539448	0.0413	1	3.31428571428571	3.85
1136.masce.fa.znap.fa.sorted.znap.fa.sznap.fa	17	11	7	8	Sig_Pos	1.835048	0.75	1	0.75	0.739495798319328
1138.masce.fa.znap.fa.sorted.znap.fa.sznap.fa	29	11	8	31	NS	0.554728	0.6	1	1.42222222222222	1.4698275862069
1139.masce.fa.znap.fa.sorted.znap.fa.sznap.fa	39	9	4	30	Sig_Neg	-0.8982	0.543	1	1.55	1.73076923076923
1140.masce.fa.znap.fa.sorted.znap.fa.sznap.fa	46	16	6	4	Sig_Pos	1.901105	0.0582	1	0.258358662613982	0.231884057971014
1141.masce.fa.znap.fa.sorted.znap.fa.sznap.fa	10	1	6	5	Sig_Pos	3.306336	0.0635	1	0.155844155844156	0.0833333333333333
1142.masce.fa.znap.fa.sorted.znap.fa.sznap.fa	65	8	3	19	NS	-0.296779	0.713	1	0.681818181818182	0.779487179487179
1143.masce.fa.znap.fa.sorted.znap.fa.sznap.fa	31	1	0	15	Sig_Neg	-3.353024	1	1	1	Inf
1144.masce.fa.znap.fa.sorted.znap.fa.sznap.fa	22	11	2	14	Sig_Neg	-1.419964	0.174	1	2.60869565217391	3.5
1147.masce.fa.znap.fa.sorted.znap.fa.sznap.fa	23	1	0	6	Sig_Neg	-3.266967	1	1	0.583333333333333	Inf
1148.masce.fa.znap.fa.sorted.znap.fa.sznap.fa	20	10	2	3	NS	0.387002	1	1	0.698412698412698	0.75
1149.masce.fa.znap.fa.sorted.znap.fa.sznap.fa	1	2	1	4	NS	-0.732807	0.464	1	3.75	8
1152.masce.fa.znap.fa.sorted.znap.fa.sznap.fa	6	1	6	9	Sig_Pos	2.414053	0.35	1	0.408163265306122	0.25
1155.masce.fa.znap.fa.sorted.znap.fa.sznap.fa	37	9	4	15	NS	0.404239	1	1	0.842105263157895	0.912162162162162
1156.masce.fa.znap.fa.sorted.znap.fa.sznap.fa	8	8	9	3	Sig_Pos	4.650912	0.253	1	0.4	0.333333333333333
1157.masce.fa.znap.fa.sorted.znap.fa.sznap.fa	29	0	3	36	Sig_Neg	-1.2562	0.255	1	0.308333333333333	0
1158.masce.fa.znap.fa.sorted.znap.fa.sznap.fa	39	9	3	19	Sig_Neg	-1.553502	0.741	1	1.25	1.46153846153846
1161.masce.fa.znap.fa.sorted.znap.fa.sznap.fa	6	0	0	4	NS	-0.604383	1	1	0.714285714285714	NA
1165.masce.fa.znap.fa.sorted.znap.fa.sznap.fa	18	4	1	11	NS	-0.196515	0.635	1	1.57894736842105	2.44444444444444
1167.masce.fa.znap.fa.sorted.znap.fa.sznap.fa	6	3	0	1	NS	-2.82458	1	1	1.14285714285714	Inf
1168.masce.fa.znap.fa.sorted.znap.fa.sznap.fa	12	5	0	3	NS	-3.070628	0.539	1	1.84615384615385	Inf
1171.masce.fa.znap.fa.sorted.znap.fa.sznap.fa	24	3	0	12	Sig_Neg	-2.011784	0.539	1	2.08	Inf
1174.masce.fa.znap.fa.sorted.znap.fa.sznap.fa	21	5	1	8	NS	-0.583229	1	1	1.22727272727273	1.9047619047619
1176.masce.fa.znap.fa.sorted.znap.fa.sznap.fa	2	2	1	1	NS	1.723193	1	1	1	1
1177.masce.fa.znap.fa.sorted.znap.fa.sznap.fa	49	19	15	34	Sig_Pos	0.773481	0.837	1	0.875	0.87891156462585
1178.masce.fa.znap.fa.sorted.znap.fa.sznap.fa	15	1	1	10	NS	-1.229557	1	1	0.6875	0.666666666666667
1179.masce.fa.znap.fa.sorted.znap.fa.sznap.fa	40	8	4	21	NS	-0.558313	1	1	0.965853658536585	1.05
1181.masce.fa.znap.fa.sorted.znap.fa.sznap.fa	19	5	1	10	NS	-0.785679	0.64	1	1.65	2.63157894736842
1186.masce.fa.znap.fa.sorted.znap.fa.sznap.fa	49	22	8	15	NS	0.166357	0.799	1	0.817777777777778	0.841836734693878
1187.masce.fa.znap.fa.sorted.znap.fa.sznap.fa	7	21	11	15	Sig_Pos	1.986346	0.0258	1	3.66666666666667	4.09090909090909
1190.masce.fa.znap.fa.sorted.znap.fa.sznap.fa	8	2	0	1	NS	-3.394984	1	1	0.666666666666667	Inf
1191.masce.fa.znap.fa.sorted.znap.fa.sznap.fa	15	2	3	14	NS	0.632911	1	1	0.703125	0.622222222222222
1192.masce.fa.znap.fa.sorted.znap.fa.sznap.fa	15	1	1	5	NS	0.118833	0.481	1	0.375	0.333333333333333
1193.masce.fa.znap.fa.sorted.znap.fa.sznap.fa	26	5	0	2	NS	-1.996806	1	1	0.666666666666667	Inf
1194.masce.fa.znap.fa.sorted.znap.fa.sznap.fa	23	6	1	3	NS	0.277628	1	1	0.583333333333333	0.782608695652174
1199.masce.fa.znap.fa.sorted.znap.fa.sznap.fa	13	11	13	24	Sig_Pos	1.847684	0.433	1	1.53061224489796	1.56213017751479
1200.masce.fa.znap.fa.sorted.znap.fa.sznap.fa	38	18	7	21	NS	0.252184	0.616	1	1.33974358974359	1.42105263157895
1203.masce.fa.znap.fa.sorted.znap.fa.sznap.fa	19	8	0	18	Sig_Neg	-2.690594	0.0145	1	8.55	Inf
1204.masce.fa.znap.fa.sorted.znap.fa.sznap.fa	13	2	2	13	NS	0.430898	1	1	1	1
1205.masce.fa.znap.fa.sorted.znap.fa.sznap.fa	171	19	5	35	Sig_Neg	-1.430991	0.579	1	0.697674418604651	0.777777777777778
1207.masce.fa.znap.fa.sorted.znap.fa.sznap.fa	20	11	4	14	NS	0.202044	0.521	1	1.71428571428571	1.925
1208.masce.fa.znap.fa.sorted.znap.fa.sznap.fa	9	11	4	5	NS	1.345092	0.7	1	1.44	1.52777777777778
1209.masce.fa.znap.fa.sorted.znap.fa.sznap.fa	17	4	4	8	NS	1.465211	0.42	1	0.5	0.470588235294118
1211.masce.fa.znap.fa.sorted.znap.fa.sznap.fa	15	5	2	6	NS	0.338909	1	1	0.875	1
1215.masce.fa.znap.fa.sorted.znap.fa.sznap.fa	1	1	1	0	NS	0.780741	1	1	0.5	0
1218.masce.fa.znap.fa.sorted.znap.fa.sznap.fa	251	61	19	87	Sig_Neg	-0.661439	0.776	1	1.08253968253968	1.11281191025372
1222.masce.fa.znap.fa.sorted.znap.fa.sznap.fa	28	16	0	13	Sig_Neg	-2.841611	0.0116	1	8.20689655172414	Inf
1223.masce.fa.znap.fa.sorted.znap.fa.sznap.fa	6	2	0	1	NS	-2.308082	1	1	0.857142857142857	Inf
1225.masce.fa.znap.fa.sorted.znap.fa.sznap.fa	62	36	13	36	NS	0.379627	0.267	1	1.55215419501134	1.60794044665012
1226.masce.fa.znap.fa.sorted.znap.fa.sznap.fa	8	2	1	6	NS	-0.855702	1	1	1.16666666666667	1.5
1227.masce.fa.znap.fa.sorted.znap.fa.sznap.fa	20	9	16	28	Sig_Pos	1.69741	0.802	1	0.812324929971989	0.7875
1229.masce.fa.znap.fa.sorted.znap.fa.sznap.fa	30	6	5	7	NS	1.190509	0.113	1	0.301075268817204	0.28
1231.masce.fa.znap.fa.sorted.znap.fa.sznap.fa	47	7	7	21	NS	0.197011	0.219	1	0.458333333333333	0.446808510638298
1238.masce.fa.znap.fa.sorted.znap.fa.sznap.fa	41	6	0	4	Sig_Neg	-3.334957	1	1	0.833333333333333	Inf
1239.masce.fa.znap.fa.sorted.znap.fa.sznap.fa	31	5	0	4	Sig_Neg	-4.220489	1	1	0.9375	Inf
1241.masce.fa.znap.fa.sorted.znap.fa.sznap.fa	8	2	2	2	NS	0.098712	0.52	1	0.333333333333333	0.25
1246.masce.fa.znap.fa.sorted.znap.fa.sznap.fa	31	6	2	10	NS	-0.416146	1	1	0.802083333333333	0.967741935483871
1247.masce.fa.znap.fa.sorted.znap.fa.sznap.fa	22	5	3	2	NS	1.814116	0.0854	1	0.195652173913043	0.151515151515151
1250.masce.fa.znap.fa.sorted.znap.fa.sznap.fa	33	4	2	20	Sig_Neg	-1.288036	1	1	1.02941176470588	1.21212121212121
1251.masce.fa.znap.fa.sorted.znap.fa.sznap.fa	54	3	1	13	Sig_Neg	-1.703434	1	1	0.509090909090909	0.722222222222222
1252.masce.fa.znap.fa.sorted.znap.fa.sznap.fa	36	4	1	11	NS	-0.418155	1	1	0.810810810810811	1.22222222222222
1253.masce.fa.znap.fa.sorted.znap.fa.sznap.fa	17	2	2	7	NS	-0.461111	0.574	1	0.444444444444444	0.411764705882353
1254.masce.fa.znap.fa.sorted.znap.fa.sznap.fa	10	3	1	11	NS	-1.180125	0.593	1	2.18181818181818	3.3
1256.masce.fa.znap.fa.sorted.znap.fa.sznap.fa	67	4	2	12	NS	-0.244268	0.256	1	0.318627450980392	0.358208955223881
1264.masce.fa.znap.fa.sorted.znap.fa.sznap.fa	25	10	1	36	Sig_Neg	-1.457818	0.00267	1	7.82692307692308	14.4
1265.masce.fa.znap.fa.sorted.znap.fa.sznap.fa	27	8	9	13	Sig_Pos	1.488451	0.234	1	0.45	0.42798353909465
1269.masce.fa.znap.fa.sorted.znap.fa.sznap.fa	15	4	0	16	Sig_Neg	-2.134311	0.109	1	5.3125	Inf
1271.masce.fa.znap.fa.sorted.znap.fa.sznap.fa	45	3	1	2	NS	-1.671739	0.221	1	0.130434782608696	0.133333333333333
1277.masce.fa.znap.fa.sorted.znap.fa.sznap.fa	9	0	0	4	Sig_Neg	-3.191408	1	1	0.5	NA
1278.masce.fa.znap.fa.sorted.znap.fa.sznap.fa	35	8	0	16	Sig_Neg	-2.577491	0.0932	1	4.25	Inf
1279.masce.fa.znap.fa.sorted.znap.fa.sznap.fa	28	4	0	4	Sig_Neg	-4.621446	1	1	0.862068965517241	Inf
1280.masce.fa.znap.fa.sorted.znap.fa.sznap.fa	44	5	4	11	NS	0.740101	0.196	1	0.32	0.3125
1281.masce.fa.znap.fa.sorted.znap.fa.sznap.fa	56	7	2	33	Sig_Neg	-1.08201	0.484	1	1.5906432748538	2.0625
1283.masce.fa.znap.fa.sorted.znap.fa.sznap.fa	40	9	0	4	Sig_Neg	-4.551387	1	1	1.21951219512195	Inf
1284.masce.fa.znap.fa.sorted.znap.fa.sznap.fa	27	17	5	10	NS	0.763258	0.767	1	1.17857142857143	1.25925925925926
1288.masce.fa.znap.fa.sorted.znap.fa.sznap.fa	18	8	13	22	Sig_Pos	1.047233	0.786	1	0.778195488721804	0.752136752136752
1294.masce.fa.znap.fa.sorted.znap.fa.sznap.fa	16	7	3	15	NS	0.051981	0.467	1	1.88235294117647	2.1875
1295.masce.fa.znap.fa.sorted.znap.fa.sznap.fa	23	4	2	14	NS	-0.997279	1	1	1.04166666666667	1.21739130434783
1298.masce.fa.znap.fa.sorted.znap.fa.sznap.fa	59	16	4	27	Sig_Neg	-0.940571	0.417	1	1.58666666666667	1.83050847457627
1299.masce.fa.znap.fa.sorted.znap.fa.sznap.fa	35	9	1	11	Sig_Neg	-1.625095	0.671	1	1.66666666666667	2.82857142857143
1301.masce.fa.znap.fa.sorted.znap.fa.sznap.fa	9	3	3	7	NS	0.553572	1	1	0.8	0.777777777777778
1304.masce.fa.znap.fa.sorted.znap.fa.sznap.fa	12	5	1	2	NS	-1.00645	1	1	0.692307692307692	0.833333333333333
1305.masce.fa.znap.fa.sorted.znap.fa.sznap.fa	15	7	1	6	NS	-1.20799	0.635	1	1.75	2.8
1306.masce.fa.znap.fa.sorted.znap.fa.sznap.fa	52	10	3	10	NS	0.28942	0.687	1	0.570754716981132	0.641025641025641
1307.masce.fa.znap.fa.sorted.znap.fa.sznap.fa	37	7	2	23	Sig_Neg	-1.240003	0.471	1	1.68421052631579	2.17567567567568
1311.masce.fa.znap.fa.sorted.znap.fa.sznap.fa	9	4	1	3	NS	1.90348	1	1	1	1.33333333333333
1313.masce.fa.znap.fa.sorted.znap.fa.sznap.fa	25	20	5	15	NS	-0.166871	0.173	1	2.15384615384615	2.4
1314.masce.fa.znap.fa.sorted.znap.fa.sznap.fa	17	6	3	5	NS	0.083273	0.66	1	0.583333333333333	0.588235294117647
1315.masce.fa.znap.fa.sorted.znap.fa.sznap.fa	24	8	5	9	NS	0.31409	0.493	1	0.6	0.6
1316.masce.fa.znap.fa.sorted.znap.fa.sznap.fa	21	12	2	7	NS	-0.965822	0.692	1	1.57575757575758	2
1317.masce.fa.znap.fa.sorted.znap.fa.sznap.fa	21	30	3	17	NS	-0.740445	0.00121	1	6.34090909090909	8.0952380952381
1318.masce.fa.znap.fa.sorted.znap.fa.sznap.fa	17	13	2	10	NS	0.230176	0.158	1	2.85185185185185	3.82352941176471
1319.masce.fa.znap.fa.sorted.znap.fa.sznap.fa	12	10	1	5	NS	-0.411976	0.355	1	2.53846153846154	4.16666666666667
1323.masce.fa.znap.fa.sorted.znap.fa.sznap.fa	27	11	9	10	Sig_Pos	2.202424	0.24	1	0.471428571428571	0.452674897119342
1325.masce.fa.znap.fa.sorted.znap.fa.sznap.fa	15	4	1	12	NS	-0.029805	0.625	1	2.03125	3.2
1326.masce.fa.znap.fa.sorted.znap.fa.sznap.fa	7	6	4	6	NS	1.289622	1	1	1.225	1.28571428571429
1327.masce.fa.znap.fa.sorted.znap.fa.sznap.fa	13	7	10	17	Sig_Pos	1.09107	1	1	0.935064935064935	0.915384615384615
1329.masce.fa.znap.fa.sorted.znap.fa.sznap.fa	29	30	17	13	Sig_Pos	3.145794	0.658	1	0.803703703703704	0.791075050709939
1330.masce.fa.znap.fa.sorted.znap.fa.sznap.fa	22	7	12	31	Sig_Pos	1.66853	0.79	1	0.8561872909699	0.821969696969697
1331.masce.fa.znap.fa.sorted.znap.fa.sznap.fa	16	11	5	15	NS	0.820818	0.355	1	1.88235294117647	2.0625
1335.masce.fa.znap.fa.sorted.znap.fa.sznap.fa	6	10	5	8	Sig_Pos	1.653612	0.272	1	2.35714285714286	2.66666666666667
1339.masce.fa.znap.fa.sorted.znap.fa.sznap.fa	12	9	6	10	Sig_Pos	1.711984	1	1	1.20879120879121	1.25
1340.masce.fa.znap.fa.sorted.znap.fa.sznap.fa	17	5	5	10	NS	0.960828	0.708	1	0.611111111111111	0.588235294117647
1341.masce.fa.znap.fa.sorted.znap.fa.sznap.fa	8	11	5	0	NS	1.25453	0.13	1	0.222222222222222	0
1342.masce.fa.znap.fa.sorted.znap.fa.sznap.fa	11	16	8	17	Sig_Pos	1.303535	0.0581	1	2.83333333333333	3.09090909090909
1343.masce.fa.znap.fa.sorted.znap.fa.sznap.fa	13	20	6	11	Sig_Pos	2.059683	0.136	1	2.57142857142857	2.82051282051282
1344.masce.fa.znap.fa.sorted.znap.fa.sznap.fa	2	3	3	4	NS	1.8756	1	1	1.66666666666667	2
1345.masce.fa.znap.fa.sorted.znap.fa.sznap.fa	123	86	34	28	Sig_Pos	1.119663	0.0601	1	0.581336405529954	0.575801052128168
1346.masce.fa.znap.fa.sorted.znap.fa.sznap.fa	17	11	10	22	Sig_Pos	1.031193	0.593	1	1.39393939393939	1.42352941176471
1347.masce.fa.znap.fa.sorted.znap.fa.sznap.fa	12	14	5	7	NS	1.107327	0.728	1	1.53846153846154	1.63333333333333
1348.masce.fa.znap.fa.sorted.znap.fa.sznap.fa	17	22	25	8	Sig_Pos	4.953459	0.135	1	0.442307692307692	0.414117647058824
1349.masce.fa.znap.fa.sorted.znap.fa.sznap.fa	4	3	0	2	NS	-2.332039	0.5	1	2.4	Inf
1351.masce.fa.znap.fa.sorted.znap.fa.sznap.fa	23	12	3	8	NS	0.569179	1	1	1.21875	1.39130434782609
1353.masce.fa.znap.fa.sorted.znap.fa.sznap.fa	71	25	5	28	NS	-0.358326	0.24	1	1.74537037037037	1.97183098591549
1354.masce.fa.znap.fa.sorted.znap.fa.sznap.fa	16	6	1	13	NS	-0.824798	0.209	1	2.88235294117647	4.875
1356.masce.fa.znap.fa.sorted.znap.fa.sznap.fa	10	5	3	2	NS	1.679559	0.347	1	0.409090909090909	0.333333333333333
1357.masce.fa.znap.fa.sorted.znap.fa.sznap.fa	4	6	3	5	NS	1.658097	0.637	1	2.1	2.5
1359.masce.fa.znap.fa.sorted.znap.fa.sznap.fa	16	11	2	2	NS	1.75671	1	1	0.705882352941176	0.6875
1360.masce.fa.znap.fa.sorted.znap.fa.sznap.fa	24	15	9	8	Sig_Pos	2.76471	0.384	1	0.576	0.555555555555555
1361.masce.fa.znap.fa.sorted.znap.fa.sznap.fa	55	14	5	23	NS	-0.163323	1	1	1.07142857142857	1.17090909090909
1362.masce.fa.znap.fa.sorted.znap.fa.sznap.fa	34	10	4	30	NS	-0.206232	0.248	1	1.94857142857143	2.20588235294118
1363.masce.fa.znap.fa.sorted.znap.fa.sznap.fa	11	4	2	6	NS	0.691166	1	1	0.972222222222222	1.09090909090909
1364.masce.fa.znap.fa.sorted.znap.fa.sznap.fa	15	3	1	11	NS	-0.08971	0.632	1	1.5	2.2
1365.masce.fa.znap.fa.sorted.znap.fa.sznap.fa	87	19	10	15	NS	0.331651	0.0295	1	0.330578512396694	0.327586206896552
1366.masce.fa.znap.fa.sorted.znap.fa.sznap.fa	7	7	1	4	NS	0.637552	0.338	1	2.5	4
1367.masce.fa.znap.fa.sorted.znap.fa.sznap.fa	47	8	4	14	NS	-0.067819	0.474	1	0.5625	0.595744680851064
1368.masce.fa.znap.fa.sorted.znap.fa.sznap.fa	44	10	2	13	Sig_Neg	-1.369058	1	1	1.14074074074074	1.47727272727273
1370.masce.fa.znap.fa.sorted.znap.fa.sznap.fa	57	2	0	10	Sig_Neg	-2.892888	1	1	0.568965517241379	Inf
1372.masce.fa.znap.fa.sorted.znap.fa.sznap.fa	12	5	0	1	Sig_Neg	-4.182991	1	1	0.923076923076923	Inf
1375.masce.fa.znap.fa.sorted.znap.fa.sznap.fa	19	4	5	16	NS	0.616902	0.716	1	0.708333333333333	0.673684210526316
1377.masce.fa.znap.fa.sorted.znap.fa.sznap.fa	61	15	6	26	NS	-0.284057	1	1	0.995391705069124	1.0655737704918
1381.masce.fa.znap.fa.sorted.znap.fa.sznap.fa	46	30	14	39	NS	-0.056425	0.136	1	1.75886524822695	1.8167701863354
1382.masce.fa.znap.fa.sorted.znap.fa.sznap.fa	5	7	0	4	Sig_Neg	-4.792236	0.0885	1	6.66666666666667	Inf
1383.masce.fa.znap.fa.sorted.znap.fa.sznap.fa	28	4	5	12	NS	0.987617	0.244	1	0.373563218390805	0.342857142857143
1385.masce.fa.znap.fa.sorted.znap.fa.sznap.fa	21	8	3	7	NS	-0.256308	1	1	0.818181818181818	0.888888888888889
1386.masce.fa.znap.fa.sorted.znap.fa.sznap.fa	49	13	1	8	NS	-1.268904	0.677	1	1.26	2.12244897959184
1387.masce.fa.znap.fa.sorted.znap.fa.sznap.fa	3	1	0	2	NS	-1.330238	1	1	1.5	Inf
1388.masce.fa.znap.fa.sorted.znap.fa.sznap.fa	36	3	0	15	Sig_Neg	-3.301202	0.552	1	1.72972972972973	Inf
1389.masce.fa.znap.fa.sorted.znap.fa.sznap.fa	9	3	1	6	NS	0.2967	1	1	1.4	2
1391.masce.fa.znap.fa.sorted.znap.fa.sznap.fa	10	7	0	6	NS	-2.039968	0.124	1	5.09090909090909	Inf
1392.masce.fa.znap.fa.sorted.znap.fa.sznap.fa	53	7	1	15	NS	-0.681158	1	1	1.18518518518519	1.9811320754717
1394.masce.fa.znap.fa.sorted.znap.fa.sznap.fa	45	2	4	38	Sig_Neg	-0.887039	0.415	1	0.508695652173913	0.422222222222222
1395.masce.fa.znap.fa.sorted.znap.fa.sznap.fa	36	7	0	14	Sig_Neg	-3.167227	0.176	1	3.24324324324324	Inf
1399.masce.fa.znap.fa.sorted.znap.fa.sznap.fa	12	15	2	6	NS	0.29157	0.228	1	2.87179487179487	3.75
1400.masce.fa.znap.fa.sorted.znap.fa.sznap.fa	18	6	1	10	NS	-0.849872	0.392	1	2.02631578947368	3.33333333333333
1401.masce.fa.znap.fa.sorted.znap.fa.sznap.fa	18	2	0	18	NS	-1.245092	0.488	1	3	Inf
1402.masce.fa.znap.fa.sorted.znap.fa.sznap.fa	23	4	1	7	Sig_Neg	-1.698335	1	1	0.833333333333333	1.21739130434783
1405.masce.fa.znap.fa.sorted.znap.fa.sznap.fa	43	7	2	27	Sig_Neg	-1.089007	0.473	1	1.6969696969697	2.19767441860465
1406.masce.fa.znap.fa.sorted.znap.fa.sznap.fa	7	0	1	1	NS	1.200824	0.222	1	0.125	0
1408.masce.fa.znap.fa.sorted.znap.fa.sznap.fa	4	0	0	3	NS	-1.476416	1	1	0.8	NA
1409.masce.fa.znap.fa.sorted.znap.fa.sznap.fa	9	3	1	8	NS	0.107455	0.603	1	1.8	2.66666666666667
1417.masce.fa.znap.fa.sorted.znap.fa.sznap.fa	29	4	1	12	NS	-1.132712	1	1	1.08333333333333	1.6551724137931
1419.masce.fa.znap.fa.sorted.znap.fa.sznap.fa	20	2	1	6	NS	-0.163549	1	1	0.5	0.6
1422.masce.fa.znap.fa.sorted.znap.fa.sznap.fa	17	2	0	5	Sig_Neg	-4.072127	1	1	1	Inf
1424.masce.fa.znap.fa.sorted.znap.fa.sznap.fa	56	7	2	13	NS	-0.83502	1	1	0.654970760233918	0.8125
1425.masce.fa.znap.fa.sorted.znap.fa.sznap.fa	12	2	0	6	NS	-2.385658	1	1	1.61538461538462	Inf
1426.masce.fa.znap.fa.sorted.znap.fa.sznap.fa	26	8	6	15	NS	0.714684	0.755	1	0.761904761904762	0.769230769230769
1430.masce.fa.znap.fa.sorted.znap.fa.sznap.fa	9	8	6	9	NS	0.771852	0.735	1	1.28571428571429	1.33333333333333
1438.masce.fa.znap.fa.sorted.znap.fa.sznap.fa	40	9	4	3	NS	0.940081	0.0434	1	0.195121951219512	0.16875
1439.masce.fa.znap.fa.sorted.znap.fa.sznap.fa	7	0	0	2	Sig_Neg	-4.042812	1	1	0.375	NA
1440.masce.fa.znap.fa.sorted.znap.fa.sznap.fa	40	4	2	12	NS	-0.878774	0.624	1	0.528455284552846	0.6
1443.masce.fa.znap.fa.sorted.znap.fa.sznap.fa	30	2	1	11	NS	-1.255186	1	1	0.580645161290323	0.733333333333333
1444.masce.fa.znap.fa.sorted.znap.fa.sznap.fa	60	16	3	11	NS	-0.549662	1	1	0.836065573770492	0.977777777777778
1446.masce.fa.znap.fa.sorted.znap.fa.sznap.fa	153	41	10	13	NS	0.378478	0.0337	1	0.347107438016529	0.348366013071895
1449.masce.fa.znap.fa.sorted.znap.fa.sznap.fa	31	6	0	27	Sig_Neg	-2.136771	0.035	1	6.125	Inf
1450.masce.fa.znap.fa.sorted.znap.fa.sznap.fa	6	1	0	1	NS	-3.134859	1	1	0.571428571428571	Inf
1451.masce.fa.znap.fa.sorted.znap.fa.sznap.fa	3	1	0	4	NS	-0.18283	1	1	2.5	Inf
1452.masce.fa.znap.fa.sorted.znap.fa.sznap.fa	112	10	4	14	NS	-0.30343	0.0839	1	0.292035398230088	0.3125
1454.masce.fa.znap.fa.sorted.znap.fa.sznap.fa	25	6	1	5	NS	-0.152304	1	1	0.807692307692308	1.2
1456.masce.fa.znap.fa.sorted.znap.fa.sznap.fa	79	13	0	19	Sig_Neg	-3.358255	0.12	1	3.5	Inf
1457.masce.fa.znap.fa.sorted.znap.fa.sznap.fa	13	1	2	6	NS	-0.325208	0.527	1	0.333333333333333	0.230769230769231
1462.masce.fa.znap.fa.sorted.znap.fa.sznap.fa	18	4	1	7	NS	-0.593319	1	1	1.05263157894737	1.55555555555556
1463.masce.fa.znap.fa.sorted.znap.fa.sznap.fa	19	3	3	21	NS	-0.554136	1	1	1.1	1.10526315789474
1466.masce.fa.znap.fa.sorted.znap.fa.sznap.fa	16	3	2	5	NS	0.298616	0.588	1	0.470588235294118	0.46875
1468.masce.fa.znap.fa.sorted.znap.fa.sznap.fa	10	5	0	1	Sig_Neg	-4.591157	1	1	1.09090909090909	Inf
1473.masce.fa.znap.fa.sorted.znap.fa.sznap.fa	41	8	2	14	NS	-0.445391	1	1	1.07142857142857	1.36585365853659
1474.masce.fa.znap.fa.sorted.znap.fa.sznap.fa	64	21	11	40	NS	0.662853	0.835	1	1.15641025641026	1.19318181818182
1475.masce.fa.znap.fa.sorted.znap.fa.sznap.fa	13	4	2	6	NS	0.435085	1	1	0.833333333333333	0.923076923076923
1479.masce.fa.znap.fa.sorted.znap.fa.sznap.fa	37	4	0	3	NS	-3.176242	1	1	0.526315789473684	Inf
1482.masce.fa.znap.fa.sorted.znap.fa.sznap.fa	72	7	2	7	Sig_Neg	-1.462405	0.229	1	0.292237442922374	0.340277777777778
1486.masce.fa.znap.fa.sorted.znap.fa.sznap.fa	66	11	7	14	NS	1.145067	0.0593	1	0.335820895522388	0.333333333333333
1487.masce.fa.znap.fa.sorted.znap.fa.sznap.fa	53	8	16	28	Sig_Pos	1.223882	0.00873	1	0.284313725490196	0.264150943396226
1493.masce.fa.znap.fa.sorted.znap.fa.sznap.fa	27	7	5	20	NS	0.368224	1	1	1	1.03703703703704
1494.masce.fa.znap.fa.sorted.znap.fa.sznap.fa	58	8	2	12	NS	-0.046752	1	1	0.661016949152542	0.827586206896552
1496.masce.fa.znap.fa.sorted.znap.fa.sznap.fa	11	7	9	0	Sig_Pos	5.391349	0.00302	1	0.0666666666666667	0
1497.masce.fa.znap.fa.sorted.znap.fa.sznap.fa	30	9	1	1	NS	-0.042293	0.433	1	0.32258064516129	0.3
1499.masce.fa.znap.fa.sorted.znap.fa.sznap.fa	11	6	9	14	Sig_Pos	1.835743	1	1	0.875	0.848484848484849
1502.masce.fa.znap.fa.sorted.znap.fa.sznap.fa	8	3	1	2	NS	0.58405	1	1	0.666666666666667	0.75
1503.masce.fa.znap.fa.sorted.znap.fa.sznap.fa	23	0	0	4	NS	-1.790019	1	1	0.208333333333333	NA
1504.masce.fa.znap.fa.sorted.znap.fa.sznap.fa	14	13	0	15	Sig_Neg	-2.282772	0.00115	1	14.9333333333333	Inf
1506.masce.fa.znap.fa.sorted.znap.fa.sznap.fa	58	10	2	8	NS	-0.796366	0.647	1	0.559322033898305	0.689655172413793
1507.masce.fa.znap.fa.sorted.znap.fa.sznap.fa	11	2	2	2	NS	2.012331	0.219	1	0.25	0.181818181818182
1509.masce.fa.znap.fa.sorted.znap.fa.sznap.fa	22	12	4	13	NS	-0.006144	0.527	1	1.58260869565217	1.77272727272727
1510.masce.fa.znap.fa.sorted.znap.fa.sznap.fa	24	2	2	8	NS	-0.25213	0.305	1	0.36	0.333333333333333
1511.masce.fa.znap.fa.sorted.znap.fa.sznap.fa	21	6	2	11	NS	0.356313	1	1	1.27272727272727	1.57142857142857
1513.masce.fa.znap.fa.sorted.znap.fa.sznap.fa	21	2	0	6	NS	-1.779719	1	1	0.954545454545455	Inf
1515.masce.fa.znap.fa.sorted.znap.fa.sznap.fa	5	1	0	2	NS	-1.353585	1	1	1	Inf
1516.masce.fa.znap.fa.sorted.znap.fa.sznap.fa	31	12	2	20	NS	-0.54083	0.114	1	2.84375	3.87096774193548
1517.masce.fa.znap.fa.sorted.znap.fa.sznap.fa	19	5	0	1	Sig_Neg	-4.255452	1	1	0.6	Inf
1518.masce.fa.znap.fa.sorted.znap.fa.sznap.fa	8	2	1	1	NS	1.52087	0.455	1	0.333333333333333	0.25
1519.masce.fa.znap.fa.sorted.znap.fa.sznap.fa	10	1	2	8	NS	0.058645	0.586	1	0.545454545454545	0.4
1521.masce.fa.znap.fa.sorted.znap.fa.sznap.fa	5	6	1	4	NS	0.532507	0.308	1	2.91666666666667	4.8
1525.masce.fa.znap.fa.sorted.znap.fa.sznap.fa	31	2	1	11	NS	0.336633	1	1	0.5625	0.709677419354839
1527.masce.fa.znap.fa.sorted.znap.fa.sznap.fa	6	3	0	0	NS	-2.307143	1	1	0.571428571428571	NA
1528.masce.fa.znap.fa.sorted.znap.fa.sznap.fa	47	3	1	17	Sig_Neg	-1.601345	1	1	0.75	1.08510638297872
1530.masce.fa.znap.fa.sorted.znap.fa.sznap.fa	10	2	1	11	NS	0.01862	1	1	1.63636363636364	2.2
1531.masce.fa.znap.fa.sorted.znap.fa.sznap.fa	25	4	1	9	NS	-1.122892	1	1	0.961538461538461	1.44
1533.masce.fa.znap.fa.sorted.znap.fa.sznap.fa	7	0	0	1	NS	-1.776726	1	1	0.25	NA
1540.masce.fa.znap.fa.sorted.znap.fa.sznap.fa	25	2	3	8	NS	0.209921	0.134	1	0.259615384615385	0.213333333333333
1542.masce.fa.znap.fa.sorted.znap.fa.sznap.fa	1	0	2	2	NS	2.404807	1	1	0.5	0
1545.masce.fa.znap.fa.sorted.znap.fa.sznap.fa	13	2	2	6	NS	0.974255	0.589	1	0.5	0.461538461538462
1547.masce.fa.znap.fa.sorted.znap.fa.sznap.fa	16	10	1	7	NS	-1.36336	0.227	1	2.58823529411765	4.375
1549.masce.fa.znap.fa.sorted.znap.fa.sznap.fa	27	6	9	8	Sig_Pos	1.718353	0.0209	1	0.225	0.197530864197531
1552.masce.fa.znap.fa.sorted.znap.fa.sznap.fa	8	9	5	13	NS	1.398758	0.176	1	2.59259259259259	2.925
1553.masce.fa.znap.fa.sorted.znap.fa.sznap.fa	6	4	1	4	NS	-0.00581	0.6	1	1.78571428571429	2.66666666666667
1556.masce.fa.znap.fa.sorted.znap.fa.sznap.fa	30	2	0	3	NS	-2.740975	1	1	0.387096774193548	Inf
1557.masce.fa.znap.fa.sorted.znap.fa.sznap.fa	56	5	0	8	Sig_Neg	-4.26329	1	1	0.947368421052632	Inf
1559.masce.fa.znap.fa.sorted.znap.fa.sznap.fa	20	2	0	6	NS	-2.560379	1	1	1	Inf
1563.masce.fa.znap.fa.sorted.znap.fa.sznap.fa	15	2	1	10	NS	-1.022851	1	1	1.03125	1.33333333333333
1564.masce.fa.znap.fa.sorted.znap.fa.sznap.fa	40	4	2	13	Sig_Neg	-1.249179	0.638	1	0.569105691056911	0.65
1565.masce.fa.znap.fa.sorted.znap.fa.sznap.fa	57	13	3	9	NS	-0.008561	0.694	1	0.603448275862069	0.684210526315789
1566.masce.fa.znap.fa.sorted.znap.fa.sznap.fa	11	6	0	5	Sig_Neg	-3.554691	0.266	1	3.5	Inf
1567.masce.fa.znap.fa.sorted.znap.fa.sznap.fa	27	3	1	10	NS	-0.061855	1	1	0.785714285714286	1.11111111111111
1568.masce.fa.znap.fa.sorted.znap.fa.sznap.fa	19	12	5	4	Sig_Pos	2.082351	0.456	1	0.541666666666667	0.505263157894737
1569.masce.fa.znap.fa.sorted.znap.fa.sznap.fa	43	16	3	21	NS	-0.782146	0.248	1	2.125	2.6046511627907
1570.masce.fa.znap.fa.sorted.znap.fa.sznap.fa	42	8	0	6	NS	-2.548395	0.578	1	1.46511627906977	Inf
1571.masce.fa.znap.fa.sorted.znap.fa.sznap.fa	23	3	2	12	NS	-0.347735	1	1	0.722222222222222	0.782608695652174
1575.masce.fa.znap.fa.sorted.znap.fa.sznap.fa	33	27	17	18	Sig_Pos	2.5719	0.832	1	0.869281045751634	0.866310160427807
1578.masce.fa.znap.fa.sorted.znap.fa.sznap.fa	36	4	1	11	Sig_Neg	-1.601793	1	1	0.810810810810811	1.22222222222222
1579.masce.fa.znap.fa.sorted.znap.fa.sznap.fa	44	7	2	9	NS	-0.563032	0.655	1	0.592592592592593	0.715909090909091
1580.masce.fa.znap.fa.sorted.znap.fa.sznap.fa	0	1	0	0	NS	-2.505847	1	1	2	NA
1581.masce.fa.znap.fa.sorted.znap.fa.sznap.fa	0	18	12	8	Sig_Pos	1.784326	0.00347	1	13.1538461538462	Inf
1584.masce.fa.znap.fa.sorted.znap.fa.sznap.fa	3	1	1	1	NS	-0.228548	1	1	0.5	0.333333333333333
1586.masce.fa.znap.fa.sorted.znap.fa.sznap.fa	10	6	5	10	NS	0.997785	1	1	1.16666666666667	1.2
1587.masce.fa.znap.fa.sorted.znap.fa.sznap.fa	2	6	1	1	NS	-0.17867	1	1	2.33333333333333	3
1588.masce.fa.znap.fa.sorted.znap.fa.sznap.fa	2	3	0	2	NS	-0.748659	0.429	1	4	Inf
1589.masce.fa.znap.fa.sorted.znap.fa.sznap.fa	117	47	13	32	NS	-0.102934	1	1	0.958837772397094	0.988823142669296
1590.masce.fa.znap.fa.sorted.znap.fa.sznap.fa	18	6	1	5	NS	-1.348	1	1	1.10526315789474	1.66666666666667
1591.masce.fa.znap.fa.sorted.znap.fa.sznap.fa	35	14	11	52	NS	-0.239418	0.177	1	1.84027777777778	1.89090909090909
1593.masce.fa.znap.fa.sorted.znap.fa.sznap.fa	11	8	5	7	Sig_Pos	1.738058	1	1	1	1.01818181818182
1595.masce.fa.znap.fa.sorted.znap.fa.sznap.fa	7	7	4	8	NS	0.577923	0.453	1	1.8	2
1596.masce.fa.znap.fa.sorted.znap.fa.sznap.fa	36	18	26	28	Sig_Pos	2.030966	0.17	1	0.551551551551552	0.538461538461538
1597.masce.fa.znap.fa.sorted.znap.fa.sznap.fa	6	3	1	2	NS	-0.510322	1	1	0.857142857142857	1
1600.masce.fa.znap.fa.sorted.znap.fa.sznap.fa	38	11	3	7	NS	-0.290596	0.688	1	0.615384615384615	0.675438596491228
1601.masce.fa.znap.fa.sorted.znap.fa.sznap.fa	13	5	0	6	NS	-1.328662	0.28	1	3	Inf
1602.masce.fa.znap.fa.sorted.znap.fa.sznap.fa	8	2	1	2	NS	2.063557	1	1	0.5	0.5
1605.masce.fa.znap.fa.sorted.znap.fa.sznap.fa	22	5	1	7	NS	-0.473752	1	1	1.04347826086957	1.59090909090909
1608.masce.fa.znap.fa.sorted.znap.fa.sznap.fa	3	2	0	3	NS	-3.242515	0.464	1	3	Inf
1609.masce.fa.znap.fa.sorted.znap.fa.sznap.fa	13	11	3	14	NS	-0.42624	0.0958	1	3.21428571428571	3.94871794871795
1610.masce.fa.znap.fa.sorted.znap.fa.sznap.fa	46	21	9	21	NS	-0.348845	1	1	1.02978723404255	1.06521739130435
1611.masce.fa.znap.fa.sorted.znap.fa.sznap.fa	6	7	10	4	Sig_Pos	2.640734	0.44	1	0.519480519480519	0.466666666666667
1612.masce.fa.znap.fa.sorted.znap.fa.sznap.fa	3	4	4	6	NS	1.211353	0.637	1	1.75	2
1613.masce.fa.znap.fa.sorted.znap.fa.sznap.fa	10	7	5	11	NS	0.17115	0.721	1	1.45454545454545	1.54
1614.masce.fa.znap.fa.sorted.znap.fa.sznap.fa	37	22	3	13	NS	-0.872005	0.235	1	2.11842105263158	2.57657657657658
1615.masce.fa.znap.fa.sorted.znap.fa.sznap.fa	24	11	11	7	Sig_Pos	2.593854	0.0459	1	0.32	0.291666666666667
1616.masce.fa.znap.fa.sorted.znap.fa.sznap.fa	6	10	2	5	NS	-0.189512	0.193	1	3.14285714285714	4.16666666666667
1617.masce.fa.znap.fa.sorted.znap.fa.sznap.fa	17	16	11	21	Sig_Pos	1.140032	0.317	1	1.73148148148148	1.79679144385027
1618.masce.fa.znap.fa.sorted.znap.fa.sznap.fa	34	7	1	17	Sig_Neg	-2.026699	0.414	1	2.05714285714286	3.5
1619.masce.fa.znap.fa.sorted.znap.fa.sznap.fa	8	5	3	7	NS	0.995203	1	1	1.33333333333333	1.45833333333333
1620.masce.fa.znap.fa.sorted.znap.fa.sznap.fa	43	10	9	42	NS	-0.463064	1	1	1.075	1.08527131782946
1622.masce.fa.znap.fa.sorted.znap.fa.sznap.fa	5	8	0	6	NS	-0.968775	0.0181	1	10.5	Inf
1623.masce.fa.znap.fa.sorted.znap.fa.sznap.fa	8	0	1	6	NS	0.438358	0.467	1	0.388888888888889	0
1624.masce.fa.znap.fa.sorted.znap.fa.sznap.fa	4	2	1	3	NS	1.160521	1	1	1.2	1.5
1625.masce.fa.znap.fa.sorted.znap.fa.sznap.fa	13	2	2	5	NS	-0.118157	0.565	1	0.428571428571429	0.384615384615385
1627.masce.fa.znap.fa.sorted.znap.fa.sznap.fa	13	9	6	6	NS	0.188336	0.724	1	0.714285714285714	0.692307692307692
1630.masce.fa.znap.fa.sorted.znap.fa.sznap.fa	20	3	6	11	NS	1.380315	0.134	1	0.326530612244898	0.275
1632.masce.fa.znap.fa.sorted.znap.fa.sznap.fa	10	3	1	10	NS	0.3568	0.596	1	2	3
1636.masce.fa.znap.fa.sorted.znap.fa.sznap.fa	39	8	4	24	NS	-0.7757	1	1	1.125	1.23076923076923
1638.masce.fa.znap.fa.sorted.znap.fa.sznap.fa	4	0	0	7	NS	-1.459839	1	1	1.6	NA
1640.masce.fa.znap.fa.sorted.znap.fa.sznap.fa	38	2	1	12	Sig_Neg	-1.527998	1	1	0.5	0.631578947368421
1650.masce.fa.znap.fa.sorted.znap.fa.sznap.fa	0	0	1	7	NS	0.299009	1	1	4	NA
1651.masce.fa.znap.fa.sorted.znap.fa.sznap.fa	44	7	7	30	NS	-0.020405	0.564	1	0.688888888888889	0.681818181818182
1654.masce.fa.znap.fa.sorted.znap.fa.sznap.fa	34	15	1	13	NS	-0.730831	0.0928	1	3.2	5.73529411764706
1656.masce.fa.znap.fa.sorted.znap.fa.sznap.fa	7	1	2	0	NS	3.182047	0.0667	1	0.0833333333333333	0
1658.masce.fa.znap.fa.sorted.znap.fa.sznap.fa	34	6	1	15	NS	-0.829628	0.66	1	1.6	2.64705882352941
1661.masce.fa.znap.fa.sorted.znap.fa.sznap.fa	10	4	1	2	NS	0.711775	1	1	0.681818181818182	0.8
1662.masce.fa.znap.fa.sorted.znap.fa.sznap.fa	31	0	2	9	NS	0.18074	0.0639	1	0.104166666666667	0
1667.masce.fa.znap.fa.sorted.znap.fa.sznap.fa	3	1	0	2	NS	-3.173152	1	1	1.5	Inf
1669.masce.fa.znap.fa.sorted.znap.fa.sznap.fa	113	16	5	25	Sig_Neg	-1.004288	0.553	1	0.646198830409357	0.707964601769911
1670.masce.fa.znap.fa.sorted.znap.fa.sznap.fa	52	7	2	9	NS	-0.81845	0.625	1	0.50314465408805	0.605769230769231
1672.masce.fa.znap.fa.sorted.znap.fa.sznap.fa	3	2	0	0	NS	-2.856755	1	1	0.75	NA
1673.masce.fa.znap.fa.sorted.znap.fa.sznap.fa	65	11	6	7	NS	0.777796	0.0154	1	0.207792207792208	0.197435897435897
1674.masce.fa.znap.fa.sorted.znap.fa.sznap.fa	12	5	0	3	NS	-2.095755	0.539	1	1.84615384615385	Inf
1675.masce.fa.znap.fa.sorted.znap.fa.sznap.fa	12	3	10	8	Sig_Pos	2.174743	0.0724	1	0.251748251748252	0.2
1676.masce.fa.znap.fa.sorted.znap.fa.sznap.fa	8	9	6	20	NS	0.564193	0.0572	1	3.33333333333333	3.75
1680.masce.fa.znap.fa.sorted.znap.fa.sznap.fa	21	2	2	11	NS	-0.048601	0.609	1	0.545454545454546	0.523809523809524
1681.masce.fa.znap.fa.sorted.znap.fa.sznap.fa	50	7	4	8	NS	0.381838	0.0898	1	0.282352941176471	0.28
1683.masce.fa.znap.fa.sorted.znap.fa.sznap.fa	27	14	18	29	Sig_Pos	1.454161	0.825	1	0.845864661654135	0.835390946502058
1684.masce.fa.znap.fa.sorted.znap.fa.sznap.fa	7	2	15	10	Sig_Pos	3.495765	0.118	1	0.2578125	0.19047619047619
1686.masce.fa.znap.fa.sorted.znap.fa.sznap.fa	12	2	0	1	NS	-3.705497	1	1	0.461538461538462	Inf
1687.masce.fa.znap.fa.sorted.znap.fa.sznap.fa	7	5	5	3	Sig_Pos	1.919161	0.65	1	0.5	0.428571428571429
1689.masce.fa.znap.fa.sorted.znap.fa.sznap.fa	32	8	0	15	Sig_Neg	-2.492518	0.091	1	4.36363636363636	Inf
1690.masce.fa.znap.fa.sorted.znap.fa.sznap.fa	15	9	17	23	Sig_Pos	0.960371	0.795	1	0.833333333333333	0.811764705882353
1691.masce.fa.znap.fa.sorted.znap.fa.sznap.fa	2	4	1	8	NS	0.722023	0.0889	1	7.5	16
1701.masce.fa.znap.fa.sorted.znap.fa.sznap.fa	5	2	7	2	Sig_Pos	2.973805	0.126	1	0.1875	0.114285714285714
1711.masce.fa.znap.fa.sorted.znap.fa.sznap.fa	48	11	2	14	Sig_Neg	-1.27942	0.722	1	1.22448979591837	1.60416666666667
1715.masce.fa.znap.fa.sorted.znap.fa.sznap.fa	13	9	2	11	NS	-0.775533	0.15	1	2.85714285714286	3.80769230769231
1716.masce.fa.znap.fa.sorted.znap.fa.sznap.fa	6	2	0	2	NS	-1.515188	1	1	1.28571428571429	Inf
1720.masce.fa.znap.fa.sorted.znap.fa.sznap.fa	66	5	1	12	NS	-0.7142	1	1	0.582089552238806	0.909090909090909
1721.masce.fa.znap.fa.sorted.znap.fa.sznap.fa	33	8	0	5	Sig_Neg	-4.680463	0.569	1	1.58823529411765	Inf
1722.masce.fa.znap.fa.sorted.znap.fa.sznap.fa	15	6	1	4	NS	-0.208158	1	1	1.09375	1.6
1723.masce.fa.znap.fa.sorted.znap.fa.sznap.fa	15	5	5	5	Sig_Pos	1.666167	0.231	1	0.375	0.333333333333333
1725.masce.fa.znap.fa.sorted.znap.fa.sznap.fa	1	1	1	4	NS	1.394905	1	1	2.5	4
1727.masce.fa.znap.fa.sorted.znap.fa.sznap.fa	9	7	0	4	Sig_Neg	-4.084131	0.249	1	4	Inf
1728.masce.fa.znap.fa.sorted.znap.fa.sznap.fa	32	12	3	7	NS	-0.080526	1	1	0.787878787878788	0.875
1730.masce.fa.znap.fa.sorted.znap.fa.sznap.fa	21	10	1	13	NS	-0.844548	0.132	1	3.5	6.19047619047619
1731.masce.fa.znap.fa.sorted.znap.fa.sznap.fa	35	3	0	6	Sig_Neg	-3.519522	1	1	0.777777777777778	Inf
1737.masce.fa.znap.fa.sorted.znap.fa.sznap.fa	5	3	3	8	NS	0.115154	1	1	1.5	1.6
1738.masce.fa.znap.fa.sorted.znap.fa.sznap.fa	25	7	1	13	NS	-0.328148	0.403	1	2.15384615384615	3.64
1739.masce.fa.znap.fa.sorted.znap.fa.sznap.fa	28	5	2	7	NS	-0.822124	0.631	1	0.551724137931034	0.625
1740.masce.fa.znap.fa.sorted.znap.fa.sznap.fa	10	1	0	2	Sig_Neg	-4.188483	1	1	0.545454545454545	Inf
1741.masce.fa.znap.fa.sorted.znap.fa.sznap.fa	34	6	16	16	Sig_Pos	3.073155	0.00193	1	0.2	0.176470588235294
1742.masce.fa.znap.fa.sorted.znap.fa.sznap.fa	19	10	10	13	Sig_Pos	1.483526	0.574	1	0.7	0.684210526315789
1747.masce.fa.znap.fa.sorted.znap.fa.sznap.fa	47	18	9	21	NS	0.150843	0.811	1	0.870833333333333	0.893617021276596
1748.masce.fa.znap.fa.sorted.znap.fa.sznap.fa	2	0	1	5	NS	0.590754	1	1	1	0
1750.masce.fa.znap.fa.sorted.znap.fa.sznap.fa	68	15	6	29	NS	0.07724	1	1	0.993788819875776	1.06617647058824
1752.masce.fa.znap.fa.sorted.znap.fa.sznap.fa	37	9	3	2	NS	-0.261864	0.078	1	0.197368421052632	0.162162162162162
1754.masce.fa.znap.fa.sorted.znap.fa.sznap.fa	17	2	2	3	NS	-1.071354	0.179	1	0.222222222222222	0.176470588235294
1755.masce.fa.znap.fa.sorted.znap.fa.sznap.fa	27	12	5	14	NS	0.455208	1	1	1.16071428571429	1.24444444444444
1756.masce.fa.znap.fa.sorted.znap.fa.sznap.fa	132	9	1	37	Sig_Neg	-2.556636	0.691	1	1.42857142857143	2.52272727272727
1758.masce.fa.znap.fa.sorted.znap.fa.sznap.fa	16	3	0	7	NS	-1.511242	0.54	1	1.88235294117647	Inf
1759.masce.fa.znap.fa.sorted.znap.fa.sznap.fa	20	4	0	5	NS	-1.524992	1	1	1.42857142857143	Inf
1760.masce.fa.znap.fa.sorted.znap.fa.sznap.fa	23	10	3	12	NS	0.204336	0.727	1	1.48958333333333	1.73913043478261
1762.masce.fa.znap.fa.sorted.znap.fa.sznap.fa	35	3	1	21	NS	-0.631042	1	1	1.22222222222222	1.8
1763.masce.fa.znap.fa.sorted.znap.fa.sznap.fa	38	13	7	31	NS	-0.263636	0.456	1	1.43589743589744	1.51503759398496
1764.masce.fa.znap.fa.sorted.znap.fa.sznap.fa	17	13	8	9	Sig_Pos	1.999973	1	1	0.864197530864197	0.860294117647059
1766.masce.fa.znap.fa.sorted.znap.fa.sznap.fa	104	29	13	58	NS	0.248224	0.591	1	1.20408163265306	1.24408284023669
1767.masce.fa.znap.fa.sorted.znap.fa.sznap.fa	27	11	8	17	Sig_Pos	1.160477	1	1	0.857142857142857	0.865740740740741
1768.masce.fa.znap.fa.sorted.znap.fa.sznap.fa	48	25	6	29	Sig_Neg	-0.828436	0.0735	1	2.27405247813411	2.51736111111111
1769.masce.fa.znap.fa.sorted.znap.fa.sznap.fa	7	2	0	6	Sig_Neg	-3.149012	0.486	1	2.625	Inf
1770.masce.fa.znap.fa.sorted.znap.fa.sznap.fa	16	12	4	12	NS	0.408582	0.333	1	1.98823529411765	2.25
1771.masce.fa.znap.fa.sorted.znap.fa.sznap.fa	3	0	4	0	Sig_Pos	4.47339	0.0286	1	0.05	0
1772.masce.fa.znap.fa.sorted.znap.fa.sznap.fa	18	10	0	7	Sig_Neg	-4.263131	0.0835	1	4.63157894736842	Inf
1773.masce.fa.znap.fa.sorted.znap.fa.sznap.fa	28	23	3	11	NS	-0.494167	0.134	1	2.48275862068966	3.01190476190476
1775.masce.fa.znap.fa.sorted.znap.fa.sznap.fa	15	20	5	11	NS	0.331506	0.132	1	2.625	2.93333333333333
1776.masce.fa.znap.fa.sorted.znap.fa.sznap.fa	13	7	2	5	NS	0.546912	1	1	1.14285714285714	1.34615384615385
1778.masce.fa.znap.fa.sorted.znap.fa.sznap.fa	26	24	21	16	Sig_Pos	2.694299	0.516	1	0.715488215488215	0.703296703296703
1780.masce.fa.znap.fa.sorted.znap.fa.sznap.fa	28	5	3	13	NS	0.07866	1	1	0.724137931034483	0.773809523809524
1781.masce.fa.znap.fa.sorted.znap.fa.sznap.fa	23	7	4	6	NS	0.32747	0.418	1	0.466666666666667	0.456521739130435
1782.masce.fa.znap.fa.sorted.znap.fa.sznap.fa	22	17	14	17	Sig_Pos	1.917048	1	1	0.939130434782609	0.938311688311688
1783.masce.fa.znap.fa.sorted.znap.fa.sznap.fa	18	12	4	15	NS	-0.66393	0.219	1	2.18947368421053	2.5
1784.masce.fa.znap.fa.sorted.znap.fa.sznap.fa	13	12	0	8	Sig_Neg	-2.27444	0.0299	1	8.35714285714286	Inf
1785.masce.fa.znap.fa.sorted.znap.fa.sznap.fa	17	17	2	7	NS	-0.29845	0.257	1	2.66666666666667	3.5
1787.masce.fa.znap.fa.sorted.znap.fa.sznap.fa	18	20	10	18	NS	0.652451	0.215	1	1.90909090909091	2
1788.masce.fa.znap.fa.sorted.znap.fa.sznap.fa	9	13	1	4	NS	-0.641135	0.165	1	3.5	5.77777777777778
1789.masce.fa.znap.fa.sorted.znap.fa.sznap.fa	5	7	2	3	NS	-0.726749	0.62	1	1.77777777777778	2.1
1790.masce.fa.znap.fa.sorted.znap.fa.sznap.fa	76	94	43	62	Sig_Pos	0.916527	0.0254	1	1.76652892561983	1.78335373317013
1791.masce.fa.znap.fa.sorted.znap.fa.sznap.fa	16	26	7	12	NS	0.760145	0.0972	1	2.58088235294118	2.78571428571429
1792.masce.fa.znap.fa.sorted.znap.fa.sznap.fa	12	11	3	7	NS	-0.447579	0.455	1	1.84615384615385	2.13888888888889
1796.masce.fa.znap.fa.sorted.znap.fa.sznap.fa	30	8	6	10	Sig_Pos	1.800575	0.308	1	0.456221198156682	0.444444444444444
1797.masce.fa.znap.fa.sorted.znap.fa.sznap.fa	17	6	4	12	NS	0.618437	1	1	1.01111111111111	1.05882352941176
1801.masce.fa.znap.fa.sorted.znap.fa.sznap.fa	18	13	0	4	Sig_Neg	-3.855015	0.274	1	3.68421052631579	Inf
1803.masce.fa.znap.fa.sorted.znap.fa.sznap.fa	11	6	2	10	NS	-0.458714	0.408	1	2.13888888888889	2.72727272727273
1804.masce.fa.znap.fa.sorted.znap.fa.sznap.fa	37	13	8	29	NS	-0.222331	0.801	1	1.2280701754386	1.27364864864865
1805.masce.fa.znap.fa.sorted.znap.fa.sznap.fa	6	7	0	3	NS	-0.430165	0.212	1	4.57142857142857	Inf
1807.masce.fa.znap.fa.sorted.znap.fa.sznap.fa	19	8	5	10	NS	0.803321	1	1	0.825	0.842105263157895
1808.masce.fa.znap.fa.sorted.znap.fa.sznap.fa	38	6	2	7	NS	0.06332	0.611	1	0.478632478632479	0.552631578947368
1809.masce.fa.znap.fa.sorted.znap.fa.sznap.fa	2	2	0	1	NS	-1.077848	1	1	2	Inf
1813.masce.fa.znap.fa.sorted.znap.fa.sznap.fa	37	4	4	8	NS	0.442218	0.067	1	0.236842105263158	0.216216216216216
1815.masce.fa.znap.fa.sorted.znap.fa.sznap.fa	68	29	6	24	NS	-0.001199	0.355	1	1.5527950310559	1.70588235294118
1817.masce.fa.znap.fa.sorted.znap.fa.sznap.fa	26	10	2	11	NS	0.45683	0.474	1	1.62962962962963	2.11538461538462
1820.masce.fa.znap.fa.sorted.znap.fa.sznap.fa	51	7	0	8	Sig_Neg	-4.957257	0.584	1	1.38461538461538	Inf
1821.masce.fa.znap.fa.sorted.znap.fa.sznap.fa	87	20	4	31	Sig_Neg	-0.838537	0.438	1	1.52727272727273	1.7816091954023
1824.masce.fa.znap.fa.sorted.znap.fa.sznap.fa	19	3	7	7	Sig_Pos	2.220395	0.0262	1	0.2	0.157894736842105
1827.masce.fa.znap.fa.sorted.znap.fa.sznap.fa	14	1	1	5	NS	0.434527	0.5	1	0.4	0.357142857142857
1828.masce.fa.znap.fa.sorted.znap.fa.sznap.fa	15	6	1	22	NS	-0.648351	0.042	1	5.03125	8.8
1832.masce.fa.znap.fa.sorted.znap.fa.sznap.fa	5	2	1	1	NS	0.086042	1	1	0.5	0.4
1837.masce.fa.znap.fa.sorted.znap.fa.sznap.fa	37	2	0	12	Sig_Neg	-3.593667	1	1	1.02631578947368	Inf
1839.masce.fa.znap.fa.sorted.znap.fa.sznap.fa	58	14	4	20	NS	-0.097047	1	1	1.06779661016949	1.20689655172414
1841.masce.fa.znap.fa.sorted.znap.fa.sznap.fa	0	0	1	2	NS	0.633399	1	1	1.5	NA
1842.masce.fa.znap.fa.sorted.znap.fa.sznap.fa	116	11	3	30	Sig_Neg	-1.498706	1	1	0.794871794871795	0.948275862068966
1845.masce.fa.znap.fa.sorted.znap.fa.sznap.fa	6	5	0	7	NS	-1.334749	0.101	1	6.85714285714286	Inf
1849.masce.fa.znap.fa.sorted.znap.fa.sznap.fa	5	0	1	5	NS	0.410398	1	1	0.5	0
1852.masce.fa.znap.fa.sorted.znap.fa.sznap.fa	29	3	3	5	NS	1.458885	0.0819	1	0.2	0.172413793103448
1853.masce.fa.znap.fa.sorted.znap.fa.sznap.fa	18	1	0	10	NS	-1.18611	1	1	1.15789473684211	Inf
1855.masce.fa.znap.fa.sorted.znap.fa.sznap.fa	66	7	2	1	NS	0.536373	0.0355	1	0.0796019900497512	0.053030303030303
1856.masce.fa.znap.fa.sorted.znap.fa.sznap.fa	39	6	0	6	Sig_Neg	-3.375327	1	1	1.225	Inf
1857.masce.fa.znap.fa.sorted.znap.fa.sznap.fa	21	6	4	11	NS	0.367385	1	1	0.763636363636364	0.785714285714286
1865.masce.fa.znap.fa.sorted.znap.fa.sznap.fa	22	0	4	4	Sig_Pos	2.07425	0.00255	1	0.0434782608695652	0
1867.masce.fa.znap.fa.sorted.znap.fa.sznap.fa	19	2	5	5	Sig_Pos	2.608801	0.0218	1	0.15	0.105263157894737
1868.masce.fa.znap.fa.sorted.znap.fa.sznap.fa	24	4	0	6	NS	-2.065978	1	1	1.4	Inf
1872.masce.fa.znap.fa.sorted.znap.fa.sznap.fa	34	4	2	7	NS	0.868112	0.322	1	0.380952380952381	0.411764705882353
1875.masce.fa.znap.fa.sorted.znap.fa.sznap.fa	20	7	4	14	NS	-0.178081	1	1	1.14285714285714	1.225
1876.masce.fa.znap.fa.sorted.znap.fa.sznap.fa	4	3	0	2	NS	-2.115124	0.5	1	2.4	Inf
1877.masce.fa.znap.fa.sorted.znap.fa.sznap.fa	21	9	2	8	NS	-0.343302	0.696	1	1.36363636363636	1.71428571428571
1878.masce.fa.znap.fa.sorted.znap.fa.sznap.fa	39	8	1	5	NS	-0.861793	1	1	0.675	1.02564102564103
1879.masce.fa.znap.fa.sorted.znap.fa.sznap.fa	12	2	4	19	NS	0.458112	1	1	0.923076923076923	0.791666666666667
1880.masce.fa.znap.fa.sorted.znap.fa.sznap.fa	47	7	3	6	NS	-0.133964	0.145	1	0.291666666666667	0.297872340425532
1881.masce.fa.znap.fa.sorted.znap.fa.sznap.fa	6	1	0	3	NS	-2.083125	1	1	1.14285714285714	Inf
1883.masce.fa.znap.fa.sorted.znap.fa.sznap.fa	8	2	1	2	NS	-1.318192	1	1	0.5	0.5
1890.masce.fa.znap.fa.sorted.znap.fa.sznap.fa	26	7	1	10	NS	-1.34065	0.656	1	1.62962962962963	2.69230769230769
1894.masce.fa.znap.fa.sorted.znap.fa.sznap.fa	16	4	0	4	Sig_Neg	-4.268918	1	1	1.47058823529412	Inf
1895.masce.fa.znap.fa.sorted.znap.fa.sznap.fa	23	1	7	16	NS	1.046834	0.0226	1	0.177083333333333	0.0993788819875776
1898.masce.fa.znap.fa.sorted.znap.fa.sznap.fa	24	8	1	8	NS	-0.79527	0.654	1	1.62	2.66666666666667
1904.masce.fa.znap.fa.sorted.znap.fa.sznap.fa	21	3	3	4	NS	1.828373	0.11	1	0.227272727272727	0.19047619047619
1905.masce.fa.znap.fa.sorted.znap.fa.sznap.fa	19	7	3	20	NS	-0.618004	0.299	1	2.1	2.45614035087719
1906.masce.fa.znap.fa.sorted.znap.fa.sznap.fa	11	4	1	4	NS	-0.409923	1	1	1.04166666666667	1.45454545454545
1910.masce.fa.znap.fa.sorted.znap.fa.sznap.fa	13	2	4	27	NS	0.719473	1	1	1.2	1.03846153846154
1911.masce.fa.znap.fa.sorted.znap.fa.sznap.fa	9	2	1	12	NS	0.201925	0.576	1	1.95	2.66666666666667
1912.masce.fa.znap.fa.sorted.znap.fa.sznap.fa	5	3	11	5	Sig_Pos	4.678805	0.204	1	0.333333333333333	0.272727272727273
1915.masce.fa.znap.fa.sorted.znap.fa.sznap.fa	37	8	3	23	NS	-0.840031	0.735	1	1.42105263157895	1.65765765765766
1917.masce.fa.znap.fa.sorted.znap.fa.sznap.fa	30	5	0	11	Sig_Neg	-2.698356	0.317	1	2.32258064516129	Inf
1919.masce.fa.znap.fa.sorted.znap.fa.sznap.fa	33	6	0	10	NS	-1.28536	0.324	1	2.26470588235294	Inf
1920.masce.fa.znap.fa.sorted.znap.fa.sznap.fa	18	7	1	7	NS	-0.285285	0.643	1	1.68421052631579	2.72222222222222
1921.masce.fa.znap.fa.sorted.znap.fa.sznap.fa	2	2	0	2	NS	-3.184814	0.467	1	3	Inf
1923.masce.fa.znap.fa.sorted.znap.fa.sznap.fa	16	2	0	5	NS	-2.352813	1	1	1.05882352941176	Inf
1925.masce.fa.znap.fa.sorted.znap.fa.sznap.fa	57	19	2	8	NS	-0.883871	1	1	1.03448275862069	1.33333333333333
1926.masce.fa.znap.fa.sorted.znap.fa.sznap.fa	31	16	4	10	NS	-0.074995	1	1	1.16875	1.29032258064516
1927.masce.fa.znap.fa.sorted.znap.fa.sznap.fa	5	11	0	5	NS	-1.820187	0.0124	1	12	Inf
1928.masce.fa.znap.fa.sorted.znap.fa.sznap.fa	19	13	28	11	Sig_Pos	5.190482	0.0151	1	0.289655172413793	0.268796992481203
1942.masce.fa.znap.fa.sorted.znap.fa.sznap.fa	38	4	2	2	NS	-0.648312	0.0767	1	0.128205128205128	0.105263157894737
1943.masce.fa.znap.fa.sorted.znap.fa.sznap.fa	46	17	29	46	Sig_Pos	1.35243	0.204	1	0.6	0.586206896551724
1945.masce.fa.znap.fa.sorted.znap.fa.sznap.fa	72	12	5	14	NS	-0.499709	0.301	1	0.445205479452055	0.466666666666667
1949.masce.fa.znap.fa.sorted.znap.fa.sznap.fa	67	6	2	19	Sig_Neg	-1.809483	1	1	0.686274509803922	0.850746268656716
1952.masce.fa.znap.fa.sorted.znap.fa.sznap.fa	17	6	5	7	NS	0.100713	0.451	1	0.518518518518518	0.494117647058823
1956.masce.fa.znap.fa.sorted.znap.fa.sznap.fa	310	34	6	59	Sig_Neg	-1.156811	1	1	0.964630225080386	1.07849462365591
1958.masce.fa.znap.fa.sorted.znap.fa.sznap.fa	6	4	2	7	NS	0.535479	0.628	1	1.9047619047619	2.33333333333333
1959.masce.fa.znap.fa.sorted.znap.fa.sznap.fa	10	1	1	4	NS	-0.059377	1	1	0.454545454545455	0.4
1962.masce.fa.znap.fa.sorted.znap.fa.sznap.fa	23	3	0	8	Sig_Neg	-2.795149	1	1	1.5	Inf
1965.masce.fa.znap.fa.sorted.znap.fa.sznap.fa	12	0	0	0	NS	-2.385627	1	1	0.0769230769230769	NA
1967.masce.fa.znap.fa.sorted.znap.fa.sznap.fa	15	2	4	12	NS	0.72313	0.398	1	0.4875	0.4
1968.masce.fa.znap.fa.sorted.znap.fa.sznap.fa	6	2	2	14	NS	0.60129	0.578	1	2.14285714285714	2.33333333333333
1971.masce.fa.znap.fa.sorted.znap.fa.sznap.fa	42	7	2	4	NS	-1.256085	0.251	1	0.310077519379845	0.333333333333333
1972.masce.fa.znap.fa.sorted.znap.fa.sznap.fa	30	3	3	8	NS	-0.607925	0.154	1	0.290322580645161	0.266666666666667
1977.masce.fa.znap.fa.sorted.znap.fa.sznap.fa	68	7	10	43	NS	0.045221	0.185	1	0.463768115942029	0.442647058823529
1978.masce.fa.znap.fa.sorted.znap.fa.sznap.fa	23	5	0	4	Sig_Neg	-4.833098	1	1	1.25	Inf
1982.masce.fa.znap.fa.sorted.znap.fa.sznap.fa	40	7	0	6	NS	-2.739245	0.582	1	1.36585365853659	Inf
1984.masce.fa.znap.fa.sorted.znap.fa.sznap.fa	50	10	0	10	Sig_Neg	-4.176994	0.337	1	2.37254901960784	Inf
1986.masce.fa.znap.fa.sorted.znap.fa.sznap.fa	8	1	1	9	NS	0.497612	1	1	1.11111111111111	1.125
1988.masce.fa.znap.fa.sorted.znap.fa.sznap.fa	73	8	5	14	NS	-0.263174	0.0685	1	0.304054054054054	0.306849315068493
1989.masce.fa.znap.fa.sorted.znap.fa.sznap.fa	21	6	1	7	NS	-0.95875	1	1	1.27272727272727	2
1990.masce.fa.znap.fa.sorted.znap.fa.sznap.fa	32	3	1	4	NS	0.510094	0.427	1	0.303030303030303	0.375
1993.masce.fa.znap.fa.sorted.znap.fa.sznap.fa	23	7	2	21	NS	-0.390045	0.27	1	2.44444444444444	3.19565217391304
1995.masce.fa.znap.fa.sorted.znap.fa.sznap.fa	20	4	5	9	NS	0.336982	0.245	1	0.396825396825397	0.36
1996.masce.fa.znap.fa.sorted.znap.fa.sznap.fa	18	1	1	7	NS	-0.465117	0.513	1	0.421052631578947	0.388888888888889
1997.masce.fa.znap.fa.sorted.znap.fa.sznap.fa	38	3	0	21	Sig_Neg	-1.88753	0.545	1	2.25641025641026	Inf
1998.masce.fa.znap.fa.sorted.znap.fa.sznap.fa	45	6	2	19	Sig_Neg	-1.208206	1	1	1.01449275362319	1.26666666666667
2002.masce.fa.znap.fa.sorted.znap.fa.sznap.fa	26	8	3	7	NS	1.174546	0.692	1	0.666666666666667	0.717948717948718
2004.masce.fa.znap.fa.sorted.znap.fa.sznap.fa	29	6	1	11	Sig_Neg	-1.905409	0.659	1	1.4	2.27586206896552
2007.masce.fa.znap.fa.sorted.znap.fa.sznap.fa	24	4	1	17	NS	-1.153158	0.634	1	1.8	2.83333333333333
2008.masce.fa.znap.fa.sorted.znap.fa.sznap.fa	16	8	5	14	NS	0.414243	0.743	1	1.32352941176471	1.4
2011.masce.fa.znap.fa.sorted.znap.fa.sznap.fa	18	2	0	8	NS	-2.059559	1	1	1.42105263157895	Inf
2012.masce.fa.znap.fa.sorted.znap.fa.sznap.fa	95	20	20	31	Sig_Pos	1.453146	0.00331	1	0.333333333333333	0.326315789473684
2013.masce.fa.znap.fa.sorted.znap.fa.sznap.fa	13	2	0	4	NS	-1.681837	1	1	1.07142857142857	Inf
2014.masce.fa.znap.fa.sorted.znap.fa.sznap.fa	23	0	4	7	NS	0.949491	0.00712	1	0.0666666666666667	0
2015.masce.fa.znap.fa.sorted.znap.fa.sznap.fa	7	6	0	2	NS	-2.145312	0.486	1	2.625	Inf
2024.masce.fa.znap.fa.sorted.znap.fa.sznap.fa	14	1	2	7	NS	-0.465667	0.533	1	0.355555555555556	0.25
2025.masce.fa.znap.fa.sorted.znap.fa.sznap.fa	12	2	0	6	NS	-2.589232	1	1	1.61538461538462	Inf
2029.masce.fa.znap.fa.sorted.znap.fa.sznap.fa	26	5	1	15	NS	-0.926405	0.648	1	1.77777777777778	2.88461538461538
2030.masce.fa.znap.fa.sorted.znap.fa.sznap.fa	14	4	3	4	NS	1.972876	0.355	1	0.416666666666667	0.380952380952381
2031.masce.fa.znap.fa.sorted.znap.fa.sznap.fa	26	3	2	3	NS	-0.702924	0.146	1	0.197530864197531	0.173076923076923
2033.masce.fa.znap.fa.sorted.znap.fa.sznap.fa	24	6	7	6	Sig_Pos	1.641915	0.0367	1	0.245	0.214285714285714
2034.masce.fa.znap.fa.sorted.znap.fa.sznap.fa	63	9	5	19	NS	0.176999	0.329	1	0.520833333333333	0.542857142857143
2035.masce.fa.znap.fa.sorted.znap.fa.sznap.fa	60	16	16	38	NS	0.359923	0.304	1	0.639344262295082	0.633333333333333
2036.masce.fa.znap.fa.sorted.znap.fa.sznap.fa	22	9	6	10	NS	0.325361	0.742	1	0.683229813664596	0.681818181818182
2038.masce.fa.znap.fa.sorted.znap.fa.sznap.fa	19	9	6	20	NS	-0.294355	0.55	1	1.5	1.57894736842105
2039.masce.fa.znap.fa.sorted.znap.fa.sznap.fa	12	4	2	7	NS	1.405454	1	1	1.02564102564103	1.16666666666667
2040.masce.fa.znap.fa.sorted.znap.fa.sznap.fa	7	4	6	9	NS	0.779339	1	1	0.892857142857143	0.857142857142857
2041.masce.fa.znap.fa.sorted.znap.fa.sznap.fa	4	3	1	2	NS	1.11271	1	1	1.2	1.5
2042.masce.fa.znap.fa.sorted.znap.fa.sznap.fa	12	5	1	16	NS	-0.976908	0.175	1	3.92307692307692	6.66666666666667
2046.masce.fa.znap.fa.sorted.znap.fa.sznap.fa	16	9	1	1	NS	0.570311	1	1	0.588235294117647	0.5625
2047.masce.fa.znap.fa.sorted.znap.fa.sznap.fa	27	5	0	5	Sig_Neg	-3.671147	1	1	1.28571428571429	Inf
2048.masce.fa.znap.fa.sorted.znap.fa.sznap.fa	13	9	0	3	Sig_Neg	-3.671058	0.28	1	2.85714285714286	Inf
2049.masce.fa.znap.fa.sorted.znap.fa.sznap.fa	41	17	22	15	Sig_Pos	2.676147	0.00527	1	0.298136645962733	0.282705099778271
2050.masce.fa.znap.fa.sorted.znap.fa.sznap.fa	31	7	4	4	NS	0.10555	0.0789	1	0.25	0.225806451612903
2051.masce.fa.znap.fa.sorted.znap.fa.sznap.fa	81	8	2	15	NS	-0.908569	0.661	1	0.585365853658537	0.740740740740741
2052.masce.fa.znap.fa.sorted.znap.fa.sznap.fa	6	2	2	8	NS	-0.926796	1	1	1.28571428571429	1.33333333333333
2054.masce.fa.znap.fa.sorted.znap.fa.sznap.fa	3	5	1	2	NS	-0.347657	0.545	1	2.25	3.33333333333333
2055.masce.fa.znap.fa.sorted.znap.fa.sznap.fa	7	1	0	2	NS	-2.432895	1	1	0.75	Inf
2057.masce.fa.znap.fa.sorted.znap.fa.sznap.fa	12	6	1	6	NS	-0.773329	0.626	1	1.88461538461538	3
2058.masce.fa.znap.fa.sorted.znap.fa.sznap.fa	2	2	0	3	NS	-2.108932	0.429	1	4	Inf
2059.masce.fa.znap.fa.sorted.znap.fa.sznap.fa	58	14	8	30	NS	0.474241	1	1	0.875706214689266	0.905172413793103
2060.masce.fa.znap.fa.sorted.znap.fa.sznap.fa	9	7	2	5	NS	0.066092	0.657	1	1.6	1.94444444444444
2061.masce.fa.znap.fa.sorted.znap.fa.sznap.fa	12	2	2	5	NS	-0.293976	0.574	1	0.461538461538462	0.416666666666667
2063.masce.fa.znap.fa.sorted.znap.fa.sznap.fa	6	4	0	2	NS	-1.90117	0.515	1	2.14285714285714	Inf
2064.masce.fa.znap.fa.sorted.znap.fa.sznap.fa	6	4	0	3	NS	-0.892051	0.497	1	2.85714285714286	Inf
2065.masce.fa.znap.fa.sorted.znap.fa.sznap.fa	5	1	2	3	NS	1.365676	0.545	1	0.444444444444444	0.3
2066.masce.fa.znap.fa.sorted.znap.fa.sznap.fa	23	11	0	5	Sig_Neg	-3.947721	0.296	1	3	Inf
2067.masce.fa.znap.fa.sorted.znap.fa.sznap.fa	10	9	4	3	Sig_Pos	2.24749	1	1	0.727272727272727	0.675
2068.masce.fa.znap.fa.sorted.znap.fa.sznap.fa	4	11	6	4	Sig_Pos	2.282292	0.667	1	1.71428571428571	1.83333333333333
2069.masce.fa.znap.fa.sorted.znap.fa.sznap.fa	11	11	6	7	NS	1.361501	1	1	1.14285714285714	1.16666666666667
2070.masce.fa.znap.fa.sorted.znap.fa.sznap.fa	15	23	7	2	Sig_Pos	1.925421	0.455	1	0.5625	0.438095238095238
2071.masce.fa.znap.fa.sorted.znap.fa.sznap.fa	11	13	5	4	NS	1.340828	1	1	0.972222222222222	0.945454545454546
2075.masce.fa.znap.fa.sorted.znap.fa.sznap.fa	13	9	3	7	NS	0.724457	0.703	1	1.42857142857143	1.61538461538462
2077.masce.fa.znap.fa.sorted.znap.fa.sznap.fa	30	31	17	22	Sig_Pos	0.751978	0.541	1	1.31899641577061	1.33725490196078
2080.masce.fa.znap.fa.sorted.znap.fa.sznap.fa	4	2	1	3	NS	1.225402	1	1	1.2	1.5
2083.masce.fa.znap.fa.sorted.znap.fa.sznap.fa	5	4	4	3	NS	1.775277	1	1	0.666666666666667	0.6
2084.masce.fa.znap.fa.sorted.znap.fa.sznap.fa	6	3	1	3	NS	0.603483	1	1	1.14285714285714	1.5
2085.masce.fa.znap.fa.sorted.znap.fa.sznap.fa	2	1	0	4	NS	-0.399428	0.429	1	3.33333333333333	Inf
2087.masce.fa.znap.fa.sorted.znap.fa.sznap.fa	11	13	7	8	NS	1.264363	0.748	1	1.3125	1.35064935064935
2088.masce.fa.znap.fa.sorted.znap.fa.sznap.fa	27	17	23	9	Sig_Pos	4.634851	0.00542	1	0.267857142857143	0.246376811594203
2089.masce.fa.znap.fa.sorted.znap.fa.sznap.fa	34	19	7	8	Sig_Pos	2.138185	0.55	1	0.642857142857143	0.638655462184874
2091.masce.fa.znap.fa.sorted.znap.fa.sznap.fa	67	21	7	14	NS	0.397451	0.409	1	0.606617647058824	0.626865671641791
2093.masce.fa.znap.fa.sorted.znap.fa.sznap.fa	32	14	10	57	NS	0.137276	0.0618	1	2.39669421487603	2.49375
2094.masce.fa.znap.fa.sorted.znap.fa.sznap.fa	24	7	1	5	NS	-0.557147	1	1	0.96	1.45833333333333
2097.masce.fa.znap.fa.sorted.znap.fa.sznap.fa	2	5	4	2	NS	0.391992	1	1	1.2	1.25
2098.masce.fa.znap.fa.sorted.znap.fa.sznap.fa	3	2	1	7	NS	-0.92587	0.51	1	3	4.66666666666667
2100.masce.fa.znap.fa.sorted.znap.fa.sznap.fa	112	19	4	72	Sig_Neg	-1.004722	0.0642	1	2.58407079646018	3.05357142857143
2101.masce.fa.znap.fa.sorted.znap.fa.sznap.fa	34	8	10	15	Sig_Pos	1.271657	0.0878	1	0.374025974025974	0.352941176470588
2104.masce.fa.znap.fa.sorted.znap.fa.sznap.fa	42	10	1	3	NS	-0.604375	1	1	0.511627906976744	0.714285714285714
2110.masce.fa.znap.fa.sorted.znap.fa.sznap.fa	36	6	1	13	Sig_Neg	-1.790101	0.666	1	1.32432432432432	2.16666666666667
2111.masce.fa.znap.fa.sorted.znap.fa.sznap.fa	93	37	10	12	NS	0.536674	0.136	1	0.477756286266925	0.47741935483871
2114.masce.fa.znap.fa.sorted.znap.fa.sznap.fa	101	14	5	48	Sig_Neg	-0.796531	0.794	1	1.20098039215686	1.33069306930693
2115.masce.fa.znap.fa.sorted.znap.fa.sznap.fa	25	8	0	8	Sig_Neg	-2.701235	0.318	1	3.11538461538462	Inf
2118.masce.fa.znap.fa.sorted.znap.fa.sznap.fa	40	7	23	27	Sig_Pos	2.397212	0.00103	1	0.227642276422764	0.205434782608696
2119.masce.fa.znap.fa.sorted.znap.fa.sznap.fa	40	15	7	19	NS	0.152803	1	1	0.975609756097561	1.01785714285714
2120.masce.fa.znap.fa.sorted.znap.fa.sznap.fa	17	5	0	2	Sig_Neg	-5.30816	1	1	1	Inf
2123.masce.fa.znap.fa.sorted.znap.fa.sznap.fa	17	3	2	7	NS	-0.368183	0.633	1	0.592592592592593	0.617647058823529
2124.masce.fa.znap.fa.sorted.znap.fa.sznap.fa	14	1	2	6	NS	-0.300928	0.269	1	0.311111111111111	0.214285714285714
2125.masce.fa.znap.fa.sorted.znap.fa.sznap.fa	11	0	1	3	NS	-0.106787	0.267	1	0.166666666666667	0
2127.masce.fa.znap.fa.sorted.znap.fa.sznap.fa	33	5	2	18	NS	-0.435222	1	1	1.11764705882353	1.36363636363636
2132.masce.fa.znap.fa.sorted.znap.fa.sznap.fa	68	9	6	21	NS	-0.218776	0.208	1	0.455486542443064	0.463235294117647
2134.masce.fa.znap.fa.sorted.znap.fa.sznap.fa	49	6	4	29	Sig_Neg	-0.806398	1	1	0.84	0.887755102040816
2135.masce.fa.znap.fa.sorted.znap.fa.sznap.fa	13	8	0	10	Sig_Neg	-2.636562	0.0317	1	7.07142857142857	Inf
2136.masce.fa.znap.fa.sorted.znap.fa.sznap.fa	1	0	1	0	NS	0.490945	1	1	0.25	0
2138.masce.fa.znap.fa.sorted.znap.fa.sznap.fa	13	0	2	3	NS	0.644985	0.0654	1	0.0952380952380952	0
2139.masce.fa.znap.fa.sorted.znap.fa.sznap.fa	47	16	4	56	NS	-0.562616	0.00644	1	4.0375	4.76595744680851
2143.masce.fa.znap.fa.sorted.znap.fa.sznap.fa	10	1	0	3	NS	-1.517553	1	1	0.727272727272727	Inf
2144.masce.fa.znap.fa.sorted.znap.fa.sznap.fa	1	0	0	2	Sig_Neg	-3.74577	1	1	1.5	NA
2154.masce.fa.znap.fa.sorted.znap.fa.sznap.fa	51	12	0	16	Sig_Neg	-2.636496	0.112	1	4.25	Inf
2155.masce.fa.znap.fa.sorted.znap.fa.sznap.fa	6	3	0	9	NS	-2.179504	0.206	1	5.71428571428571	Inf
2157.masce.fa.znap.fa.sorted.znap.fa.sznap.fa	31	22	3	7	NS	-0.726145	0.727	1	1.4375	1.65591397849462
2158.masce.fa.znap.fa.sorted.znap.fa.sznap.fa	4	0	0	0	NS	-2.322037	1	1	0.2	NA
2160.masce.fa.znap.fa.sorted.znap.fa.sznap.fa	7	5	3	15	NS	-0.005712	0.21	1	3	3.57142857142857
2168.masce.fa.znap.fa.sorted.znap.fa.sznap.fa	33	4	7	17	NS	0.470862	0.0926	1	0.330882352941176	0.294372294372294
2169.masce.fa.znap.fa.sorted.znap.fa.sznap.fa	31	11	2	9	NS	0.203358	0.711	1	1.25	1.59677419354839
2172.masce.fa.znap.fa.sorted.znap.fa.sznap.fa	9	7	0	2	Sig_Neg	-4.042122	0.497	1	2.4	Inf
2175.masce.fa.znap.fa.sorted.znap.fa.sznap.fa	11	7	0	0	NS	-1.233955	1	1	0.666666666666667	NA
2176.masce.fa.znap.fa.sorted.znap.fa.sznap.fa	37	5	7	33	NS	-0.397327	0.543	1	0.671052631578947	0.637065637065637
2177.masce.fa.znap.fa.sorted.znap.fa.sznap.fa	68	13	18	30	Sig_Pos	1.426636	0.0098	1	0.331045003813883	0.318627450980392
2178.masce.fa.znap.fa.sorted.znap.fa.sznap.fa	115	14	4	41	Sig_Neg	-1.250597	1	1	1.08620689655172	1.24782608695652
2181.masce.fa.znap.fa.sorted.znap.fa.sznap.fa	7	5	7	7	Sig_Pos	2.089009	0.713	1	0.75	0.714285714285714
2184.masce.fa.znap.fa.sorted.znap.fa.sznap.fa	13	2	1	16	Sig_Neg	-1.584267	0.589	1	1.82142857142857	2.46153846153846
2185.masce.fa.znap.fa.sorted.znap.fa.sznap.fa	32	8	8	5	Sig_Pos	3.081426	0.0119	1	0.181818181818182	0.15625
2187.masce.fa.znap.fa.sorted.znap.fa.sznap.fa	15	4	3	4	NS	0.653833	0.34	1	0.390625	0.355555555555556
2190.masce.fa.znap.fa.sorted.znap.fa.sznap.fa	13	0	1	5	NS	-1.31685	0.316	1	0.214285714285714	0
2193.masce.fa.znap.fa.sorted.znap.fa.sznap.fa	39	6	3	9	NS	0.556863	0.38	1	0.4375	0.461538461538462
2195.masce.fa.znap.fa.sorted.znap.fa.sznap.fa	45	10	1	4	Sig_Neg	-2.109717	1	1	0.597826086956522	0.888888888888889
2196.masce.fa.znap.fa.sorted.znap.fa.sznap.fa	21	8	2	8	Sig_Neg	-1.257142	1	1	1.22727272727273	1.52380952380952
2199.masce.fa.znap.fa.sorted.znap.fa.sznap.fa	8	3	5	1	Sig_Pos	3.72796	0.0498	1	0.148148148148148	0.075
2200.masce.fa.znap.fa.sorted.znap.fa.sznap.fa	5	3	0	3	NS	-2.516414	0.491	1	2.66666666666667	Inf
2201.masce.fa.znap.fa.sorted.znap.fa.sznap.fa	113	13	8	40	Sig_Neg	-0.642759	0.298	1	0.559454191033138	0.575221238938053
2203.masce.fa.znap.fa.sorted.znap.fa.sznap.fa	51	12	11	18	NS	0.820072	0.0702	1	0.395833333333333	0.385026737967914
2204.masce.fa.znap.fa.sorted.znap.fa.sznap.fa	17	5	0	2	NS	-1.900159	1	1	1	Inf
2205.masce.fa.znap.fa.sorted.znap.fa.sznap.fa	25	3	0	3	NS	-2.882699	1	1	0.615384615384615	Inf
2207.masce.fa.znap.fa.sorted.znap.fa.sznap.fa	22	3	3	8	NS	0.759469	0.343	1	0.391304347826087	0.363636363636364
2211.masce.fa.znap.fa.sorted.znap.fa.sznap.fa	17	7	5	14	NS	-0.125836	1	1	1.11111111111111	1.15294117647059
2212.masce.fa.znap.fa.sorted.znap.fa.sznap.fa	21	6	0	21	Sig_Neg	-2.300657	0.0285	1	7	Inf
2217.masce.fa.znap.fa.sorted.znap.fa.sznap.fa	9	2	4	13	NS	0.363444	1	1	0.84	0.722222222222222
2219.masce.fa.znap.fa.sorted.znap.fa.sznap.fa	10	1	0	5	NS	-0.314053	1	1	1.09090909090909	Inf
2222.masce.fa.znap.fa.sorted.znap.fa.sznap.fa	16	3	0	12	NS	-0.532465	0.265	1	3.05882352941176	Inf
2224.masce.fa.znap.fa.sorted.znap.fa.sznap.fa	25	8	0	9	Sig_Neg	-3.820145	0.168	1	3.46153846153846	Inf
2226.masce.fa.znap.fa.sorted.znap.fa.sznap.fa	36	7	1	13	Sig_Neg	-1.479569	0.664	1	1.51351351351351	2.52777777777778
2227.masce.fa.znap.fa.sorted.znap.fa.sznap.fa	16	1	1	4	NS	0.283839	0.411	1	0.294117647058824	0.25
2230.masce.fa.znap.fa.sorted.znap.fa.sznap.fa	14	5	4	6	NS	1.51111	0.675	1	0.56	0.535714285714286
2235.masce.fa.znap.fa.sorted.znap.fa.sznap.fa	1	0	0	9	NS	-2.27482	1	1	5	NA
2239.masce.fa.znap.fa.sorted.znap.fa.sznap.fa	12	2	2	4	NS	0.702146	0.549	1	0.384615384615385	0.333333333333333
2241.masce.fa.znap.fa.sorted.znap.fa.sznap.fa	16	2	1	8	NS	-0.723277	1	1	0.794117647058823	1
2242.masce.fa.znap.fa.sorted.znap.fa.sznap.fa	24	5	3	19	NS	-0.50115	1	1	1.2	1.31944444444444
2247.masce.fa.znap.fa.sorted.znap.fa.sznap.fa	15	2	5	18	NS	0.459251	0.677	1	0.59375	0.48
2251.masce.fa.znap.fa.sorted.znap.fa.sznap.fa	13	4	1	7	NS	-0.350818	1	1	1.42857142857143	2.15384615384615
2252.masce.fa.znap.fa.sorted.znap.fa.sznap.fa	23	5	1	7	NS	-0.166355	1	1	1	1.52173913043478
2253.masce.fa.znap.fa.sorted.znap.fa.sznap.fa	20	4	5	6	Sig_Pos	1.783311	0.103	1	0.277777777777778	0.24
2256.masce.fa.znap.fa.sorted.znap.fa.sznap.fa	10	1	0	6	NS	-1.604587	1	1	1.27272727272727	Inf
2258.masce.fa.znap.fa.sorted.znap.fa.sznap.fa	15	3	3	7	NS	1.223454	0.634	1	0.5	0.466666666666667
2261.masce.fa.znap.fa.sorted.znap.fa.sznap.fa	41	2	1	10	NS	-1.195612	0.502	1	0.392857142857143	0.48780487804878
2265.masce.fa.znap.fa.sorted.znap.fa.sznap.fa	11	1	0	0	NS	-1.701259	1	1	0.166666666666667	NA
2267.masce.fa.znap.fa.sorted.znap.fa.sznap.fa	8	0	1	6	Sig_Neg	-1.919318	0.467	1	0.388888888888889	0
2270.masce.fa.znap.fa.sorted.znap.fa.sznap.fa	12	3	1	4	NS	0.922903	1	1	0.769230769230769	1
2272.masce.fa.znap.fa.sorted.znap.fa.sznap.fa	27	12	3	8	NS	-0.10815	1	1	1.04464285714286	1.18518518518519
2273.masce.fa.znap.fa.sorted.znap.fa.sznap.fa	23	3	0	3	NS	-3.157003	1	1	0.666666666666667	Inf
2274.masce.fa.znap.fa.sorted.znap.fa.sznap.fa	34	8	2	19	NS	-0.867573	0.474	1	1.71428571428571	2.23529411764706
2275.masce.fa.znap.fa.sorted.znap.fa.sznap.fa	32	6	3	18	NS	-0.713841	1	1	1.00757575757576	1.125
2276.masce.fa.znap.fa.sorted.znap.fa.sznap.fa	33	10	0	26	Sig_Neg	-1.513945	0.0102	1	8.73529411764706	Inf
2277.masce.fa.znap.fa.sorted.znap.fa.sznap.fa	40	4	3	17	NS	-0.21458	0.668	1	0.548780487804878	0.566666666666667
2278.masce.fa.znap.fa.sorted.znap.fa.sznap.fa	8	3	3	6	NS	0.207535	1	1	0.777777777777778	0.75
2281.masce.fa.znap.fa.sorted.znap.fa.sznap.fa	32	6	0	6	NS	-1.777333	0.573	1	1.48484848484848	Inf
2282.masce.fa.znap.fa.sorted.znap.fa.sznap.fa	114	21	5	58	Sig_Neg	-1.315759	0.177	1	1.88115942028986	2.13684210526316
2287.masce.fa.znap.fa.sorted.znap.fa.sznap.fa	14	4	0	3	Sig_Neg	-4.59008	1	1	1.33333333333333	Inf
2289.masce.fa.znap.fa.sorted.znap.fa.sznap.fa	15	5	2	6	Sig_Neg	-1.436776	1	1	0.875	1
2292.masce.fa.znap.fa.sorted.znap.fa.sznap.fa	49	6	4	13	NS	-0.496651	0.232	1	0.392	0.397959183673469
2293.masce.fa.znap.fa.sorted.znap.fa.sznap.fa	6	4	0	7	NS	-2.034622	0.103	1	5.71428571428571	Inf
2294.masce.fa.znap.fa.sorted.znap.fa.sznap.fa	22	5	2	5	NS	-1.160506	0.615	1	0.521739130434783	0.568181818181818
2295.masce.fa.znap.fa.sorted.znap.fa.sznap.fa	14	2	0	2	NS	-2.422389	1	1	0.6	Inf
2301.masce.fa.znap.fa.sorted.znap.fa.sznap.fa	22	5	0	9	Sig_Neg	-3.385568	0.302	1	2.60869565217391	Inf
2302.masce.fa.znap.fa.sorted.znap.fa.sznap.fa	41	2	3	25	NS	-0.32229	0.376	1	0.464285714285714	0.40650406504065
2305.masce.fa.znap.fa.sorted.znap.fa.sznap.fa	48	6	3	12	NS	-0.055668	0.396	1	0.464285714285714	0.5
2306.masce.fa.znap.fa.sorted.znap.fa.sznap.fa	0	2	3	1	NS	1.49151	1	1	1.5	Inf
2307.masce.fa.znap.fa.sorted.znap.fa.sznap.fa	4	6	1	1	NS	0.34019	1	1	1.4	1.5
2313.masce.fa.znap.fa.sorted.znap.fa.sznap.fa	12	3	9	7	Sig_Pos	3.276903	0.0659	1	0.246153846153846	0.194444444444444
2314.masce.fa.znap.fa.sorted.znap.fa.sznap.fa	8	4	5	2	Sig_Pos	2.436996	0.17	1	0.277777777777778	0.2
2315.masce.fa.znap.fa.sorted.znap.fa.sznap.fa	2	4	2	3	NS	1.765859	0.567	1	2.22222222222222	3
2317.masce.fa.znap.fa.sorted.znap.fa.sznap.fa	19	14	23	19	Sig_Pos	2.886566	0.355	1	0.625	0.608695652173913
2319.masce.fa.znap.fa.sorted.znap.fa.sznap.fa	18	6	2	13	NS	0.202527	0.45	1	1.71929824561404	2.16666666666667
2321.masce.fa.znap.fa.sorted.znap.fa.sznap.fa	17	25	7	12	NS	0.626138	0.166	1	2.34722222222222	2.52100840336134
2322.masce.fa.znap.fa.sorted.znap.fa.sznap.fa	21	22	7	9	NS	0.872563	0.771	1	1.30681818181818	1.3469387755102
2323.masce.fa.znap.fa.sorted.znap.fa.sznap.fa	32	13	6	29	NS	0.640902	0.292	1	1.81818181818182	1.96354166666667
2324.masce.fa.znap.fa.sorted.znap.fa.sznap.fa	6	18	4	1	Sig_Pos	3.429813	1	1	1.08571428571429	0.75
2327.masce.fa.znap.fa.sorted.znap.fa.sznap.fa	29	13	11	24	Sig_Pos	1.074862	1	1	0.972222222222222	0.978056426332288
2329.masce.fa.znap.fa.sorted.znap.fa.sznap.fa	14	2	3	7	NS	0.321051	0.34	1	0.4	0.333333333333333
2330.masce.fa.znap.fa.sorted.znap.fa.sznap.fa	49	5	1	8	Sig_Neg	-1.578038	1	1	0.54	0.816326530612245
2331.masce.fa.znap.fa.sorted.znap.fa.sznap.fa	42	18	0	9	Sig_Neg	-2.954702	0.099	1	4.41860465116279	Inf
2332.masce.fa.znap.fa.sorted.znap.fa.sznap.fa	7	1	2	7	NS	0.71531	1	1	0.666666666666667	0.5
2335.masce.fa.znap.fa.sorted.znap.fa.sznap.fa	38	8	0	8	Sig_Neg	-4.27466	0.336	1	2.07692307692308	Inf
2338.masce.fa.znap.fa.sorted.znap.fa.sznap.fa	62	7	11	22	NS	0.149228	0.0104	1	0.243386243386243	0.225806451612903
2339.masce.fa.znap.fa.sorted.znap.fa.sznap.fa	14	2	1	6	NS	-0.029053	1	1	0.7	0.857142857142857
2340.masce.fa.znap.fa.sorted.znap.fa.sznap.fa	34	6	0	6	NS	-2.244575	0.579	1	1.4	Inf
2342.masce.fa.znap.fa.sorted.znap.fa.sznap.fa	36	6	4	15	NS	0.331147	0.71	1	0.605405405405405	0.625
2343.masce.fa.znap.fa.sorted.znap.fa.sznap.fa	28	7	2	10	NS	0.417234	1	1	1.01149425287356	1.25
2345.masce.fa.znap.fa.sorted.znap.fa.sznap.fa	11	1	0	9	Sig_Neg	-4.052067	1	1	1.66666666666667	Inf
2346.masce.fa.znap.fa.sorted.znap.fa.sznap.fa	11	1	1	1	NS	1.734149	0.275	1	0.166666666666667	0.0909090909090909
2347.masce.fa.znap.fa.sorted.znap.fa.sznap.fa	29	15	5	14	NS	0.823412	0.769	1	1.33333333333333	1.44827586206897
2350.masce.fa.znap.fa.sorted.znap.fa.sznap.fa	6	1	0	3	NS	-2.140269	1	1	1.14285714285714	Inf
2353.masce.fa.znap.fa.sorted.znap.fa.sznap.fa	16	5	1	12	NS	-0.915089	0.37	1	2.29411764705882	3.75
2358.masce.fa.znap.fa.sorted.znap.fa.sznap.fa	25	2	1	23	NS	-1.046432	1	1	1.38461538461538	1.84
2359.masce.fa.znap.fa.sorted.znap.fa.sznap.fa	24	4	1	8	NS	-0.993117	1	1	0.9	1.33333333333333
2360.masce.fa.znap.fa.sorted.znap.fa.sznap.fa	11	5	21	3	Sig_Pos	8.324425	0.000488	1	0.0909090909090909	0.0649350649350649
2361.masce.fa.znap.fa.sorted.znap.fa.sznap.fa	6	1	0	5	Sig_Neg	-3.240697	1	1	1.71428571428571	Inf
2363.masce.fa.znap.fa.sorted.znap.fa.sznap.fa	26	10	1	2	NS	0.325241	1	1	0.611111111111111	0.769230769230769
2366.masce.fa.znap.fa.sorted.znap.fa.sznap.fa	20	3	2	8	NS	-0.696854	0.627	1	0.571428571428571	0.6
2371.masce.fa.znap.fa.sorted.znap.fa.sznap.fa	63	13	12	38	NS	0.104204	0.368	1	0.65625	0.653439153439153
2372.masce.fa.znap.fa.sorted.znap.fa.sznap.fa	41	9	3	14	NS	0.147947	1	1	0.892857142857143	1.02439024390244
2373.masce.fa.znap.fa.sorted.znap.fa.sznap.fa	68	9	4	16	NS	-0.403842	0.459	1	0.492753623188406	0.529411764705882
2374.masce.fa.znap.fa.sorted.znap.fa.sznap.fa	39	3	3	5	NS	0.90499	0.0444	1	0.15	0.128205128205128
2377.masce.fa.znap.fa.sorted.znap.fa.sznap.fa	60	10	2	11	NS	0.175143	1	1	0.721311475409836	0.916666666666667
2378.masce.fa.znap.fa.sorted.znap.fa.sznap.fa	33	3	0	7	Sig_Neg	-3.940869	1	1	0.941176470588235	Inf
2379.masce.fa.znap.fa.sorted.znap.fa.sznap.fa	15	3	1	2	NS	-0.767055	0.489	1	0.375	0.4
2380.masce.fa.znap.fa.sorted.znap.fa.sznap.fa	23	1	1	10	NS	-0.436236	0.536	1	0.458333333333333	0.434782608695652
2382.masce.fa.znap.fa.sorted.znap.fa.sznap.fa	16	1	4	6	NS	0.748817	0.0473	1	0.164705882352941	0.09375
2383.masce.fa.znap.fa.sorted.znap.fa.sznap.fa	18	11	3	5	NS	0.910116	1	1	0.947368421052632	1.01851851851852
2384.masce.fa.znap.fa.sorted.znap.fa.sznap.fa	12	2	4	14	NS	0.460299	0.672	1	0.692307692307692	0.583333333333333
2385.masce.fa.znap.fa.sorted.znap.fa.sznap.fa	20	12	3	9	NS	0.171927	0.5	1	1.54761904761905	1.8
2387.masce.fa.znap.fa.sorted.znap.fa.sznap.fa	17	9	1	13	NS	-0.891484	0.0696	1	3.88888888888889	6.88235294117647
2388.masce.fa.znap.fa.sorted.znap.fa.sznap.fa	30	8	5	3	Sig_Pos	2.265183	0.0306	1	0.193548387096774	0.16
2389.masce.fa.znap.fa.sorted.znap.fa.sznap.fa	26	6	5	7	NS	1.052454	0.139	1	0.345679012345679	0.323076923076923
2392.masce.fa.znap.fa.sorted.znap.fa.sznap.fa	29	6	2	24	NS	-0.950908	0.448	1	1.94444444444444	2.48275862068966
2395.masce.fa.znap.fa.sorted.znap.fa.sznap.fa	27	4	4	3	NS	0.167161	0.0245	1	0.142857142857143	0.111111111111111
2397.masce.fa.znap.fa.sorted.znap.fa.sznap.fa	77	7	2	19	Sig_Neg	-1.520563	1	1	0.683760683760684	0.863636363636364
2398.masce.fa.znap.fa.sorted.znap.fa.sznap.fa	25	4	0	7	Sig_Neg	-3.952633	0.566	1	1.53846153846154	Inf
2402.masce.fa.znap.fa.sorted.znap.fa.sznap.fa	60	11	1	3	Sig_Neg	-2.383465	0.51	1	0.39344262295082	0.55
2404.masce.fa.znap.fa.sorted.znap.fa.sznap.fa	15	2	2	1	NS	0.060638	0.0877	1	0.125	0.0666666666666667
2405.masce.fa.znap.fa.sorted.znap.fa.sznap.fa	42	3	1	10	Sig_Neg	-1.633486	1	1	0.511627906976744	0.714285714285714
2406.masce.fa.znap.fa.sorted.znap.fa.sznap.fa	48	7	0	5	Sig_Neg	-4.943297	1	1	0.979591836734694	Inf
2407.masce.fa.znap.fa.sorted.znap.fa.sznap.fa	34	3	0	5	NS	-1.176121	1	1	0.685714285714286	Inf
2408.masce.fa.znap.fa.sorted.znap.fa.sznap.fa	29	1	3	24	NS	-0.368877	0.336	1	0.416666666666667	0.275862068965517
2409.masce.fa.znap.fa.sorted.znap.fa.sznap.fa	22	4	0	8	Sig_Neg	-2.783316	0.551	1	1.95652173913044	Inf
2410.masce.fa.znap.fa.sorted.znap.fa.sznap.fa	96	20	20	104	NS	-0.042788	0.863	1	1.08247422680412	1.08333333333333
2411.masce.fa.znap.fa.sorted.znap.fa.sznap.fa	21	5	3	1	NS	0.941571	0.0475	1	0.136363636363636	0.0793650793650794
2414.masce.fa.znap.fa.sorted.znap.fa.sznap.fa	108	20	10	14	NS	0.478843	0.0091	1	0.262718932443703	0.259259259259259
2416.masce.fa.znap.fa.sorted.znap.fa.sznap.fa	16	2	1	8	NS	-0.663309	1	1	0.794117647058823	1
2417.masce.fa.znap.fa.sorted.znap.fa.sznap.fa	66	10	3	30	Sig_Neg	-1.36696	0.751	1	1.27238805970149	1.51515151515152
2418.masce.fa.znap.fa.sorted.znap.fa.sznap.fa	11	0	0	2	NS	-1.920877	1	1	0.25	NA
2419.masce.fa.znap.fa.sorted.znap.fa.sznap.fa	54	6	4	9	NS	-0.027702	0.0704	1	0.254545454545455	0.25
2421.masce.fa.znap.fa.sorted.znap.fa.sznap.fa	5	3	1	2	NS	0.889097	1	1	1	1.2
2422.masce.fa.znap.fa.sorted.znap.fa.sznap.fa	18	5	1	11	Sig_Neg	-1.75639	0.64	1	1.89473684210526	3.05555555555556
2426.masce.fa.znap.fa.sorted.znap.fa.sznap.fa	20	1	3	7	NS	-0.067614	0.0868	1	0.19047619047619	0.116666666666667
2427.masce.fa.znap.fa.sorted.znap.fa.sznap.fa	116	28	7	34	NS	-0.342841	0.824	1	1.08440170940171	1.17241379310345
2428.masce.fa.znap.fa.sorted.znap.fa.sznap.fa	65	13	3	14	NS	-0.247274	1	1	0.795454545454545	0.933333333333333
2429.masce.fa.znap.fa.sorted.znap.fa.sznap.fa	26	6	2	10	NS	0.027858	1	1	0.950617283950617	1.15384615384615
2430.masce.fa.znap.fa.sorted.znap.fa.sznap.fa	4	8	3	4	NS	0.05105	0.377	1	2.25	2.66666666666667
2431.masce.fa.znap.fa.sorted.znap.fa.sznap.fa	32	7	1	5	NS	-1.152584	1	1	0.727272727272727	1.09375
2432.masce.fa.znap.fa.sorted.znap.fa.sznap.fa	22	4	0	7	NS	-2.649885	0.555	1	1.73913043478261	Inf
2433.masce.fa.znap.fa.sorted.znap.fa.sznap.fa	20	8	4	8	NS	0.862282	1	1	0.771428571428571	0.8
2436.masce.fa.znap.fa.sorted.znap.fa.sznap.fa	15	7	2	11	NS	-0.122084	0.431	1	2	2.56666666666667
2438.masce.fa.znap.fa.sorted.znap.fa.sznap.fa	30	3	3	4	NS	1.017277	0.0547	1	0.161290322580645	0.133333333333333
2439.masce.fa.znap.fa.sorted.znap.fa.sznap.fa	24	6	1	6	NS	-0.905771	1	1	0.98	1.5
2440.masce.fa.znap.fa.sorted.znap.fa.sznap.fa	3	2	1	4	NS	0.028592	1	1	1.875	2.66666666666667
2442.masce.fa.znap.fa.sorted.znap.fa.sznap.fa	64	16	1	12	Sig_Neg	-2.042232	0.45	1	1.7	3
2443.masce.fa.znap.fa.sorted.znap.fa.sznap.fa	11	6	2	15	NS	-0.865188	0.225	1	3.11111111111111	4.09090909090909
2451.masce.fa.znap.fa.sorted.znap.fa.sznap.fa	26	5	0	2	Sig_Neg	-5.016918	1	1	0.666666666666667	Inf
2452.masce.fa.znap.fa.sorted.znap.fa.sznap.fa	13	5	0	6	NS	-2.530075	0.28	1	3	Inf
2453.masce.fa.znap.fa.sorted.znap.fa.sznap.fa	14	6	0	4	NS	-3.034206	0.539	1	2.33333333333333	Inf
2456.masce.fa.znap.fa.sorted.znap.fa.sznap.fa	46	18	2	17	NS	-0.734449	0.139	1	2.42553191489362	3.32608695652174
2461.masce.fa.znap.fa.sorted.znap.fa.sznap.fa	10	0	0	5	NS	-1.351417	1	1	0.545454545454545	NA
2462.masce.fa.znap.fa.sorted.znap.fa.sznap.fa	3	0	0	1	NS	-1.732404	1	1	0.5	NA
2468.masce.fa.znap.fa.sorted.znap.fa.sznap.fa	33	2	5	16	Sig_Pos	1.351238	0.0899	1	0.25	0.193939393939394
2469.masce.fa.znap.fa.sorted.znap.fa.sznap.fa	26	2	0	5	NS	-2.693688	1	1	0.666666666666667	Inf
2471.masce.fa.znap.fa.sorted.znap.fa.sznap.fa	4	0	1	6	NS	0.387575	1	1	0.7	0
2472.masce.fa.znap.fa.sorted.znap.fa.sznap.fa	214	14	4	41	Sig_Neg	-1.210836	0.511	1	0.586046511627907	0.670560747663551
2475.masce.fa.znap.fa.sorted.znap.fa.sznap.fa	57	15	12	42	NS	0.659347	1	1	0.912466843501326	0.921052631578947
2479.masce.fa.znap.fa.sorted.znap.fa.sznap.fa	5	1	1	6	NS	0.270684	1	1	1.16666666666667	1.2
2486.masce.fa.znap.fa.sorted.znap.fa.sznap.fa	40	3	0	4	Sig_Neg	-6.015428	1	1	0.48780487804878	Inf
2487.masce.fa.znap.fa.sorted.znap.fa.sznap.fa	47	6	4	11	NS	-0.230344	0.21	1	0.35	0.351063829787234
2488.masce.fa.znap.fa.sorted.znap.fa.sznap.fa	6	2	7	4	Sig_Pos	3.202146	0.17	1	0.267857142857143	0.19047619047619
2490.masce.fa.znap.fa.sorted.znap.fa.sznap.fa	28	4	2	3	NS	-0.768414	0.177	1	0.229885057471264	0.214285714285714
2492.masce.fa.znap.fa.sorted.znap.fa.sznap.fa	90	40	23	86	NS	0.261054	0.106	1	1.63324175824176	1.66183574879227
2493.masce.fa.znap.fa.sorted.znap.fa.sznap.fa	48	12	5	9	NS	0.716283	0.289	1	0.442176870748299	0.45
2499.masce.fa.znap.fa.sorted.znap.fa.sznap.fa	67	12	14	19	Sig_Pos	1.231335	0.00307	1	0.254901960784314	0.243070362473348
2501.masce.fa.znap.fa.sorted.znap.fa.sznap.fa	13	2	1	2	NS	0.038889	0.442	1	0.321428571428571	0.307692307692308
2502.masce.fa.znap.fa.sorted.znap.fa.sznap.fa	8	4	1	4	NS	1.42559	1	1	1.38888888888889	2
2506.masce.fa.znap.fa.sorted.znap.fa.sznap.fa	15	6	0	4	Sig_Neg	-4.318158	0.54	1	2.1875	Inf
2508.masce.fa.znap.fa.sorted.znap.fa.sznap.fa	28	35	23	19	Sig_Pos	3.231867	1	1	1.03448275862069	1.03260869565217
2510.masce.fa.znap.fa.sorted.znap.fa.sznap.fa	21	7	2	7	NS	0.304609	1	1	0.96969696969697	1.16666666666667
2513.masce.fa.znap.fa.sorted.znap.fa.sznap.fa	17	7	0	8	Sig_Neg	-2.974874	0.15	1	4	Inf
2514.masce.fa.znap.fa.sorted.znap.fa.sznap.fa	7	0	1	3	NS	0.670517	0.364	1	0.25	0
2522.masce.fa.znap.fa.sorted.znap.fa.sznap.fa	16	2	0	10	NS	-1.225481	0.524	1	1.94117647058824	Inf
2523.masce.fa.znap.fa.sorted.znap.fa.sznap.fa	13	7	13	40	Sig_Pos	0.776087	0.39	1	1.6734693877551	1.65680473372781
2525.masce.fa.znap.fa.sorted.znap.fa.sznap.fa	48	8	5	6	NS	1.557966	0.0305	1	0.214285714285714	0.2
2528.masce.fa.znap.fa.sorted.znap.fa.sznap.fa	13	1	3	15	NS	0.554765	0.613	1	0.571428571428571	0.384615384615385
2529.masce.fa.znap.fa.sorted.znap.fa.sznap.fa	4	3	0	1	NS	-3.051785	1	1	1.6	Inf
2530.masce.fa.znap.fa.sorted.znap.fa.sznap.fa	30	8	1	5	NS	-1.495479	1	1	0.870967741935484	1.33333333333333
2532.masce.fa.znap.fa.sorted.znap.fa.sznap.fa	18	3	4	10	NS	-0.560353	0.401	1	0.463157894736842	0.416666666666667
2533.masce.fa.znap.fa.sorted.znap.fa.sznap.fa	61	10	5	11	NS	0.514548	0.139	1	0.354838709677419	0.360655737704918
2534.masce.fa.znap.fa.sorted.znap.fa.sznap.fa	9	1	2	11	NS	-0.262275	1	1	0.8	0.611111111111111
2537.masce.fa.znap.fa.sorted.znap.fa.sznap.fa	25	3	0	8	NS	-2.12785	1	1	1.38461538461538	Inf
2538.masce.fa.znap.fa.sorted.znap.fa.sznap.fa	35	4	0	41	Sig_Neg	-1.446448	0.052	1	5.83333333333333	Inf
2539.masce.fa.znap.fa.sorted.znap.fa.sznap.fa	30	4	0	5	Sig_Neg	-5.185483	1	1	0.967741935483871	Inf
2540.masce.fa.znap.fa.sorted.znap.fa.sznap.fa	28	4	3	12	NS	0.484244	0.664	1	0.560344827586207	0.571428571428571
2542.masce.fa.znap.fa.sorted.znap.fa.sznap.fa	11	1	2	12	NS	0.023774	1	1	0.722222222222222	0.545454545454545
2543.masce.fa.znap.fa.sorted.znap.fa.sznap.fa	11	4	0	2	NS	-2.380754	1	1	1.25	Inf
2548.masce.fa.znap.fa.sorted.znap.fa.sznap.fa	1	1	0	0	NS	-0.308001	1	1	1	NA
2549.masce.fa.znap.fa.sorted.znap.fa.sznap.fa	16	7	2	10	NS	-0.344087	0.45	1	1.72549019607843	2.1875
2550.masce.fa.znap.fa.sorted.znap.fa.sznap.fa	21	3	2	8	NS	-0.4316	0.618	1	0.545454545454545	0.571428571428571
2551.masce.fa.znap.fa.sorted.znap.fa.sznap.fa	4	0	0	3	NS	-1.444085	1	1	0.8	NA
2553.masce.fa.znap.fa.sorted.znap.fa.sznap.fa	21	3	1	12	NS	-1.274562	1	1	1.18181818181818	1.71428571428571
2560.masce.fa.znap.fa.sorted.znap.fa.sznap.fa	9	3	4	3	NS	1.282412	0.326	1	0.32	0.25
2564.masce.fa.znap.fa.sorted.znap.fa.sznap.fa	16	12	11	30	Sig_Pos	0.966788	0.199	1	1.97549019607843	2.04545454545455
2565.masce.fa.znap.fa.sorted.znap.fa.sznap.fa	6	6	3	9	NS	0.452213	0.4	1	2.5	3
2566.masce.fa.znap.fa.sorted.znap.fa.sznap.fa	15	17	9	11	NS	0.957306	0.776	1	1.35	1.38518518518519
2568.masce.fa.znap.fa.sorted.znap.fa.sznap.fa	29	6	0	2	Sig_Neg	-4.919349	1	1	0.7	Inf
2569.masce.fa.znap.fa.sorted.znap.fa.sznap.fa	5	1	0	8	Sig_Neg	-3.656235	0.429	1	3	Inf
2570.masce.fa.znap.fa.sorted.znap.fa.sznap.fa	20	3	2	12	NS	-0.512731	1	1	0.825396825396825	0.9
2571.masce.fa.znap.fa.sorted.znap.fa.sznap.fa	17	8	1	4	NS	-1.396702	1	1	1.25	1.88235294117647
2572.masce.fa.znap.fa.sorted.znap.fa.sznap.fa	37	16	1	15	Sig_Neg	-1.871292	0.0941	1	3.57894736842105	6.48648648648649
2573.masce.fa.znap.fa.sorted.znap.fa.sznap.fa	23	17	9	17	Sig_Pos	1.046158	0.61	1	1.35	1.39613526570048
2574.masce.fa.znap.fa.sorted.znap.fa.sznap.fa	13	9	5	16	NS	0.564931	0.332	1	2.02380952380952	2.21538461538462
2577.masce.fa.znap.fa.sorted.znap.fa.sznap.fa	52	33	4	17	NS	0.141372	0.125	1	2.30943396226415	2.69711538461538
2578.masce.fa.znap.fa.sorted.znap.fa.sznap.fa	6	12	1	8	NS	-0.693007	0.0128	1	8.35714285714286	16
2579.masce.fa.znap.fa.sorted.znap.fa.sznap.fa	3	2	3	3	NS	1.723521	1	1	0.75	0.666666666666667
2580.masce.fa.znap.fa.sorted.znap.fa.sznap.fa	7	8	4	5	NS	0.631719	1	1	1.35	1.42857142857143
2583.masce.fa.znap.fa.sorted.znap.fa.sznap.fa	2	4	0	0	NS	-2.298971	1	1	1.66666666666667	NA
2584.masce.fa.znap.fa.sorted.znap.fa.sznap.fa	14	13	4	14	NS	-0.668848	0.118	1	2.8	3.25
2588.masce.fa.znap.fa.sorted.znap.fa.sznap.fa	6	15	5	6	Sig_Pos	2.169172	0.25	1	2.66666666666667	3
2590.masce.fa.znap.fa.sorted.znap.fa.sznap.fa	2	7	0	3	Sig_Neg	-3.718623	0.0455	1	10.6666666666667	Inf
2593.masce.fa.znap.fa.sorted.znap.fa.sznap.fa	12	14	4	7	NS	0.741506	0.476	1	1.84615384615385	2.04166666666667
2594.masce.fa.znap.fa.sorted.znap.fa.sznap.fa	13	10	2	7	NS	-0.783057	0.422	1	2.0952380952381	2.69230769230769
2600.masce.fa.znap.fa.sorted.znap.fa.sznap.fa	39	19	3	5	NS	-0.679606	1	1	0.75	0.811965811965812
2601.masce.fa.znap.fa.sorted.znap.fa.sznap.fa	45	7	3	9	NS	0.078919	0.381	1	0.434782608695652	0.466666666666667
2603.masce.fa.znap.fa.sorted.znap.fa.sznap.fa	59	13	8	38	NS	0.485703	1	1	1.01111111111111	1.04661016949153
2608.masce.fa.znap.fa.sorted.znap.fa.sznap.fa	2	1	1	2	NS	1.149135	1	1	1	1
2611.masce.fa.znap.fa.sorted.znap.fa.sznap.fa	60	8	10	23	NS	-0.101451	0.0289	1	0.321907600596125	0.306666666666667
2613.masce.fa.znap.fa.sorted.znap.fa.sznap.fa	85	7	0	11	Sig_Neg	-5.685085	1	1	1.11627906976744	Inf
2618.masce.fa.znap.fa.sorted.znap.fa.sznap.fa	30	10	5	4	NS	1.640252	0.11	1	0.295698924731183	0.266666666666667
2620.masce.fa.znap.fa.sorted.znap.fa.sznap.fa	57	5	0	19	Sig_Neg	-2.336927	0.586	1	2.06896551724138	Inf
2622.masce.fa.znap.fa.sorted.znap.fa.sznap.fa	62	11	16	28	Sig_Pos	0.976384	0.0122	1	0.324929971988796	0.310483870967742
2623.masce.fa.znap.fa.sorted.znap.fa.sznap.fa	34	4	3	6	NS	0.359736	0.117	1	0.25	0.235294117647059
2624.masce.fa.znap.fa.sorted.znap.fa.sznap.fa	32	4	1	12	Sig_Neg	-1.690639	1	1	0.984848484848485	1.5
2625.masce.fa.znap.fa.sorted.znap.fa.sznap.fa	29	7	1	7	NS	-1.319461	1	1	1.06666666666667	1.68965517241379
2629.masce.fa.znap.fa.sorted.znap.fa.sznap.fa	5	3	0	7	NS	-0.64176	0.2	1	5.33333333333333	Inf
2632.masce.fa.znap.fa.sorted.znap.fa.sznap.fa	24	2	4	12	NS	0.430053	0.18	1	0.312	0.25
2634.masce.fa.znap.fa.sorted.znap.fa.sznap.fa	25	7	0	1	Sig_Neg	-5.343889	1	1	0.615384615384615	Inf
2636.masce.fa.znap.fa.sorted.znap.fa.sznap.fa	35	8	1	4	NS	-1.178278	1	1	0.625	0.914285714285714
2638.masce.fa.znap.fa.sorted.znap.fa.sznap.fa	12	2	0	5	NS	-2.197621	1	1	1.38461538461538	Inf
2639.masce.fa.znap.fa.sorted.znap.fa.sznap.fa	22	5	2	2	NS	0.573024	0.212	1	0.260869565217391	0.227272727272727
2640.masce.fa.znap.fa.sorted.znap.fa.sznap.fa	64	13	10	22	NS	0.378845	0.122	1	0.45034965034965	0.446875
2641.masce.fa.znap.fa.sorted.znap.fa.sznap.fa	40	2	1	6	NS	-0.305741	0.377	1	0.25609756097561	0.3
2645.masce.fa.znap.fa.sorted.znap.fa.sznap.fa	32	2	3	17	NS	-0.644493	0.347	1	0.409090909090909	0.354166666666667
2646.masce.fa.znap.fa.sorted.znap.fa.sznap.fa	11	2	1	2	NS	0.544245	0.489	1	0.375	0.363636363636364
2647.masce.fa.znap.fa.sorted.znap.fa.sznap.fa	8	1	1	3	NS	0.515292	1	1	0.444444444444444	0.375
2651.masce.fa.znap.fa.sorted.znap.fa.sznap.fa	15	7	2	5	NS	0.37076	1	1	1	1.16666666666667
2652.masce.fa.znap.fa.sorted.znap.fa.sznap.fa	10	4	1	5	Sig_Neg	-1.602638	1	1	1.36363636363636	2
2654.masce.fa.znap.fa.sorted.znap.fa.sznap.fa	63	13	8	33	NS	-0.198623	0.803	1	0.826388888888889	0.851190476190476
2655.masce.fa.znap.fa.sorted.znap.fa.sznap.fa	42	10	6	16	NS	0.454318	0.539	1	0.621262458471761	0.634920634920635
2658.masce.fa.znap.fa.sorted.znap.fa.sznap.fa	26	2	0	3	Sig_Neg	-3.169076	1	1	0.444444444444444	Inf
2661.masce.fa.znap.fa.sorted.znap.fa.sznap.fa	36	2	3	14	NS	-0.295168	0.165	1	0.304054054054054	0.259259259259259
2662.masce.fa.znap.fa.sorted.znap.fa.sznap.fa	41	16	0	12	Sig_Neg	-2.048921	0.0553	1	5.26190476190476	Inf
2663.masce.fa.znap.fa.sorted.znap.fa.sznap.fa	51	7	0	10	Sig_Neg	-4.639273	0.582	1	1.69230769230769	Inf
2664.masce.fa.znap.fa.sorted.znap.fa.sznap.fa	75	15	7	14	NS	0.276112	0.125	1	0.394736842105263	0.4
2667.masce.fa.znap.fa.sorted.znap.fa.sznap.fa	28	10	6	10	NS	1.326037	0.517	1	0.596059113300493	0.595238095238095
2668.masce.fa.znap.fa.sorted.znap.fa.sznap.fa	31	9	2	12	NS	-0.245567	0.708	1	1.35416666666667	1.74193548387097
2671.masce.fa.znap.fa.sorted.znap.fa.sznap.fa	10	2	2	6	NS	-0.032768	1	1	0.636363636363636	0.6
2672.masce.fa.znap.fa.sorted.znap.fa.sznap.fa	23	8	1	4	NS	0.054967	1	1	0.9375	1.39130434782609
2673.masce.fa.znap.fa.sorted.znap.fa.sznap.fa	4	2	1	4	NS	-1.040057	1	1	1.5	2
2674.masce.fa.znap.fa.sorted.znap.fa.sznap.fa	1	1	0	1	NS	-2.606081	1	1	2	Inf
2675.masce.fa.znap.fa.sorted.znap.fa.sznap.fa	4	2	0	0	NS	-4.023299	1	1	0.6	NA
2677.masce.fa.znap.fa.sorted.znap.fa.sznap.fa	23	4	3	2	NS	0.142401	0.0566	1	0.15625	0.115942028985507
2678.masce.fa.znap.fa.sorted.znap.fa.sznap.fa	47	8	1	8	Sig_Neg	-1.811662	1	1	0.84375	1.36170212765957
2680.masce.fa.znap.fa.sorted.znap.fa.sznap.fa	9	2	0	5	Sig_Neg	-2.976175	1	1	1.8	Inf
2681.masce.fa.znap.fa.sorted.znap.fa.sznap.fa	68	47	31	43	Sig_Pos	1.936072	1	1	0.956521739130435	0.958728652751423
2682.masce.fa.znap.fa.sorted.znap.fa.sznap.fa	35	57	18	34	Sig_Pos	0.663842	0.00185	1	2.96783625730994	3.07619047619048
2683.masce.fa.znap.fa.sorted.znap.fa.sznap.fa	4	5	1	3	NS	-0.81265	0.559	1	2.4	3.75
2685.masce.fa.znap.fa.sorted.znap.fa.sznap.fa	3	4	1	5	NS	1.205834	0.266	1	3.75	6.66666666666667
2690.masce.fa.znap.fa.sorted.znap.fa.sznap.fa	7	0	1	2	NS	0.010973	0.3	1	0.1875	0
2694.masce.fa.znap.fa.sorted.znap.fa.sznap.fa	14	3	1	3	Sig_Neg	-1.728252	1	1	0.533333333333333	0.642857142857143
2695.masce.fa.znap.fa.sorted.znap.fa.sznap.fa	18	9	0	11	Sig_Neg	-2.016601	0.0378	1	6.31578947368421	Inf
2696.masce.fa.znap.fa.sorted.znap.fa.sznap.fa	8	8	3	3	NS	1.407915	1	1	1	1
2700.masce.fa.znap.fa.sorted.znap.fa.sznap.fa	10	9	3	5	NS	0.99544	0.696	1	1.36363636363636	1.5
2701.masce.fa.znap.fa.sorted.znap.fa.sznap.fa	13	2	3	3	NS	0.76626	0.115	1	0.214285714285714	0.153846153846154
2702.masce.fa.znap.fa.sorted.znap.fa.sznap.fa	26	13	9	26	NS	0.630745	0.612	1	1.4	1.44444444444444
2703.masce.fa.znap.fa.sorted.znap.fa.sznap.fa	156	68	26	75	NS	0.395542	0.43	1	1.23708421797594	1.25739644970414
2705.masce.fa.znap.fa.sorted.znap.fa.sznap.fa	34	13	4	16	NS	-0.445169	0.76	1	1.36	1.52941176470588
2707.masce.fa.znap.fa.sorted.znap.fa.sznap.fa	1	2	1	3	NS	0.689758	0.486	1	3	6
2708.masce.fa.znap.fa.sorted.znap.fa.sznap.fa	32	23	1	30	Sig_Neg	-1.594815	9.72e-05		11.2727272727273	21.5625
2709.masce.fa.znap.fa.sorted.znap.fa.sznap.fa	56	15	10	8	Sig_Pos	3.227482	0.00702	1	0.229665071770335	0.214285714285714
2710.masce.fa.znap.fa.sorted.znap.fa.sznap.fa	43	18	2	6	Sig_Neg	-1.713708	1	1	1.00757575757576	1.25581395348837
2711.masce.fa.znap.fa.sorted.znap.fa.sznap.fa	33	18	5	5	NS	1.843448	0.481	1	0.558823529411765	0.545454545454546
2712.masce.fa.znap.fa.sorted.znap.fa.sznap.fa	13	15	7	8	NS	1.330206	0.755	1	1.28571428571429	1.31868131868132
2713.masce.fa.znap.fa.sorted.znap.fa.sznap.fa	58	7	5	17	NS	-0.057787	0.17	1	0.406779661016949	0.410344827586207
2714.masce.fa.znap.fa.sorted.znap.fa.sznap.fa	82	12	4	23	NS	-0.755792	0.754	1	0.751807228915663	0.841463414634146
2715.masce.fa.znap.fa.sorted.znap.fa.sznap.fa	30	3	3	16	NS	0.037396	0.656	1	0.548387096774194	0.533333333333333
2716.masce.fa.znap.fa.sorted.znap.fa.sznap.fa	20	16	1	11	Sig_Neg	-1.559164	0.0354	1	4.85714285714286	8.8
2717.masce.fa.znap.fa.sorted.znap.fa.sznap.fa	5	3	0	2	NS	-2.26787	1	1	2	Inf
2718.masce.fa.znap.fa.sorted.znap.fa.sznap.fa	29	7	5	22	NS	0.126711	1	1	1.02222222222222	1.06206896551724
2721.masce.fa.znap.fa.sorted.znap.fa.sznap.fa	31	17	3	8	NS	-0.311278	0.734	1	1.265625	1.46236559139785
2723.masce.fa.znap.fa.sorted.znap.fa.sznap.fa	32	5	1	5	NS	-1.358463	1	1	0.545454545454545	0.78125
2724.masce.fa.znap.fa.sorted.znap.fa.sznap.fa	32	6	6	29	NS	-0.120006	1	1	0.909090909090909	0.90625
2725.masce.fa.znap.fa.sorted.znap.fa.sznap.fa	25	5	6	57	NS	-0.040403	0.324	1	1.91208791208791	1.9
2728.masce.fa.znap.fa.sorted.znap.fa.sznap.fa	51	9	2	12	NS	-1.05268	1	1	0.833333333333333	1.05882352941176
2729.masce.fa.znap.fa.sorted.znap.fa.sznap.fa	18	5	3	12	NS	-0.217041	1	1	1.02631578947368	1.11111111111111
2730.masce.fa.znap.fa.sorted.znap.fa.sznap.fa	5	4	0	4	NS	-1.380287	0.228	1	4.16666666666667	Inf
2731.masce.fa.znap.fa.sorted.znap.fa.sznap.fa	8	10	4	15	NS	0.506424	0.0448	1	3.91111111111111	4.6875
2734.masce.fa.znap.fa.sorted.znap.fa.sznap.fa	5	8	1	3	NS	1.775287	0.294	1	3	4.8
2735.masce.fa.znap.fa.sorted.znap.fa.sznap.fa	17	13	6	8	Sig_Pos	3.158674	1	1	1	1.01960784313725
2743.masce.fa.znap.fa.sorted.znap.fa.sznap.fa	11	2	1	7	NS	-1.019627	1	1	1	1.27272727272727
2744.masce.fa.znap.fa.sorted.znap.fa.sznap.fa	17	6	2	9	NS	0.194696	1	1	1.2962962962963	1.58823529411765
2745.masce.fa.znap.fa.sorted.znap.fa.sznap.fa	23	7	4	7	NS	-0.063224	0.445	1	0.533333333333333	0.532608695652174
2746.masce.fa.znap.fa.sorted.znap.fa.sznap.fa	109	21	1	11	Sig_Neg	-2.40508	0.692	1	1.2	2.11926605504587
2748.masce.fa.znap.fa.sorted.znap.fa.sznap.fa	27	10	3	7	NS	0.598032	1	1	0.785714285714286	0.864197530864197
2749.masce.fa.znap.fa.sorted.znap.fa.sznap.fa	9	5	2	9	NS	0.886876	0.407	1	2	2.5
2750.masce.fa.znap.fa.sorted.znap.fa.sznap.fa	9	6	1	14	NS	-0.920896	0.0801	1	5.25	9.33333333333333
2751.masce.fa.znap.fa.sorted.znap.fa.sznap.fa	27	5	1	5	NS	-0.241786	1	1	0.642857142857143	0.925925925925926
2754.masce.fa.znap.fa.sorted.znap.fa.sznap.fa	10	1	1	4	NS	0.95061	1	1	0.454545454545455	0.4
2755.masce.fa.znap.fa.sorted.znap.fa.sznap.fa	2	5	1	0	NS	0.254998	1	1	1	0
2756.masce.fa.znap.fa.sorted.znap.fa.sznap.fa	16	10	1	5	NS	-0.75063	0.637	1	1.94117647058824	3.125
2757.masce.fa.znap.fa.sorted.znap.fa.sznap.fa	8	4	0	2	NS	-1.884744	1	1	1.66666666666667	Inf
2758.masce.fa.znap.fa.sorted.znap.fa.sznap.fa	4	2	1	3	NS	-0.901637	1	1	1.2	1.5
2760.masce.fa.znap.fa.sorted.znap.fa.sznap.fa	13	6	1	0	NS	0.763243	0.35	1	0.25	0
2762.masce.fa.znap.fa.sorted.znap.fa.sznap.fa	90	8	4	46	Sig_Neg	-0.997903	1	1	0.92967032967033	1.02222222222222
2763.masce.fa.znap.fa.sorted.znap.fa.sznap.fa	14	3	1	21	NS	-0.639959	0.3	1	2.93333333333333	4.5
2767.masce.fa.znap.fa.sorted.znap.fa.sznap.fa	44	11	4	20	NS	-0.178884	1	1	1.12	1.25
2769.masce.fa.znap.fa.sorted.znap.fa.sznap.fa	14	4	2	7	NS	0.370894	1	1	0.888888888888889	1
2770.masce.fa.znap.fa.sorted.znap.fa.sznap.fa	8	2	2	8	NS	-0.144159	1	1	1	1
2771.masce.fa.znap.fa.sorted.znap.fa.sznap.fa	18	2	1	3	NS	0.422804	0.437	1	0.315789473684211	0.333333333333333
2773.masce.fa.znap.fa.sorted.znap.fa.sznap.fa	7	0	0	1	NS	-1.862086	1	1	0.25	NA
2774.masce.fa.znap.fa.sorted.znap.fa.sznap.fa	6	4	3	4	NS	1.069423	1	1	0.892857142857143	0.888888888888889
2777.masce.fa.znap.fa.sorted.znap.fa.sznap.fa	24	20	15	22	NS	0.302782	0.822	1	1.2075	1.22222222222222
2778.masce.fa.znap.fa.sorted.znap.fa.sznap.fa	28	11	3	17	NS	-0.067854	0.342	1	1.86206896551724	2.22619047619048
2780.masce.fa.znap.fa.sorted.znap.fa.sznap.fa	50	9	7	17	NS	0.162521	0.218	1	0.441176470588235	0.437142857142857
2781.masce.fa.znap.fa.sorted.znap.fa.sznap.fa	21	3	0	11	Sig_Neg	-2.816752	0.536	1	2.18181818181818	Inf
2785.masce.fa.znap.fa.sorted.znap.fa.sznap.fa	31	16	6	17	NS	0.107879	0.59	1	1.36607142857143	1.46236559139785
2786.masce.fa.znap.fa.sorted.znap.fa.sznap.fa	53	11	6	14	NS	0.939367	0.219	1	0.476190476190476	0.484276729559748
2787.masce.fa.znap.fa.sorted.znap.fa.sznap.fa	52	8	2	10	Sig_Neg	-1.301828	0.669	1	0.622641509433962	0.769230769230769
2788.masce.fa.znap.fa.sorted.znap.fa.sznap.fa	43	12	21	63	NS	-0.166585	0.69	1	0.859504132231405	0.837209302325581
2789.masce.fa.znap.fa.sorted.znap.fa.sznap.fa	30	9	2	12	NS	-0.463788	0.706	1	1.39784946236559	1.8
2793.masce.fa.znap.fa.sorted.znap.fa.sznap.fa	17	4	2	9	NS	0.921936	1	1	0.925925925925926	1.05882352941176
2798.masce.fa.znap.fa.sorted.znap.fa.sznap.fa	20	7	0	6	Sig_Neg	-2.762765	0.301	1	2.66666666666667	Inf
2799.masce.fa.znap.fa.sorted.znap.fa.sznap.fa	3	0	1	4	NS	0.266229	1	1	0.625	0
2800.masce.fa.znap.fa.sorted.znap.fa.sznap.fa	54	13	1	16	Sig_Neg	-2.032171	0.282	1	2.16363636363636	3.85185185185185
2801.masce.fa.znap.fa.sorted.znap.fa.sznap.fa	26	3	6	6	NS	0.848305	0.0106	1	0.148148148148148	0.115384615384615
2804.masce.fa.znap.fa.sorted.znap.fa.sznap.fa	0	5	19	4	Sig_Pos	6.66489	1	1	1.5	Inf
2806.masce.fa.znap.fa.sorted.znap.fa.sznap.fa	0	0	0	1	NS	-1.738023	1	1	2	NA
2810.masce.fa.znap.fa.sorted.znap.fa.sznap.fa	12	5	3	0	NS	0.733731	0.0491	1	0.115384615384615	0
2811.masce.fa.znap.fa.sorted.znap.fa.sznap.fa	7	6	1	6	NS	-1.39672	0.329	1	3.0625	5.14285714285714
2813.masce.fa.znap.fa.sorted.znap.fa.sznap.fa	10	4	1	6	NS	-0.062484	0.624	1	1.59090909090909	2.4
2814.masce.fa.znap.fa.sorted.znap.fa.sznap.fa	22	3	2	10	NS	-0.510091	1	1	0.63768115942029	0.681818181818182
2817.masce.fa.znap.fa.sorted.znap.fa.sznap.fa	9	10	3	9	NS	0.383452	0.158	1	2.75	3.33333333333333
2818.masce.fa.znap.fa.sorted.znap.fa.sznap.fa	6	6	0	6	Sig_Neg	-4.149375	0.0537	1	7	Inf
2824.masce.fa.znap.fa.sorted.znap.fa.sznap.fa	16	6	1	2	NS	-0.362397	1	1	0.617647058823529	0.75
2825.masce.fa.znap.fa.sorted.znap.fa.sznap.fa	22	16	7	10	NS	0.637063	1	1	1.01630434782609	1.03896103896104
2826.masce.fa.znap.fa.sorted.znap.fa.sznap.fa	14	8	1	11	Sig_Neg	-1.876677	0.113	1	3.6	6.28571428571429
2827.masce.fa.znap.fa.sorted.znap.fa.sznap.fa	6	7	1	10	NS	-0.668888	0.0335	1	6.28571428571429	11.6666666666667
2829.masce.fa.znap.fa.sorted.znap.fa.sznap.fa	14	5	0	3	NS	-2.026596	1	1	1.6	Inf
2830.masce.fa.znap.fa.sorted.znap.fa.sznap.fa	24	5	3	11	NS	-0.345687	1	1	0.72	0.763888888888889
2832.masce.fa.znap.fa.sorted.znap.fa.sznap.fa	21	9	3	6	NS	0.655737	1	1	0.795454545454545	0.857142857142857
2833.masce.fa.znap.fa.sorted.znap.fa.sznap.fa	11	4	2	7	NS	1.022096	1	1	1.11111111111111	1.27272727272727
2834.masce.fa.znap.fa.sorted.znap.fa.sznap.fa	21	2	2	3	NS	0.368485	0.135	1	0.181818181818182	0.142857142857143
2836.masce.fa.znap.fa.sorted.znap.fa.sznap.fa	4	10	3	5	Sig_Pos	2.240995	0.187	1	3.3	4.16666666666667
2838.masce.fa.znap.fa.sorted.znap.fa.sznap.fa	15	0	0	2	Sig_Neg	-4.29154	1	1	0.1875	NA
2839.masce.fa.znap.fa.sorted.znap.fa.sznap.fa	27	4	2	13	Sig_Neg	-1.339105	1	1	0.833333333333333	0.962962962962963
2840.masce.fa.znap.fa.sorted.znap.fa.sznap.fa	75	5	0	15	Sig_Neg	-2.66665	1	1	1.26315789473684	Inf
2841.masce.fa.znap.fa.sorted.znap.fa.sznap.fa	73	14	1	21	Sig_Neg	-1.631269	0.296	1	2.22972972972973	4.02739726027397
2842.masce.fa.znap.fa.sorted.znap.fa.sznap.fa	6	4	3	4	Sig_Pos	2.647697	1	1	0.892857142857143	0.888888888888889
2844.masce.fa.znap.fa.sorted.znap.fa.sznap.fa	1	2	0	0	NS	-2.370919	1	1	1.5	NA
2845.masce.fa.znap.fa.sorted.znap.fa.sznap.fa	44	14	9	35	NS	-0.471837	0.812	1	1.2	1.23737373737374
2846.masce.fa.znap.fa.sorted.znap.fa.sznap.fa	39	3	1	5	Sig_Neg	-1.632052	0.425	1	0.3	0.384615384615385
2847.masce.fa.znap.fa.sorted.znap.fa.sznap.fa	11	7	18	2	Sig_Pos	7.798361	0.00162	1	0.105263157894737	0.0707070707070707
2849.masce.fa.znap.fa.sorted.znap.fa.sznap.fa	58	7	5	16	NS	-0.535318	0.156	1	0.384180790960452	0.386206896551724
2853.masce.fa.znap.fa.sorted.znap.fa.sznap.fa	66	2	4	21	Sig_Neg	-1.453109	0.0428	1	0.197014925373134	0.159090909090909
2855.masce.fa.znap.fa.sorted.znap.fa.sznap.fa	64	10	7	82	Sig_Neg	-0.751787	0.306	1	1.75576923076923	1.83035714285714
2856.masce.fa.znap.fa.sorted.znap.fa.sznap.fa	18	6	1	12	NS	-0.642364	0.383	1	2.39473684210526	4
2857.masce.fa.znap.fa.sorted.znap.fa.sznap.fa	8	3	1	3	NS	-0.787186	1	1	0.888888888888889	1.125
2858.masce.fa.znap.fa.sorted.znap.fa.sznap.fa	40	16	2	9	NS	-0.247678	0.714	1	1.38211382113821	1.8
2861.masce.fa.znap.fa.sorted.znap.fa.sznap.fa	21	6	1	9	NS	-0.586992	0.647	1	1.59090909090909	2.57142857142857
2862.masce.fa.znap.fa.sorted.znap.fa.sznap.fa	13	1	1	10	NS	-0.417165	1	1	0.785714285714286	0.769230769230769
2863.masce.fa.znap.fa.sorted.znap.fa.sznap.fa	15	2	4	7	NS	1.600774	0.174	1	0.3	0.233333333333333
2866.masce.fa.znap.fa.sorted.znap.fa.sznap.fa	47	8	1	29	Sig_Neg	-1.632526	0.15	1	2.8125	4.93617021276596
2868.masce.fa.znap.fa.sorted.znap.fa.sznap.fa	37	12	1	9	Sig_Neg	-1.383831	0.432	1	1.71052631578947	2.91891891891892
2871.masce.fa.znap.fa.sorted.znap.fa.sznap.fa	22	6	6	5	Sig_Pos	3.55452	0.0615	1	0.260869565217391	0.227272727272727
2872.masce.fa.znap.fa.sorted.znap.fa.sznap.fa	27	3	1	5	NS	0.400084	0.535	1	0.428571428571429	0.555555555555556
2874.masce.fa.znap.fa.sorted.znap.fa.sznap.fa	6	2	1	7	NS	0.420714	1	1	1.71428571428571	2.33333333333333
2875.masce.fa.znap.fa.sorted.znap.fa.sznap.fa	24	10	10	8	Sig_Pos	3.527082	0.0799	1	0.36	0.333333333333333
2876.masce.fa.znap.fa.sorted.znap.fa.sznap.fa	6	8	1	2	NS	-0.412652	0.576	1	1.92857142857143	2.66666666666667
2877.masce.fa.znap.fa.sorted.znap.fa.sznap.fa	2	2	0	4	NS	-1.847054	0.429	1	5	Inf
2879.masce.fa.znap.fa.sorted.znap.fa.sznap.fa	11	4	1	14	NS	-0.295134	0.33	1	3.125	5.09090909090909
2882.masce.fa.znap.fa.sorted.znap.fa.sznap.fa	6	4	6	3	Sig_Pos	3.286303	0.37	1	0.408163265306122	0.333333333333333
2891.masce.fa.znap.fa.sorted.znap.fa.sznap.fa	19	2	1	12	NS	0.091068	1	1	0.975	1.26315789473684
2892.masce.fa.znap.fa.sorted.znap.fa.sznap.fa	10	3	3	9	NS	-0.327666	1	1	0.909090909090909	0.9
2893.masce.fa.znap.fa.sorted.znap.fa.sznap.fa	19	4	2	12	NS	-0.011705	1	1	1.08333333333333	1.26315789473684
2895.masce.fa.znap.fa.sorted.znap.fa.sznap.fa	5	3	1	1	NS	-0.658373	1	1	0.666666666666667	0.6
2898.masce.fa.znap.fa.sorted.znap.fa.sznap.fa	9	3	0	4	NS	-2.684627	0.529	1	2	Inf
2900.masce.fa.znap.fa.sorted.znap.fa.sznap.fa	8	8	2	3	NS	-0.279209	1	1	1.33333333333333	1.5
2906.masce.fa.znap.fa.sorted.znap.fa.sznap.fa	40	6	3	8	NS	0.927659	0.354	1	0.384146341463415	0.4
2908.masce.fa.znap.fa.sorted.znap.fa.sznap.fa	30	7	4	9	NS	-0.100008	0.445	1	0.516129032258065	0.525
2909.masce.fa.znap.fa.sorted.znap.fa.sznap.fa	60	3	3	10	NS	-0.40154	0.0587	1	0.180327868852459	0.166666666666667
2910.masce.fa.znap.fa.sorted.znap.fa.sznap.fa	36	7	0	10	Sig_Neg	-4.020506	0.323	1	2.37837837837838	Inf
2911.masce.fa.znap.fa.sorted.znap.fa.sznap.fa	29	8	0	3	Sig_Neg	-3.857851	1	1	1.2	Inf
2914.masce.fa.znap.fa.sorted.znap.fa.sznap.fa	21	2	2	5	NS	-0.312716	0.225	1	0.272727272727273	0.238095238095238
2918.masce.fa.znap.fa.sorted.znap.fa.sznap.fa	14	9	2	4	NS	-0.53277	1	1	1.11111111111111	1.28571428571429
2919.masce.fa.znap.fa.sorted.znap.fa.sznap.fa	27	6	1	7	NS	-0.683641	1	1	1	1.55555555555556
2923.masce.fa.znap.fa.sorted.znap.fa.sznap.fa	37	5	5	14	NS	0.196679	0.261	1	0.394736842105263	0.378378378378378
2924.masce.fa.znap.fa.sorted.znap.fa.sznap.fa	23	4	2	3	NS	1.029065	0.228	1	0.277777777777778	0.260869565217391
2925.masce.fa.znap.fa.sorted.znap.fa.sznap.fa	67	5	2	23	Sig_Neg	-2.057796	1	1	0.705882352941176	0.858208955223881
2928.masce.fa.znap.fa.sorted.znap.fa.sznap.fa	21	4	1	13	NS	-1.100664	0.636	1	1.59090909090909	2.47619047619048
2929.masce.fa.znap.fa.sorted.znap.fa.sznap.fa	18	7	2	7	NS	-0.130367	1	1	1.12280701754386	1.36111111111111
2930.masce.fa.znap.fa.sorted.znap.fa.sznap.fa	23	0	1	5	NS	-0.002468	0.207	1	0.125	0
2932.masce.fa.znap.fa.sorted.znap.fa.sznap.fa	11	4	1	5	NS	-0.403514	1	1	1.25	1.81818181818182
2933.masce.fa.znap.fa.sorted.znap.fa.sznap.fa	12	2	2	3	NS	-0.258687	0.272	1	0.307692307692308	0.25
2935.masce.fa.znap.fa.sorted.znap.fa.sznap.fa	31	8	0	4	Sig_Neg	-4.659041	1	1	1.40625	Inf
2937.masce.fa.znap.fa.sorted.znap.fa.sznap.fa	11	9	5	12	NS	1.175482	0.498	1	1.80555555555556	1.96363636363636
2938.masce.fa.znap.fa.sorted.znap.fa.sznap.fa	37	10	3	32	NS	-0.772197	0.14	1	2.38815789473684	2.88288288288288
2941.masce.fa.znap.fa.sorted.znap.fa.sznap.fa	19	5	1	4	NS	-1.128407	1	1	0.75	1.05263157894737
2943.masce.fa.znap.fa.sorted.znap.fa.sznap.fa	25	8	8	10	Sig_Pos	2.072564	0.207	1	0.423076923076923	0.4
2944.masce.fa.znap.fa.sorted.znap.fa.sznap.fa	2	6	5	13	Sig_Pos	1.507845	0.0384	1	5.44444444444445	7.8
2945.masce.fa.znap.fa.sorted.znap.fa.sznap.fa	25	3	1	8	NS	-1.529064	1	1	0.692307692307692	0.96
2947.masce.fa.znap.fa.sorted.znap.fa.sznap.fa	18	8	9	5	Sig_Pos	2.330935	0.0525	1	0.284210526315789	0.246913580246914
2949.masce.fa.znap.fa.sorted.znap.fa.sznap.fa	27	7	12	65	NS	-0.153105	0.587	1	1.45054945054945	1.40432098765432
2950.masce.fa.znap.fa.sorted.znap.fa.sznap.fa	8	5	0	6	Sig_Neg	-4.271473	0.128	1	4.66666666666667	Inf
2952.masce.fa.znap.fa.sorted.znap.fa.sznap.fa	83	12	2	17	NS	-1.062017	1	1	0.928571428571429	1.2289156626506
2954.masce.fa.znap.fa.sorted.znap.fa.sznap.fa	15	3	4	20	NS	0.376598	1	1	1.05	1
2955.masce.fa.znap.fa.sorted.znap.fa.sznap.fa	38	1	2	40	Sig_Neg	-0.914804	1	1	0.700854700854701	0.526315789473684
2957.masce.fa.znap.fa.sorted.znap.fa.sznap.fa	12	5	1	3	NS	0.237694	1	1	0.923076923076923	1.25
2958.masce.fa.znap.fa.sorted.znap.fa.sznap.fa	10	3	1	15	NS	-0.817149	0.299	1	2.90909090909091	4.5
2959.masce.fa.znap.fa.sorted.znap.fa.sznap.fa	23	4	1	8	NS	-1.022203	1	1	0.9375	1.39130434782609
2960.masce.fa.znap.fa.sorted.znap.fa.sznap.fa	17	4	5	5	NS	1.585077	0.105	1	0.277777777777778	0.235294117647059
2962.masce.fa.znap.fa.sorted.znap.fa.sznap.fa	4	7	7	9	Sig_Pos	1.981063	0.44	1	2	2.25
2963.masce.fa.znap.fa.sorted.znap.fa.sznap.fa	30	10	5	17	NS	-0.142226	1	1	1.06451612903226	1.13333333333333
2964.masce.fa.znap.fa.sorted.znap.fa.sznap.fa	7	1	1	4	NS	-0.168181	1	1	0.625	0.571428571428571
2965.masce.fa.znap.fa.sorted.znap.fa.sznap.fa	23	8	0	4	NS	-1.99108	0.553	1	1.875	Inf
2966.masce.fa.znap.fa.sorted.znap.fa.sznap.fa	26	7	0	2	NS	-3.652497	1	1	0.888888888888889	Inf
2967.masce.fa.znap.fa.sorted.znap.fa.sznap.fa	39	3	2	15	Sig_Neg	-1.473462	0.62	1	0.533333333333333	0.576923076923077
2968.masce.fa.znap.fa.sorted.znap.fa.sznap.fa	28	6	6	32	NS	-0.461093	1	1	1.13793103448276	1.14285714285714
2970.masce.fa.znap.fa.sorted.znap.fa.sznap.fa	10	5	0	17	Sig_Neg	-2.204873	0.0149	1	9.81818181818182	Inf
2971.masce.fa.znap.fa.sorted.znap.fa.sznap.fa	170	20	3	43	Sig_Neg	-1.412227	0.582	1	1.35087719298246	1.68627450980392
2974.masce.fa.znap.fa.sorted.znap.fa.sznap.fa	30	11	3	20	NS	-0.108499	0.345	1	2.03225806451613	2.44444444444444
2975.masce.fa.znap.fa.sorted.znap.fa.sznap.fa	51	26	24	64	NS	0.192035	0.399	1	1.35	1.35947712418301
2976.masce.fa.znap.fa.sorted.znap.fa.sznap.fa	54	21	4	32	NS	-0.733991	0.0541	1	2.64	3.11111111111111
2977.masce.fa.znap.fa.sorted.znap.fa.sznap.fa	97	15	8	30	NS	-0.217356	0.299	1	0.562358276643991	0.579896907216495
2979.masce.fa.znap.fa.sorted.znap.fa.sznap.fa	20	5	2	10	NS	-0.832167	1	1	1.04761904761905	1.25
2980.masce.fa.znap.fa.sorted.znap.fa.sznap.fa	44	15	2	16	NS	-0.829435	0.331	1	2.01481481481482	2.72727272727273
2981.masce.fa.znap.fa.sorted.znap.fa.sznap.fa	16	3	0	8	NS	-0.976337	0.532	1	2.11764705882353	Inf
2982.masce.fa.znap.fa.sorted.znap.fa.sznap.fa	10	8	3	4	NS	0.759596	1	1	1.02272727272727	1.06666666666667
2983.masce.fa.znap.fa.sorted.znap.fa.sznap.fa	18	7	2	10	NS	-0.207627	0.687	1	1.54385964912281	1.94444444444444
2984.masce.fa.znap.fa.sorted.znap.fa.sznap.fa	12	11	4	14	NS	0.559064	0.114	1	2.76923076923077	3.20833333333333
2985.masce.fa.znap.fa.sorted.znap.fa.sznap.fa	5	4	0	3	Sig_Neg	-4.220017	0.491	1	3.33333333333333	Inf
2987.masce.fa.znap.fa.sorted.znap.fa.sznap.fa	9	4	1	2	NS	-1.636587	1	1	0.75	0.888888888888889
2990.masce.fa.znap.fa.sorted.znap.fa.sznap.fa	32	28	13	20	NS	0.641493	0.522	1	1.31818181818182	1.34615384615385
2993.masce.fa.znap.fa.sorted.znap.fa.sznap.fa	4	6	0	0	Sig_Neg	-4.135921	1	1	1.4	NA
2994.masce.fa.znap.fa.sorted.znap.fa.sznap.fa	10	19	19	6	Sig_Pos	5.295661	0.552	1	0.636363636363636	0.6
3000.masce.fa.znap.fa.sorted.znap.fa.sznap.fa	26	5	1	3	NS	0.17121	0.546	1	0.444444444444444	0.576923076923077
3001.masce.fa.znap.fa.sorted.znap.fa.sznap.fa	13	2	0	6	NS	-2.614081	1	1	1.5	Inf
3003.masce.fa.znap.fa.sorted.znap.fa.sznap.fa	53	11	3	25	Sig_Neg	-1.082768	0.539	1	1.44444444444444	1.72955974842767
3004.masce.fa.znap.fa.sorted.znap.fa.sznap.fa	30	5	3	6	NS	0.461363	0.329	1	0.338709677419355	0.333333333333333
3006.masce.fa.znap.fa.sorted.znap.fa.sznap.fa	23	1	0	9	Sig_Neg	-3.1882	1	1	0.833333333333333	Inf
3007.masce.fa.znap.fa.sorted.znap.fa.sznap.fa	19	4	3	8	NS	0.666608	0.656	1	0.5625	0.56140350877193
3009.masce.fa.znap.fa.sorted.znap.fa.sznap.fa	28	5	4	10	NS	0.531826	0.419	1	0.455172413793104	0.446428571428571
3012.masce.fa.znap.fa.sorted.znap.fa.sznap.fa	358	37	9	47	Sig_Neg	-0.842843	0.153	1	0.508077994428969	0.539726877715705
3013.masce.fa.znap.fa.sorted.znap.fa.sznap.fa	20	5	0	5	Sig_Neg	-3.384301	0.556	1	1.71428571428571	Inf
3014.masce.fa.znap.fa.sorted.znap.fa.sznap.fa	7	3	0	4	NS	-2.2984	0.505	1	2.5	Inf
3019.masce.fa.znap.fa.sorted.znap.fa.sznap.fa	33	9	4	21	NS	0.129338	0.753	1	1.29411764705882	1.43181818181818
3023.masce.fa.znap.fa.sorted.znap.fa.sznap.fa	14	3	0	4	Sig_Neg	-3.035393	1	1	1.33333333333333	Inf
3025.masce.fa.znap.fa.sorted.znap.fa.sznap.fa	34	5	1	5	NS	-0.50664	1	1	0.514285714285714	0.735294117647059
3026.masce.fa.znap.fa.sorted.znap.fa.sznap.fa	7	3	1	12	NS	-0.751389	0.281	1	3.25	5.14285714285714
3035.masce.fa.znap.fa.sorted.znap.fa.sznap.fa	22	13	1	16	Sig_Neg	-1.590976	0.0206	1	5.17391304347826	9.45454545454546
3037.masce.fa.znap.fa.sorted.znap.fa.sznap.fa	44	4	0	8	NS	-2.066461	1	1	1	Inf
3038.masce.fa.znap.fa.sorted.znap.fa.sznap.fa	37	5	1	13	Sig_Neg	-2.207161	1	1	1.10526315789474	1.75675675675676
3039.masce.fa.znap.fa.sorted.znap.fa.sznap.fa	31	10	1	9	NS	-1.388439	0.428	1	1.71875	2.90322580645161
3044.masce.fa.znap.fa.sorted.znap.fa.sznap.fa	13	1	1	7	NS	-1.538784	1	1	0.571428571428571	0.538461538461538
3045.masce.fa.znap.fa.sorted.znap.fa.sznap.fa	14	3	4	7	Sig_Pos	2.316002	0.381	1	0.426666666666667	0.375
3049.masce.fa.znap.fa.sorted.znap.fa.sznap.fa	100	11	4	37	Sig_Neg	-0.796734	1	1	0.902970297029703	1.0175
3051.masce.fa.znap.fa.sorted.znap.fa.sznap.fa	32	1	0	2	NS	-2.255688	1	1	0.181818181818182	Inf
3055.masce.fa.znap.fa.sorted.znap.fa.sznap.fa	22	11	9	29	NS	0.393306	0.433	1	1.56521739130435	1.61111111111111
3056.masce.fa.znap.fa.sorted.znap.fa.sznap.fa	14	8	15	12	Sig_Pos	3.062407	0.252	1	0.4875	0.457142857142857
3057.masce.fa.znap.fa.sorted.znap.fa.sznap.fa	29	6	1	11	NS	0.046285	0.659	1	1.4	2.27586206896552
3058.masce.fa.znap.fa.sorted.znap.fa.sznap.fa	10	2	1	2	NS	-0.298313	0.516	1	0.409090909090909	0.4
3060.masce.fa.znap.fa.sorted.znap.fa.sznap.fa	89	6	7	5	NS	1.161715	3.96e-05		0.0583333333333333	0.0481540930979133
3064.masce.fa.znap.fa.sorted.znap.fa.sznap.fa	28	2	0	6	NS	-2.692954	1	1	0.724137931034483	Inf
3066.masce.fa.znap.fa.sorted.znap.fa.sznap.fa	26	8	0	8	Sig_Neg	-3.201135	0.316	1	3	Inf
3070.masce.fa.znap.fa.sorted.znap.fa.sznap.fa	12	0	0	4	NS	-1.30033	1	1	0.384615384615385	NA
3072.masce.fa.znap.fa.sorted.znap.fa.sznap.fa	22	8	2	9	NS	-0.069241	0.7	1	1.30434782608696	1.63636363636364
3073.masce.fa.znap.fa.sorted.znap.fa.sznap.fa	17	5	2	3	NS	0.743774	0.58	1	0.444444444444444	0.441176470588235
3075.masce.fa.znap.fa.sorted.znap.fa.sznap.fa	93	14	5	19	NS	-0.292927	0.342	1	0.531914893617021	0.572043010752688
3078.masce.fa.znap.fa.sorted.znap.fa.sznap.fa	59	16	4	12	NS	0.172992	0.746	1	0.736666666666667	0.813559322033898
3079.masce.fa.znap.fa.sorted.znap.fa.sznap.fa	31	6	3	7	NS	0.403623	0.377	1	0.4375	0.451612903225806
3080.masce.fa.znap.fa.sorted.znap.fa.sznap.fa	80	10	3	16	NS	-0.863716	0.696	1	0.577160493827161	0.666666666666667
3083.masce.fa.znap.fa.sorted.znap.fa.sznap.fa	3	1	0	1	NS	-0.930058	1	1	1	Inf
3084.masce.fa.znap.fa.sorted.znap.fa.sznap.fa	33	7	0	6	Sig_Neg	-3.175632	0.57	1	1.64705882352941	Inf
3088.masce.fa.znap.fa.sorted.znap.fa.sznap.fa	29	9	6	13	NS	0.597726	0.539	1	0.666666666666667	0.672413793103448
3090.masce.fa.znap.fa.sorted.znap.fa.sznap.fa	18	2	5	3	Sig_Pos	2.748179	0.00947	1	0.105263157894737	0.0666666666666667
3091.masce.fa.znap.fa.sorted.znap.fa.sznap.fa	9	3	1	5	NS	0.428605	1	1	1.2	1.66666666666667
3093.masce.fa.znap.fa.sorted.znap.fa.sznap.fa	28	2	1	0	NS	1.383191	0.0968	1	0.0517241379310345	0
3097.masce.fa.znap.fa.sorted.znap.fa.sznap.fa	15	4	0	4	NS	-2.674094	1	1	1.5625	Inf
3098.masce.fa.znap.fa.sorted.znap.fa.sznap.fa	9	2	1	12	NS	-0.645548	0.576	1	1.95	2.66666666666667
3099.masce.fa.znap.fa.sorted.znap.fa.sznap.fa	15	3	2	10	NS	-0.45327	1	1	0.916666666666667	1
3101.masce.fa.znap.fa.sorted.znap.fa.sznap.fa	35	14	3	10	NS	-0.300468	1	1	1.14583333333333	1.33333333333333
3102.masce.fa.znap.fa.sorted.znap.fa.sznap.fa	24	16	5	14	NS	-0.050887	0.389	1	1.7	1.86666666666667
3103.masce.fa.znap.fa.sorted.znap.fa.sznap.fa	6	3	0	4	NS	-1.950401	0.497	1	2.85714285714286	Inf
3104.masce.fa.znap.fa.sorted.znap.fa.sznap.fa	36	5	4	12	NS	0.437533	0.25	1	0.421621621621622	0.416666666666667
3105.masce.fa.znap.fa.sorted.znap.fa.sznap.fa	14	0	3	12	NS	0.609641	0.224	1	0.216666666666667	0
3106.masce.fa.znap.fa.sorted.znap.fa.sznap.fa	29	4	2	7	NS	-0.285899	0.593	1	0.444444444444444	0.482758620689655
3109.masce.fa.znap.fa.sorted.znap.fa.sznap.fa	65	19	2	13	Sig_Neg	-2.299981	0.516	1	1.41414141414141	1.9
3110.masce.fa.znap.fa.sorted.znap.fa.sznap.fa	33	15	6	16	NS	0.426392	0.787	1	1.14285714285714	1.21212121212121
3111.masce.fa.znap.fa.sorted.znap.fa.sznap.fa	6	1	2	4	NS	-0.377483	0.559	1	0.476190476190476	0.333333333333333
3112.masce.fa.znap.fa.sorted.znap.fa.sznap.fa	17	16	10	17	Sig_Pos	1.059012	0.438	1	1.54545454545455	1.6
3113.masce.fa.znap.fa.sorted.znap.fa.sznap.fa	24	14	6	18	NS	-0.327327	0.409	1	1.62857142857143	1.75
3116.masce.fa.znap.fa.sorted.znap.fa.sznap.fa	23	5	0	17	Sig_Neg	-2.098882	0.14	1	4.5	Inf
3117.masce.fa.znap.fa.sorted.znap.fa.sznap.fa	15	0	2	5	NS	0.608479	0.0909	1	0.125	0
3118.masce.fa.znap.fa.sorted.znap.fa.sznap.fa	18	3	2	3	NS	0.030711	0.236	1	0.280701754385965	0.25
3120.masce.fa.znap.fa.sorted.znap.fa.sznap.fa	7	7	5	11	NS	1.177343	0.457	1	2	2.2
3121.masce.fa.znap.fa.sorted.znap.fa.sznap.fa	56	12	1	19	Sig_Neg	-1.458338	0.282	1	2.28070175438596	4.07142857142857
3122.masce.fa.znap.fa.sorted.znap.fa.sznap.fa	30	6	5	20	NS	-0.101226	0.747	1	0.790322580645161	0.8
3123.masce.fa.znap.fa.sorted.znap.fa.sznap.fa	54	11	5	13	NS	-0.259111	0.322	1	0.509090909090909	0.52962962962963
3124.masce.fa.znap.fa.sorted.znap.fa.sznap.fa	11	11	3	7	NS	0.041696	0.446	1	2	2.33333333333333
3125.masce.fa.znap.fa.sorted.znap.fa.sznap.fa	25	7	1	6	NS	-1.401459	1	1	1.07692307692308	1.68
3126.masce.fa.znap.fa.sorted.znap.fa.sznap.fa	27	4	1	9	NS	-1.305722	1	1	0.892857142857143	1.33333333333333
3127.masce.fa.znap.fa.sorted.znap.fa.sznap.fa	22	5	6	18	NS	0.318239	0.736	1	0.708074534161491	0.681818181818182
3128.masce.fa.znap.fa.sorted.znap.fa.sznap.fa	30	10	3	12	NS	0.114376	1	1	1.15322580645161	1.33333333333333
3129.masce.fa.znap.fa.sorted.znap.fa.sznap.fa	82	19	5	9	NS	-0.036021	0.165	1	0.401606425702811	0.417073170731707
3130.masce.fa.znap.fa.sorted.znap.fa.sznap.fa	23	6	5	11	NS	0.731729	0.483	1	0.583333333333333	0.573913043478261
3132.masce.fa.znap.fa.sorted.znap.fa.sznap.fa	5	0	1	7	NS	-0.788595	1	1	0.666666666666667	0
3135.masce.fa.znap.fa.sorted.znap.fa.sznap.fa	60	23	11	27	NS	0.076654	1	1	0.918032786885246	0.940909090909091
3137.masce.fa.znap.fa.sorted.znap.fa.sznap.fa	15	4	4	21	NS	-0.672636	0.71	1	1.375	1.4
3138.masce.fa.znap.fa.sorted.znap.fa.sznap.fa	32	3	2	23	NS	-0.692212	1	1	0.96969696969697	1.078125
3140.masce.fa.znap.fa.sorted.znap.fa.sznap.fa	82	14	7	32	NS	-0.410698	0.61	1	0.745481927710843	0.780487804878049
3141.masce.fa.znap.fa.sorted.znap.fa.sznap.fa	35	11	5	23	NS	-0.228601	0.772	1	1.33333333333333	1.44571428571429
3142.masce.fa.znap.fa.sorted.znap.fa.sznap.fa	8	3	1	4	NS	-0.5155	1	1	1.11111111111111	1.5
3143.masce.fa.znap.fa.sorted.znap.fa.sznap.fa	7	4	5	7	Sig_Pos	2.947485	1	1	0.833333333333333	0.8
3144.masce.fa.znap.fa.sorted.znap.fa.sznap.fa	95	18	4	64	Sig_Neg	-1.008885	0.0594	1	2.57291666666667	3.03157894736842
3145.masce.fa.znap.fa.sorted.znap.fa.sznap.fa	33	8	8	11	Sig_Pos	1.758131	0.114	1	0.352941176470588	0.333333333333333
3149.masce.fa.znap.fa.sorted.znap.fa.sznap.fa	67	13	4	21	NS	-0.424332	1	1	0.905882352941177	1.01865671641791
3150.masce.fa.znap.fa.sorted.znap.fa.sznap.fa	10	2	0	0	NS	-3.867775	1	1	0.272727272727273	NA
3152.masce.fa.znap.fa.sorted.znap.fa.sznap.fa	2	1	1	4	NS	1.104521	1	1	1.66666666666667	2
3154.masce.fa.znap.fa.sorted.znap.fa.sznap.fa	19	6	1	14	NS	-0.249465	0.224	1	2.625	4.42105263157895
3156.masce.fa.znap.fa.sorted.znap.fa.sznap.fa	3	1	0	1	NS	-2.45724	1	1	1	Inf
3158.masce.fa.znap.fa.sorted.znap.fa.sznap.fa	10	14	5	4	NS	1.487491	1	1	1.13636363636364	1.12
3160.masce.fa.znap.fa.sorted.znap.fa.sznap.fa	13	1	0	4	NS	-2.182261	1	1	0.714285714285714	Inf
3163.masce.fa.znap.fa.sorted.znap.fa.sznap.fa	68	37	6	10	NS	0.360564	1	1	0.865424430641822	0.906862745098039
3164.masce.fa.znap.fa.sorted.znap.fa.sznap.fa	105	30	18	26	NS	0.598973	0.0191	1	0.415590863952334	0.412698412698413
3165.masce.fa.znap.fa.sorted.znap.fa.sznap.fa	9	5	2	7	NS	-0.162091	0.657	1	1.6	1.94444444444444
3167.masce.fa.znap.fa.sorted.znap.fa.sznap.fa	14	3	1	2	NS	-1.212788	0.509	1	0.4	0.428571428571429
3169.masce.fa.znap.fa.sorted.znap.fa.sznap.fa	8	4	3	6	NS	0.712319	1	1	0.972222222222222	1
3170.masce.fa.znap.fa.sorted.znap.fa.sznap.fa	112	29	5	18	NS	-0.662581	1	1	0.84070796460177	0.932142857142857
3171.masce.fa.znap.fa.sorted.znap.fa.sznap.fa	8	4	0	6	NS	-1.282942	0.245	1	3.88888888888889	Inf
3172.masce.fa.znap.fa.sorted.znap.fa.sznap.fa	11	6	3	5	NS	1.931684	1	1	0.875	0.909090909090909
3173.masce.fa.znap.fa.sorted.znap.fa.sznap.fa	32	11	7	18	Sig_Pos	1.145063	1	1	0.863636363636364	0.883928571428572
3177.masce.fa.znap.fa.sorted.znap.fa.sznap.fa	6	0	0	2	NS	-1.518824	1	1	0.428571428571429	NA
3178.masce.fa.znap.fa.sorted.znap.fa.sznap.fa	111	21	8	23	NS	-0.524977	0.2	1	0.523809523809524	0.543918918918919
3179.masce.fa.znap.fa.sorted.znap.fa.sznap.fa	18	16	14	9	Sig_Pos	2.567496	0.419	1	0.596491228070175	0.571428571428572
3181.masce.fa.znap.fa.sorted.znap.fa.sznap.fa	24	20	1	5	Sig_Neg	-2.56285	0.38	1	2.52	4.16666666666667
3182.masce.fa.znap.fa.sorted.znap.fa.sznap.fa	11	3	0	9	Sig_Neg	-2.759058	0.253	1	3.33333333333333	Inf
3183.masce.fa.znap.fa.sorted.znap.fa.sznap.fa	9	4	0	4	NS	-0.77936	0.519	1	2.5	Inf
3184.masce.fa.znap.fa.sorted.znap.fa.sznap.fa	37	14	13	13	Sig_Pos	1.580122	0.0763	1	0.394736842105263	0.378378378378378
3185.masce.fa.znap.fa.sorted.znap.fa.sznap.fa	7	1	2	6	NS	0.577881	1	1	0.583333333333333	0.428571428571429
3186.masce.fa.znap.fa.sorted.znap.fa.sznap.fa	21	5	1	8	NS	-0.391474	1	1	1.22727272727273	1.9047619047619
3193.masce.fa.znap.fa.sorted.znap.fa.sznap.fa	77	25	5	19	NS	-0.458935	0.796	1	1.11111111111111	1.23376623376623
3194.masce.fa.znap.fa.sorted.znap.fa.sznap.fa	19	7	2	6	NS	-1.125041	1	1	0.933333333333333	1.10526315789474
3195.masce.fa.znap.fa.sorted.znap.fa.sznap.fa	20	8	0	3	Sig_Neg	-5.552289	0.55	1	1.71428571428571	Inf
3197.masce.fa.znap.fa.sorted.znap.fa.sznap.fa	74	20	2	16	Sig_Neg	-1.33771	0.518	1	1.58666666666667	2.16216216216216
3198.masce.fa.znap.fa.sorted.znap.fa.sznap.fa	82	26	36	55	Sig_Pos	0.869061	0.0216	1	0.492347769456203	0.484417344173442
3199.masce.fa.znap.fa.sorted.znap.fa.sznap.fa	7	3	3	3	NS	2.142818	0.607	1	0.5	0.428571428571429
3200.masce.fa.znap.fa.sorted.znap.fa.sznap.fa	25	2	0	3	Sig_Neg	-4.063024	1	1	0.461538461538462	Inf
3201.masce.fa.znap.fa.sorted.znap.fa.sznap.fa	24	1	1	4	NS	0.234053	0.31	1	0.2	0.166666666666667
3203.masce.fa.znap.fa.sorted.znap.fa.sznap.fa	8	5	1	4	NS	-0.486492	0.615	1	1.66666666666667	2.5
3204.masce.fa.znap.fa.sorted.znap.fa.sznap.fa	12	2	1	3	NS	0.26891	1	1	0.461538461538462	0.5
3205.masce.fa.znap.fa.sorted.znap.fa.sznap.fa	25	6	0	5	Sig_Neg	-3.206752	0.564	1	1.61538461538462	Inf
3206.masce.fa.znap.fa.sorted.znap.fa.sznap.fa	30	11	8	30	NS	0.767918	0.606	1	1.33333333333333	1.375
3209.masce.fa.znap.fa.sorted.znap.fa.sznap.fa	42	8	1	13	NS	-0.399312	0.67	1	1.46511627906977	2.47619047619048
3210.masce.fa.znap.fa.sorted.znap.fa.sznap.fa	24	3	0	8	Sig_Neg	-3.389946	1	1	1.44	Inf
3211.masce.fa.znap.fa.sorted.znap.fa.sznap.fa	2	4	0	3	Sig_Neg	-4.002961	0.167	1	6.66666666666667	Inf
3212.masce.fa.znap.fa.sorted.znap.fa.sznap.fa	40	9	0	10	Sig_Neg	-3.107067	0.333	1	2.68292682926829	Inf
3213.masce.fa.znap.fa.sorted.znap.fa.sznap.fa	21	6	6	7	NS	1.210616	0.154	1	0.363636363636364	0.333333333333333
3214.masce.fa.znap.fa.sorted.znap.fa.sznap.fa	23	7	1	15	NS	-0.949645	0.23	1	2.66666666666667	4.56521739130435
3215.masce.fa.znap.fa.sorted.znap.fa.sznap.fa	31	4	3	4	NS	-0.048315	0.0769	1	0.1953125	0.172043010752688
3217.masce.fa.znap.fa.sorted.znap.fa.sznap.fa	8	2	0	2	NS	-1.70347	1	1	1	Inf
3218.masce.fa.znap.fa.sorted.znap.fa.sznap.fa	19	5	0	3	NS	-3.516918	1	1	1.2	Inf
3219.masce.fa.znap.fa.sorted.znap.fa.sznap.fa	35	6	2	6	NS	-1.040855	0.601	1	0.453703703703704	0.514285714285714
3220.masce.fa.znap.fa.sorted.znap.fa.sznap.fa	7	2	3	3	NS	0.797369	0.329	1	0.375	0.285714285714286
3221.masce.fa.znap.fa.sorted.znap.fa.sznap.fa	26	5	2	13	NS	-1.054255	1	1	1.03703703703704	1.25
3223.masce.fa.znap.fa.sorted.znap.fa.sznap.fa	64	12	12	19	Sig_Pos	1.132067	0.0196	1	0.307692307692308	0.296875
3224.masce.fa.znap.fa.sorted.znap.fa.sznap.fa	11	1	1	3	NS	-0.114277	0.45	1	0.333333333333333	0.272727272727273
3226.masce.fa.znap.fa.sorted.znap.fa.sznap.fa	13	1	0	6	Sig_Neg	-3.625503	1	1	1	Inf
3227.masce.fa.znap.fa.sorted.znap.fa.sznap.fa	14	5	1	5	NS	0.206054	1	1	1.2	1.78571428571429
3228.masce.fa.znap.fa.sorted.znap.fa.sznap.fa	7	8	4	2	NS	1.778248	0.659	1	0.675	0.571428571428571
3230.masce.fa.znap.fa.sorted.znap.fa.sznap.fa	44	15	9	13	Sig_Pos	1.127855	0.185	1	0.497777777777778	0.492424242424242
3231.masce.fa.znap.fa.sorted.znap.fa.sznap.fa	6	2	0	4	Sig_Neg	-3.694115	0.515	1	2.14285714285714	Inf
3232.masce.fa.znap.fa.sorted.znap.fa.sznap.fa	12	2	0	7	NS	-1.043343	0.533	1	1.84615384615385	Inf
3233.masce.fa.znap.fa.sorted.znap.fa.sznap.fa	27	9	5	10	NS	1.033285	0.732	1	0.654761904761905	0.666666666666667
3234.masce.fa.znap.fa.sorted.znap.fa.sznap.fa	8	11	0	3	Sig_Neg	-3.54614	0.214	1	5.33333333333333	Inf
3235.masce.fa.znap.fa.sorted.znap.fa.sznap.fa	4	3	2	5	NS	1.475725	1	1	1.6	1.875
3237.masce.fa.znap.fa.sorted.znap.fa.sznap.fa	27	8	0	4	Sig_Neg	-3.962282	0.563	1	1.60714285714286	Inf
3238.masce.fa.znap.fa.sorted.znap.fa.sznap.fa	5	3	0	2	NS	-2.842106	1	1	2	Inf
3241.masce.fa.znap.fa.sorted.znap.fa.sznap.fa	40	14	0	13	Sig_Neg	-2.794344	0.0549	1	5.1219512195122	Inf
3243.masce.fa.znap.fa.sorted.znap.fa.sznap.fa	52	5	6	14	Sig_Neg	-0.968472	0.0295	1	0.242587601078167	0.224358974358974
3244.masce.fa.znap.fa.sorted.znap.fa.sznap.fa	3	2	0	4	NS	-0.780423	0.444	1	3.75	Inf
3245.masce.fa.znap.fa.sorted.znap.fa.sznap.fa	20	14	11	11	Sig_Pos	2.079435	0.588	1	0.714285714285714	0.7
3246.masce.fa.znap.fa.sorted.znap.fa.sznap.fa	29	11	12	51	NS	0.126105	0.34	1	1.6	1.61206896551724
3247.masce.fa.znap.fa.sorted.znap.fa.sznap.fa	14	2	2	3	NS	0.391312	0.228	1	0.266666666666667	0.214285714285714
3248.masce.fa.znap.fa.sorted.znap.fa.sznap.fa	18	1	4	9	NS	0.204532	0.132	1	0.210526315789474	0.125
3249.masce.fa.znap.fa.sorted.znap.fa.sznap.fa	28	3	7	21	NS	1.012466	0.168	1	0.379310344827586	0.321428571428571
3252.masce.fa.znap.fa.sorted.znap.fa.sznap.fa	11	2	3	4	NS	-0.353187	0.29	1	0.3125	0.242424242424242
3254.masce.fa.znap.fa.sorted.znap.fa.sznap.fa	12	2	1	19	Sig_Neg	-1.309516	0.555	1	2.30769230769231	3.16666666666667
3256.masce.fa.znap.fa.sorted.znap.fa.sznap.fa	43	27	36	66	Sig_Pos	1.384341	0.748	1	1.15233415233415	1.15116279069767
3257.masce.fa.znap.fa.sorted.znap.fa.sznap.fa	3	3	0	1	NS	0.083719	1	1	2	Inf
3259.masce.fa.znap.fa.sorted.znap.fa.sznap.fa	39	2	2	8	NS	-0.817096	0.168	1	0.225	0.205128205128205
3260.masce.fa.znap.fa.sorted.znap.fa.sznap.fa	26	10	3	6	NS	-0.383026	0.704	1	0.712962962962963	0.769230769230769
3261.masce.fa.znap.fa.sorted.znap.fa.sznap.fa	7	1	1	2	NS	1.99608	0.491	1	0.375	0.285714285714286
3263.masce.fa.znap.fa.sorted.znap.fa.sznap.fa	6	3	0	3	NS	-2.994772	0.509	1	2.28571428571429	Inf
3265.masce.fa.znap.fa.sorted.znap.fa.sznap.fa	34	15	4	20	NS	-0.032256	0.262	1	1.92	2.20588235294118
3266.masce.fa.znap.fa.sorted.znap.fa.sznap.fa	13	12	2	11	NS	-0.318941	0.0773	1	3.71428571428571	5.07692307692308
3267.masce.fa.znap.fa.sorted.znap.fa.sznap.fa	5	2	0	1	NS	-3.232505	1	1	1	Inf
3271.masce.fa.znap.fa.sorted.znap.fa.sznap.fa	16	11	1	6	NS	-0.636427	0.378	1	2.47058823529412	4.125
3273.masce.fa.znap.fa.sorted.znap.fa.sznap.fa	7	6	0	3	NS	-1.549236	0.25	1	3.5	Inf
3274.masce.fa.znap.fa.sorted.znap.fa.sznap.fa	4	2	1	2	NS	0.877659	1	1	0.9	1
3275.masce.fa.znap.fa.sorted.znap.fa.sznap.fa	56	13	9	48	NS	-0.219755	0.814	1	1.20350877192982	1.23809523809524
3278.masce.fa.znap.fa.sorted.znap.fa.sznap.fa	8	2	8	24	NS	0.759194	1	1	0.925925925925926	0.75
3280.masce.fa.znap.fa.sorted.znap.fa.sznap.fa	38	6	0	4	Sig_Neg	-4.493178	1	1	0.897435897435897	Inf
3281.masce.fa.znap.fa.sorted.znap.fa.sznap.fa	0	0	0	2	NS	-2.784429	1	1	3	NA
3282.masce.fa.znap.fa.sorted.znap.fa.sznap.fa	10	1	0	6	NS	-2.483605	1	1	1.27272727272727	Inf
3286.masce.fa.znap.fa.sorted.znap.fa.sznap.fa	15	6	1	12	NS	-0.630474	0.21	1	2.84375	4.8
3287.masce.fa.znap.fa.sorted.znap.fa.sznap.fa	18	4	0	1	Sig_Neg	-4.036433	1	1	0.526315789473684	Inf
3289.masce.fa.znap.fa.sorted.znap.fa.sznap.fa	8	2	5	4	Sig_Pos	2.325076	0.17	1	0.277777777777778	0.2
3294.masce.fa.znap.fa.sorted.znap.fa.sznap.fa	9	1	0	2	Sig_Neg	-3.970019	1	1	0.6	Inf
3295.masce.fa.znap.fa.sorted.znap.fa.sznap.fa	27	5	5	19	NS	0.268187	0.73	1	0.714285714285714	0.703703703703704
3296.masce.fa.znap.fa.sorted.znap.fa.sznap.fa	10	3	1	4	NS	0.663235	1	1	0.909090909090909	1.2
3297.masce.fa.znap.fa.sorted.znap.fa.sznap.fa	34	1	1	10	NS	-0.409805	0.425	1	0.314285714285714	0.294117647058824
3301.masce.fa.znap.fa.sorted.znap.fa.sznap.fa	26	2	2	0	NS	2.262044	0.0138	1	0.037037037037037	0
3303.masce.fa.znap.fa.sorted.znap.fa.sznap.fa	27	5	1	4	NS	-0.555759	1	1	0.535714285714286	0.740740740740741
3305.masce.fa.znap.fa.sorted.znap.fa.sznap.fa	112	11	4	70	Sig_Neg	-1.041625	0.42	1	1.50796460176991	1.71875
3306.masce.fa.znap.fa.sorted.znap.fa.sznap.fa	95	10	3	9	Sig_Neg	-1.462588	0.13	1	0.286458333333333	0.315789473684211
3312.masce.fa.znap.fa.sorted.znap.fa.sznap.fa	46	7	2	7	NS	-1.144848	0.607	1	0.453900709219858	0.532608695652174
3315.masce.fa.znap.fa.sorted.znap.fa.sznap.fa	7	1	0	6	Sig_Neg	-3.641288	1	1	1.75	Inf
3316.masce.fa.znap.fa.sorted.znap.fa.sznap.fa	26	3	1	14	Sig_Neg	-1.620052	1	1	1.11111111111111	1.61538461538462
3318.masce.fa.znap.fa.sorted.znap.fa.sznap.fa	24	2	1	8	NS	-1.150625	1	1	0.54	0.666666666666667
3324.masce.fa.znap.fa.sorted.znap.fa.sznap.fa	16	0	1	12	NS	-0.975061	0.448	1	0.382352941176471	0
3325.masce.fa.znap.fa.sorted.znap.fa.sznap.fa	15	11	4	12	NS	-0.03083	0.33	1	1.95	2.2
3326.masce.fa.znap.fa.sorted.znap.fa.sznap.fa	1	2	1	5	NS	1.155084	0.226	1	4.5	10
3330.masce.fa.znap.fa.sorted.znap.fa.sznap.fa	17	5	1	3	NS	-0.141743	1	1	0.666666666666667	0.882352941176471
3333.masce.fa.znap.fa.sorted.znap.fa.sznap.fa	26	4	2	6	NS	0.297974	0.587	1	0.432098765432099	0.461538461538462
3334.masce.fa.znap.fa.sorted.znap.fa.sznap.fa	34	5	4	6	NS	0.016292	0.0699	1	0.24	0.220588235294118
3335.masce.fa.znap.fa.sorted.znap.fa.sznap.fa	12	6	0	4	NS	-1.885593	0.541	1	2.69230769230769	Inf
3336.masce.fa.znap.fa.sorted.znap.fa.sznap.fa	34	2	4	5	NS	1.630573	0.0103	1	0.102857142857143	0.0735294117647059
3341.masce.fa.znap.fa.sorted.znap.fa.sznap.fa	42	4	3	11	NS	-0.020483	0.337	1	0.348837209302326	0.349206349206349
3343.masce.fa.znap.fa.sorted.znap.fa.sznap.fa	41	3	0	9	Sig_Neg	-2.984621	1	1	0.952380952380952	Inf
3344.masce.fa.znap.fa.sorted.znap.fa.sznap.fa	9	3	2	3	NS	1.78469	0.6	1	0.533333333333333	0.5
3345.masce.fa.znap.fa.sorted.znap.fa.sznap.fa	9	0	0	8	Sig_Neg	-3.524068	1	1	0.9	NA
3346.masce.fa.znap.fa.sorted.znap.fa.sznap.fa	18	4	1	12	Sig_Neg	-2.140162	0.63	1	1.71052631578947	2.66666666666667
3348.masce.fa.znap.fa.sorted.znap.fa.sznap.fa	16	4	8	16	NS	0.72842	0.498	1	0.555555555555556	0.5
3349.masce.fa.znap.fa.sorted.znap.fa.sznap.fa	6	0	1	10	NS	-0.670575	1	1	0.785714285714286	0
3350.masce.fa.znap.fa.sorted.znap.fa.sznap.fa	23	2	2	27	NS	-0.49927	1	1	1.16666666666667	1.17391304347826
3353.masce.fa.znap.fa.sorted.znap.fa.sznap.fa	25	14	9	59	NS	-0.19004	0.00788	1	3.46153846153846	3.67111111111111
3354.masce.fa.znap.fa.sorted.znap.fa.sznap.fa	26	13	0	10	Sig_Neg	-4.088408	0.0448	1	5.7037037037037	Inf
3355.masce.fa.znap.fa.sorted.znap.fa.sznap.fa	34	2	5	55	NS	-0.416323	0.708	1	0.8	0.647058823529412
3356.masce.fa.znap.fa.sorted.znap.fa.sznap.fa	8	2	0	3	NS	-2.542748	1	1	1.33333333333333	Inf
3360.masce.fa.znap.fa.sorted.znap.fa.sznap.fa	11	0	0	3	NS	-1.529114	1	1	0.333333333333333	NA
3362.masce.fa.znap.fa.sorted.znap.fa.sznap.fa	16	4	0	2	Sig_Neg	-3.669919	1	1	0.882352941176471	Inf
3363.masce.fa.znap.fa.sorted.znap.fa.sznap.fa	9	1	3	5	Sig_Pos	2.487765	0.275	1	0.3	0.185185185185185
3364.masce.fa.znap.fa.sorted.znap.fa.sznap.fa	22	1	2	41	NS	-0.591056	1	1	1.21739130434783	0.931818181818182
3365.masce.fa.znap.fa.sorted.znap.fa.sznap.fa	17	2	5	20	NS	0.319508	0.68	1	0.583333333333333	0.470588235294118
3367.masce.fa.znap.fa.sorted.znap.fa.sznap.fa	8	2	2	20	NS	0.05463	0.572	1	2.33333333333333	2.5
3368.masce.fa.znap.fa.sorted.znap.fa.sznap.fa	14	2	2	9	NS	-0.20217	1	1	0.666666666666667	0.642857142857143
3374.masce.fa.znap.fa.sorted.znap.fa.sznap.fa	102	15	15	34	NS	0.669185	0.0136	1	0.339805825242718	0.333333333333333
3375.masce.fa.znap.fa.sorted.znap.fa.sznap.fa	9	6	6	8	Sig_Pos	1.833211	1	1	0.9	0.888888888888889
3377.masce.fa.znap.fa.sorted.znap.fa.sznap.fa	12	1	0	1	NS	-3.701009	1	1	0.307692307692308	Inf
3379.masce.fa.znap.fa.sorted.znap.fa.sznap.fa	36	4	1	14	NS	-1.224668	1	1	1.01351351351351	1.55555555555556
3380.masce.fa.znap.fa.sorted.znap.fa.sznap.fa	23	5	3	17	NS	-0.19612	1	1	1.125	1.23188405797101
3381.masce.fa.znap.fa.sorted.znap.fa.sznap.fa	2	2	0	1	NS	-2.055832	1	1	2	Inf
3383.masce.fa.znap.fa.sorted.znap.fa.sznap.fa	7	3	0	1	NS	0.11035	1	1	1	Inf
3384.masce.fa.znap.fa.sorted.znap.fa.sznap.fa	29	6	0	4	NS	-1.736446	1	1	1.16666666666667	Inf
3385.masce.fa.znap.fa.sorted.znap.fa.sznap.fa	12	0	2	2	NS	2.541837	0.05	1	0.0769230769230769	0
3389.masce.fa.znap.fa.sorted.znap.fa.sznap.fa	15	7	1	9	NS	-0.218732	0.38	1	2.5	4.2
3390.masce.fa.znap.fa.sorted.znap.fa.sznap.fa	27	3	2	10	NS	-0.293927	0.613	1	0.523809523809524	0.555555555555556
3391.masce.fa.znap.fa.sorted.znap.fa.sznap.fa	30	8	5	5	NS	0.613928	0.108	1	0.290322580645161	0.266666666666667
3406.masce.fa.znap.fa.sorted.znap.fa.sznap.fa	19	8	3	7	NS	0.847633	1	1	0.9	0.982456140350877
3409.masce.fa.znap.fa.sorted.znap.fa.sznap.fa	39	13	2	16	Sig_Neg	-1.190019	0.323	1	1.98333333333333	2.66666666666667
3413.masce.fa.znap.fa.sorted.znap.fa.sznap.fa	59	11	3	16	Sig_Neg	-1.175224	1	1	0.85	0.994350282485876
3414.masce.fa.znap.fa.sorted.znap.fa.sznap.fa	28	11	2	3	NS	0.12557	0.623	1	0.551724137931034	0.589285714285714
3415.masce.fa.znap.fa.sorted.znap.fa.sznap.fa	69	24	4	13	NS	-0.215638	1	1	1	1.1304347826087
3417.masce.fa.znap.fa.sorted.znap.fa.sznap.fa	46	18	10	26	NS	0.64223	1	1	0.992263056092843	1.01739130434783
3419.masce.fa.znap.fa.sorted.znap.fa.sznap.fa	10	7	2	6	NS	0.47722	0.661	1	1.6969696969697	2.1
3421.masce.fa.znap.fa.sorted.znap.fa.sznap.fa	14	11	8	10	Sig_Pos	1.49833	1	1	0.977777777777778	0.982142857142857
3422.masce.fa.znap.fa.sorted.znap.fa.sznap.fa	18	10	5	5	Sig_Pos	1.797801	0.473	1	0.578947368421053	0.555555555555556
3423.masce.fa.znap.fa.sorted.znap.fa.sznap.fa	7	5	0	1	NS	-1.778799	1	1	1.5	Inf
3424.masce.fa.znap.fa.sorted.znap.fa.sznap.fa	3	10	4	10	NS	0.492691	0.0213	1	6.05	8.33333333333333
3425.masce.fa.znap.fa.sorted.znap.fa.sznap.fa	3	2	1	2	NS	0.413044	1	1	1.125	1.33333333333333
3429.masce.fa.znap.fa.sorted.znap.fa.sznap.fa	9	13	7	9	NS	1.096511	0.512	1	1.75	1.85714285714286
3431.masce.fa.znap.fa.sorted.znap.fa.sznap.fa	14	20	2	1	NS	-0.35436	1	1	0.933333333333333	0.714285714285714
3432.masce.fa.znap.fa.sorted.znap.fa.sznap.fa	11	12	4	6	NS	0.379773	0.708	1	1.51666666666667	1.63636363636364
3433.masce.fa.znap.fa.sorted.znap.fa.sznap.fa	3	15	12	4	Sig_Pos	4.286581	0.681	1	1.53846153846154	1.66666666666667
3434.masce.fa.znap.fa.sorted.znap.fa.sznap.fa	30	16	4	16	NS	-0.411107	0.262	1	1.86451612903226	2.13333333333333
3435.masce.fa.znap.fa.sorted.znap.fa.sznap.fa	9	10	2	6	NS	0.391067	0.236	1	2.56666666666667	3.33333333333333
3436.masce.fa.znap.fa.sorted.znap.fa.sznap.fa	19	9	0	4	NS	-1.734306	0.303	1	2.5	Inf
3437.masce.fa.znap.fa.sorted.znap.fa.sznap.fa	150	69	9	41	Sig_Neg	-0.993323	0.0597	1	1.94701986754967	2.09555555555556
3439.masce.fa.znap.fa.sorted.znap.fa.sznap.fa	2	9	4	7	NS	0.201729	0.0805	1	5.33333333333333	7.875
3441.masce.fa.znap.fa.sorted.znap.fa.sznap.fa	14	21	6	15	NS	-0.47626	0.0293	1	3.35238095238095	3.75
3442.masce.fa.znap.fa.sorted.znap.fa.sznap.fa	5	8	8	7	Sig_Pos	1.512799	0.718	1	1.33333333333333	1.4
3443.masce.fa.znap.fa.sorted.znap.fa.sznap.fa	11	9	5	7	NS	0.662064	1	1	1.11111111111111	1.14545454545455
3444.masce.fa.znap.fa.sorted.znap.fa.sznap.fa	21	11	7	14	Sig_Pos	1.599032	1	1	1.02272727272727	1.04761904761905
3446.masce.fa.znap.fa.sorted.znap.fa.sznap.fa	4	6	3	3	NS	2.330895	1	1	1.4	1.5
3447.masce.fa.znap.fa.sorted.znap.fa.sznap.fa	17	5	4	15	NS	0.900365	1	1	1.06666666666667	1.10294117647059
3448.masce.fa.znap.fa.sorted.znap.fa.sznap.fa	31	7	1	9	Sig_Neg	-1.367213	1	1	1.25	2.03225806451613
3449.masce.fa.znap.fa.sorted.znap.fa.sznap.fa	5	2	2	3	NS	0.59007	1	1	0.666666666666667	0.6
3450.masce.fa.znap.fa.sorted.znap.fa.sznap.fa	7	6	1	8	NS	-0.335663	0.165	1	3.9375	6.85714285714286
3451.masce.fa.znap.fa.sorted.znap.fa.sznap.fa	23	3	5	10	NS	0.68243	0.117	1	0.305555555555556	0.260869565217391
3453.masce.fa.znap.fa.sorted.znap.fa.sznap.fa	92	25	17	59	NS	0.208278	0.86	1	0.931899641577061	0.94309462915601
3456.masce.fa.znap.fa.sorted.znap.fa.sznap.fa	19	9	2	19	NS	-0.46048	0.087	1	3.33333333333333	4.5
3461.masce.fa.znap.fa.sorted.znap.fa.sznap.fa	27	14	6	21	NS	0.258684	0.416	1	1.68367346938776	1.81481481481481
3464.masce.fa.znap.fa.sorted.znap.fa.sznap.fa	4	2	1	2	NS	-0.750359	1	1	0.9	1
3465.masce.fa.znap.fa.sorted.znap.fa.sznap.fa	15	7	2	6	NS	0.220669	1	1	1.16666666666667	1.4
3466.masce.fa.znap.fa.sorted.znap.fa.sznap.fa	46	12	2	11	NS	-0.939781	1	1	1.1063829787234	1.43478260869565
3467.masce.fa.znap.fa.sorted.znap.fa.sznap.fa	19	13	5	8	NS	1.341249	1	1	1.05	1.09473684210526
3468.masce.fa.znap.fa.sorted.znap.fa.sznap.fa	16	8	3	1	Sig_Pos	3.142048	0.269	1	0.264705882352941	0.166666666666667
3470.masce.fa.znap.fa.sorted.znap.fa.sznap.fa	40	5	3	9	NS	-0.318737	0.345	1	0.365853658536585	0.375
3472.masce.fa.znap.fa.sorted.znap.fa.sznap.fa	21	3	1	9	NS	-0.287167	1	1	0.909090909090909	1.28571428571429
3483.masce.fa.znap.fa.sorted.znap.fa.sznap.fa	16	1	1	4	NS	0.198081	0.411	1	0.294117647058824	0.25
3485.masce.fa.znap.fa.sorted.znap.fa.sznap.fa	18	2	2	9	NS	-0.164246	0.601	1	0.526315789473684	0.5
3486.masce.fa.znap.fa.sorted.znap.fa.sznap.fa	16	2	6	3	Sig_Pos	2.311754	0.00608	1	0.100840336134454	0.0625
3487.masce.fa.znap.fa.sorted.znap.fa.sznap.fa	7	7	3	11	NS	1.148505	0.236	1	3	3.66666666666667
3488.masce.fa.znap.fa.sorted.znap.fa.sznap.fa	12	5	5	13	NS	0.357249	1	1	1.07692307692308	1.08333333333333
3489.masce.fa.znap.fa.sorted.znap.fa.sznap.fa	3	5	4	6	NS	1.234896	0.637	1	2.1	2.5
3492.masce.fa.znap.fa.sorted.znap.fa.sznap.fa	15	2	1	2	NS	-1.230644	0.404	1	0.28125	0.266666666666667
3498.masce.fa.znap.fa.sorted.znap.fa.sznap.fa	14	2	4	5	NS	0.671876	0.142	1	0.24	0.178571428571429
3500.masce.fa.znap.fa.sorted.znap.fa.sznap.fa	13	4	3	6	NS	1.4329	0.661	1	0.625	0.615384615384615
3501.masce.fa.znap.fa.sorted.znap.fa.sznap.fa	68	14	8	30	NS	0.041432	0.618	1	0.748792270531401	0.772058823529412
3503.masce.fa.znap.fa.sorted.znap.fa.sznap.fa	15	5	0	4	NS	-1.318807	0.544	1	1.875	Inf
3506.masce.fa.znap.fa.sorted.znap.fa.sznap.fa	3	0	0	6	Sig_Neg	-4.15968	1	1	1.75	NA
3508.masce.fa.znap.fa.sorted.znap.fa.sznap.fa	63	7	2	9	NS	-0.598432	0.602	1	0.416666666666667	0.5
3509.masce.fa.znap.fa.sorted.znap.fa.sznap.fa	26	5	3	3	NS	0.687349	0.101	1	0.222222222222222	0.192307692307692
3510.masce.fa.znap.fa.sorted.znap.fa.sznap.fa	23	6	0	8	Sig_Neg	-4.482812	0.305	1	2.625	Inf
3512.masce.fa.znap.fa.sorted.znap.fa.sznap.fa	8	3	3	5	NS	1.69301	1	1	0.666666666666667	0.625
3513.masce.fa.znap.fa.sorted.znap.fa.sznap.fa	15	3	3	6	NS	1.094236	0.367	1	0.4375	0.4
3515.masce.fa.znap.fa.sorted.znap.fa.sznap.fa	18	10	8	20	NS	0.986085	0.775	1	1.35087719298246	1.38888888888889
3520.masce.fa.znap.fa.sorted.znap.fa.sznap.fa	4	3	3	14	NS	-0.151709	0.307	1	3	3.5
3521.masce.fa.znap.fa.sorted.znap.fa.sznap.fa	22	2	4	8	NS	0.923801	0.149	1	0.234782608695652	0.181818181818182
3525.masce.fa.znap.fa.sorted.znap.fa.sznap.fa	30	12	4	7	NS	0.953299	0.716	1	0.670967741935484	0.7
3529.masce.fa.znap.fa.sorted.znap.fa.sznap.fa	60	15	16	27	Sig_Pos	0.73813	0.0514	1	0.432015429122469	0.421875
3530.masce.fa.znap.fa.sorted.znap.fa.sznap.fa	13	2	4	9	NS	1.148953	0.372	1	0.428571428571429	0.346153846153846
3532.masce.fa.znap.fa.sorted.znap.fa.sznap.fa	12	12	11	13	NS	0.788765	1	1	1.16666666666667	1.18181818181818
3533.masce.fa.znap.fa.sorted.znap.fa.sznap.fa	8	4	2	7	NS	-0.466916	0.659	1	1.48148148148148	1.75
3535.masce.fa.znap.fa.sorted.znap.fa.sznap.fa	7	2	1	4	NS	0.647497	1	1	0.9375	1.14285714285714
3539.masce.fa.znap.fa.sorted.znap.fa.sznap.fa	183	54	24	56	NS	-0.206388	0.23	1	0.681521739130435	0.688524590163935
3541.masce.fa.znap.fa.sorted.znap.fa.sznap.fa	52	36	25	35	Sig_Pos	0.641672	1	1	0.966618287373004	0.969230769230769
3543.masce.fa.znap.fa.sorted.znap.fa.sznap.fa	13	8	3	6	NS	0.979557	1	1	1.125	1.23076923076923
3544.masce.fa.znap.fa.sorted.znap.fa.sznap.fa	22	5	0	10	Sig_Neg	-3.389672	0.295	1	2.8695652173913	Inf
3546.masce.fa.znap.fa.sorted.znap.fa.sznap.fa	26	17	7	13	NS	0.345814	0.787	1	1.16666666666667	1.21428571428571
3548.masce.fa.znap.fa.sorted.znap.fa.sznap.fa	6	7	0	1	NS	-2.833951	1	1	2.28571428571429	Inf
3549.masce.fa.znap.fa.sorted.znap.fa.sznap.fa	30	5	1	6	NS	-1.420108	1	1	0.67741935483871	1
3553.masce.fa.znap.fa.sorted.znap.fa.sznap.fa	18	7	3	11	NS	0.454584	0.721	1	1.26315789473684	1.42592592592593
3554.masce.fa.znap.fa.sorted.znap.fa.sznap.fa	19	7	3	13	NS	-0.493829	0.715	1	1.4	1.59649122807018
3556.masce.fa.znap.fa.sorted.znap.fa.sznap.fa	13	6	3	8	NS	0.474775	1	1	1.125	1.23076923076923
3562.masce.fa.znap.fa.sorted.znap.fa.sznap.fa	25	5	0	2	Sig_Neg	-3.845137	1	1	0.692307692307692	Inf
3563.masce.fa.znap.fa.sorted.znap.fa.sznap.fa	40	8	13	14	Sig_Pos	1.228826	0.00656	1	0.235191637630662	0.215384615384615
3564.masce.fa.znap.fa.sorted.znap.fa.sznap.fa	4	1	2	0	NS	1.07385	0.143	1	0.133333333333333	0
3565.masce.fa.znap.fa.sorted.znap.fa.sznap.fa	6	1	0	3	NS	-1.884017	1	1	1.14285714285714	Inf
3566.masce.fa.znap.fa.sorted.znap.fa.sznap.fa	14	2	1	1	NS	1.817637	0.314	1	0.2	0.142857142857143
3567.masce.fa.znap.fa.sorted.znap.fa.sznap.fa	17	3	0	6	NS	-1.162287	1	1	1.55555555555556	Inf
3568.masce.fa.znap.fa.sorted.znap.fa.sznap.fa	11	1	2	10	NS	0.291381	1	1	0.611111111111111	0.454545454545455
3569.masce.fa.znap.fa.sorted.znap.fa.sznap.fa	85	11	6	35	NS	-0.381323	0.584	1	0.717607973421927	0.754901960784314
3574.masce.fa.znap.fa.sorted.znap.fa.sznap.fa	41	17	13	26	Sig_Pos	0.880087	0.823	1	0.826530612244898	0.829268292682927
3575.masce.fa.znap.fa.sorted.znap.fa.sznap.fa	26	18	7	10	Sig_Pos	1.399734	1	1	0.967592592592593	0.989010989010989
3577.masce.fa.znap.fa.sorted.znap.fa.sznap.fa	57	14	9	42	NS	-0.158746	0.819	1	1.11206896551724	1.14619883040936
3578.masce.fa.znap.fa.sorted.znap.fa.sznap.fa	12	4	2	14	NS	0.282093	0.654	1	1.92307692307692	2.33333333333333
3580.masce.fa.znap.fa.sorted.znap.fa.sznap.fa	13	1	0	9	Sig_Neg	-2.034304	1	1	1.42857142857143	Inf
3581.masce.fa.znap.fa.sorted.znap.fa.sznap.fa	22	9	0	6	Sig_Neg	-3.391911	0.302	1	3.04347826086957	Inf
3582.masce.fa.znap.fa.sorted.znap.fa.sznap.fa	12	10	6	6	Sig_Pos	1.513419	1	1	0.846153846153846	0.833333333333333
3584.masce.fa.znap.fa.sorted.znap.fa.sznap.fa	20	8	2	12	NS	-0.521665	0.451	1	1.85714285714286	2.4
3586.masce.fa.znap.fa.sorted.znap.fa.sznap.fa	22	9	3	8	NS	1.456954	1	1	0.978260869565218	1.09090909090909
3587.masce.fa.znap.fa.sorted.znap.fa.sznap.fa	22	14	5	11	Sig_Pos	1.617783	0.758	1	1.30434782608696	1.4
3588.masce.fa.znap.fa.sorted.znap.fa.sznap.fa	5	6	2	8	NS	0.207424	0.183	1	3.5	4.8
3591.masce.fa.znap.fa.sorted.znap.fa.sznap.fa	22	15	7	14	NS	0.900603	0.779	1	1.30434782608696	1.36363636363636
3593.masce.fa.znap.fa.sorted.znap.fa.sznap.fa	30	13	6	7	NS	0.683629	0.329	1	0.516129032258065	0.505555555555556
3595.masce.fa.znap.fa.sorted.znap.fa.sznap.fa	2	3	0	1	NS	-2.06885	1	1	2.66666666666667	Inf
3597.masce.fa.znap.fa.sorted.znap.fa.sznap.fa	11	2	3	10	NS	0.311666	1	1	0.6875	0.606060606060606
3598.masce.fa.znap.fa.sorted.znap.fa.sznap.fa	11	13	4	11	NS	1.086568	0.112	1	2.8	3.25
3600.masce.fa.znap.fa.sorted.znap.fa.sznap.fa	30	11	3	26	NS	-0.582491	0.131	1	2.61290322580645	3.17777777777778
3601.masce.fa.znap.fa.sorted.znap.fa.sznap.fa	23	0	0	6	NS	-1.563944	1	1	0.291666666666667	NA
3603.masce.fa.znap.fa.sorted.znap.fa.sznap.fa	14	12	3	4	NS	0.694411	1	1	1.08333333333333	1.14285714285714
3604.masce.fa.znap.fa.sorted.znap.fa.sznap.fa	44	13	1	6	NS	-0.40599	1	1	1.08888888888889	1.77272727272727
3605.masce.fa.znap.fa.sorted.znap.fa.sznap.fa	18	8	3	5	NS	0.761526	1	1	0.710526315789474	0.740740740740741
3606.masce.fa.znap.fa.sorted.znap.fa.sznap.fa	26	2	0	6	NS	-2.063786	1	1	0.777777777777778	Inf
3610.masce.fa.znap.fa.sorted.znap.fa.sznap.fa	69	7	3	47	Sig_Neg	-1.120628	0.739	1	1.37142857142857	1.58937198067633
3612.masce.fa.znap.fa.sorted.znap.fa.sznap.fa	29	4	3	17	NS	-0.258559	1	1	0.75	0.781609195402299
3613.masce.fa.znap.fa.sorted.znap.fa.sznap.fa	51	8	3	10	NS	0.737804	0.405	1	0.475961538461538	0.522875816993464
3614.masce.fa.znap.fa.sorted.znap.fa.sznap.fa	27	2	1	11	NS	-0.651553	1	1	0.642857142857143	0.814814814814815
3618.masce.fa.znap.fa.sorted.znap.fa.sznap.fa	19	2	3	14	NS	0.863592	0.64	1	0.5625	0.491228070175439
3619.masce.fa.znap.fa.sorted.znap.fa.sznap.fa	24	12	1	6	NS	-1.175039	0.412	1	1.82	3
3620.masce.fa.znap.fa.sorted.znap.fa.sznap.fa	70	11	12	42	NS	0.624863	0.244	1	0.559046587215601	0.55
3622.masce.fa.znap.fa.sorted.znap.fa.sznap.fa	17	4	3	5	NS	0.34132	0.357	1	0.416666666666667	0.392156862745098
3623.masce.fa.znap.fa.sorted.znap.fa.sznap.fa	22	4	0	5	NS	-2.028116	1	1	1.30434782608696	Inf
3624.masce.fa.znap.fa.sorted.znap.fa.sznap.fa	1	0	0	1	NS	-0.895333	1	1	1	NA
3627.masce.fa.znap.fa.sorted.znap.fa.sznap.fa	18	2	0	3	NS	-1.979266	1	1	0.631578947368421	Inf
3630.masce.fa.znap.fa.sorted.znap.fa.sznap.fa	13	1	1	0	NS	-1.714007	0.133	1	0.0714285714285714	0
3634.masce.fa.znap.fa.sorted.znap.fa.sznap.fa	8	3	2	0	NS	2.731599	0.128	1	0.148148148148148	0
3635.masce.fa.znap.fa.sorted.znap.fa.sznap.fa	10	8	9	10	NS	0.395375	1	1	0.9	0.888888888888889
3636.masce.fa.znap.fa.sorted.znap.fa.sznap.fa	42	14	0	6	Sig_Neg	-3.774172	0.322	1	2.44186046511628	Inf
3640.masce.fa.znap.fa.sorted.znap.fa.sznap.fa	78	7	8	31	NS	0.143799	0.0736	1	0.360056258790436	0.34775641025641
3642.masce.fa.znap.fa.sorted.znap.fa.sznap.fa	15	3	5	15	NS	0.141351	0.697	1	0.666666666666667	0.6
3644.masce.fa.znap.fa.sorted.znap.fa.sznap.fa	11	6	3	16	NS	0.292584	0.255	1	2.47916666666667	2.90909090909091
3645.masce.fa.znap.fa.sorted.znap.fa.sznap.fa	16	3	2	7	NS	-0.05455	1	1	0.627450980392157	0.65625
3647.masce.fa.znap.fa.sorted.znap.fa.sznap.fa	28	3	2	12	Sig_Neg	-1.22479	0.639	1	0.597701149425287	0.642857142857143
3648.masce.fa.znap.fa.sorted.znap.fa.sznap.fa	25	10	1	18	Sig_Neg	-1.503304	0.0741	1	4.01923076923077	7.2
3649.masce.fa.znap.fa.sorted.znap.fa.sznap.fa	43	9	3	8	NS	0.200822	0.425	1	0.511363636363636	0.558139534883721
3650.masce.fa.znap.fa.sorted.znap.fa.sznap.fa	34	9	2	10	NS	-0.137355	1	1	1.04761904761905	1.32352941176471
3654.masce.fa.znap.fa.sorted.znap.fa.sznap.fa	17	4	0	4	Sig_Neg	-3.88329	1	1	1.38888888888889	Inf
3655.masce.fa.znap.fa.sorted.znap.fa.sznap.fa	12	2	2	2	NS	0.714236	0.197	1	0.230769230769231	0.166666666666667
3656.masce.fa.znap.fa.sorted.znap.fa.sznap.fa	35	10	7	24	NS	0.17971	1	1	0.954861111111111	0.979591836734694
3657.masce.fa.znap.fa.sorted.znap.fa.sznap.fa	39	3	1	13	Sig_Neg	-2.007642	1	1	0.7	1
3659.masce.fa.znap.fa.sorted.znap.fa.sznap.fa	7	9	2	7	NS	0.126266	0.208	1	3.33333333333333	4.5
3660.masce.fa.znap.fa.sorted.znap.fa.sznap.fa	42	11	20	46	Sig_Pos	1.085217	0.295	1	0.624584717607973	0.602380952380952
3663.masce.fa.znap.fa.sorted.znap.fa.sznap.fa	14	6	1	12	Sig_Neg	-1.418571	0.202	1	3.03333333333333	5.14285714285714
3664.masce.fa.znap.fa.sorted.znap.fa.sznap.fa	25	18	3	9	NS	0.817114	0.336	1	1.82692307692308	2.16
3666.masce.fa.znap.fa.sorted.znap.fa.sznap.fa	37	8	5	30	NS	-0.258988	0.766	1	1.22368421052632	1.2972972972973
3667.masce.fa.znap.fa.sorted.znap.fa.sznap.fa	45	3	5	18	NS	0.141933	0.102	1	0.27536231884058	0.24
3672.masce.fa.znap.fa.sorted.znap.fa.sznap.fa	39	5	3	43	NS	-0.607479	0.48	1	1.65	1.83760683760684
3673.masce.fa.znap.fa.sorted.znap.fa.sznap.fa	22	7	3	6	NS	0.383662	0.673	1	0.608695652173913	0.636363636363636
3676.masce.fa.znap.fa.sorted.znap.fa.sznap.fa	10	6	1	12	Sig_Neg	-1.257742	0.0927	1	4.13636363636364	7.2
3677.masce.fa.znap.fa.sorted.znap.fa.sznap.fa	10	5	3	8	NS	0.18331	1	1	1.22727272727273	1.33333333333333
3678.masce.fa.znap.fa.sorted.znap.fa.sznap.fa	7	2	1	2	NS	-1.002418	1	1	0.5625	0.571428571428571
3679.masce.fa.znap.fa.sorted.znap.fa.sznap.fa	15	3	2	10	NS	-0.403167	1	1	0.916666666666667	1
3685.masce.fa.znap.fa.sorted.znap.fa.sznap.fa	12	74	72	14	Sig_Pos	10.241804	0.832	1	1.1854583772392	1.19907407407407
3687.masce.fa.znap.fa.sorted.znap.fa.sznap.fa	60	24	5	11	NS	0.120932	1	1	0.819672131147541	0.88
3689.masce.fa.znap.fa.sorted.znap.fa.sznap.fa	40	7	0	7	Sig_Neg	-2.795561	0.576	1	1.5609756097561	Inf
3694.masce.fa.znap.fa.sorted.znap.fa.sznap.fa	84	6	6	39	Sig_Neg	-0.767108	0.214	1	0.470588235294118	0.464285714285714
3700.masce.fa.znap.fa.sorted.znap.fa.sznap.fa	0	0	2	3	NS	2.04708	1	1	1.33333333333333	NA
3703.masce.fa.znap.fa.sorted.znap.fa.sznap.fa	33	5	2	8	NS	-0.036926	0.625	1	0.529411764705882	0.606060606060606
3705.masce.fa.znap.fa.sorted.znap.fa.sznap.fa	34	8	2	19	Sig_Neg	-1.014908	0.474	1	1.71428571428571	2.23529411764706
3706.masce.fa.znap.fa.sorted.znap.fa.sznap.fa	32	6	6	14	NS	0.831079	0.307	1	0.454545454545455	0.4375
3707.masce.fa.znap.fa.sorted.znap.fa.sznap.fa	15	5	6	4	Sig_Pos	2.425867	0.108	1	0.267857142857143	0.222222222222222
3708.masce.fa.znap.fa.sorted.znap.fa.sznap.fa	33	2	0	12	Sig_Neg	-1.981478	1	1	1.14705882352941	Inf
3709.masce.fa.znap.fa.sorted.znap.fa.sznap.fa	23	9	3	2	NS	1.00137	0.304	1	0.3125	0.260869565217391
3710.masce.fa.znap.fa.sorted.znap.fa.sznap.fa	29	7	1	4	NS	-0.853126	1	1	0.666666666666667	0.96551724137931
3712.masce.fa.znap.fa.sorted.znap.fa.sznap.fa	29	8	4	9	NS	1.062303	0.707	1	0.6	0.620689655172414
3714.masce.fa.znap.fa.sorted.znap.fa.sznap.fa	14	9	2	5	NS	-0.346403	1	1	1.33333333333333	1.60714285714286
3715.masce.fa.znap.fa.sorted.znap.fa.sznap.fa	7	7	0	0	NS	-1.343891	1	1	1	NA
3716.masce.fa.znap.fa.sorted.znap.fa.sznap.fa	12	10	3	3	NS	0.852001	1	1	0.846153846153846	0.833333333333333
3719.masce.fa.znap.fa.sorted.znap.fa.sznap.fa	30	9	10	25	Sig_Pos	1.384008	0.606	1	0.762463343108504	0.75
3722.masce.fa.znap.fa.sorted.znap.fa.sznap.fa	22	1	2	13	NS	-0.745909	0.55	1	0.405797101449275	0.295454545454545
3723.masce.fa.znap.fa.sorted.znap.fa.sznap.fa	35	2	6	9	Sig_Pos	1.655257	0.00475	1	0.119047619047619	0.0857142857142857
3724.masce.fa.znap.fa.sorted.znap.fa.sznap.fa	10	5	8	22	NS	0.975854	0.732	1	1.39393939393939	1.375
3726.masce.fa.znap.fa.sorted.znap.fa.sznap.fa	27	11	5	11	NS	1.146318	1	1	0.857142857142857	0.896296296296296
3727.masce.fa.znap.fa.sorted.znap.fa.sznap.fa	14	4	2	5	NS	0.586181	1	1	0.666666666666667	0.714285714285714
3728.masce.fa.znap.fa.sorted.znap.fa.sznap.fa	12	2	4	12	NS	0.509165	0.657	1	0.6	0.5
3733.masce.fa.znap.fa.sorted.znap.fa.sznap.fa	30	2	5	13	NS	-0.078597	0.0825	1	0.225806451612903	0.173333333333333
3734.masce.fa.znap.fa.sorted.znap.fa.sznap.fa	8	0	1	8	NS	0.38426	1	1	0.5	0
3737.masce.fa.znap.fa.sorted.znap.fa.sznap.fa	8	4	1	4	NS	-1.205967	1	1	1.38888888888889	2
3738.masce.fa.znap.fa.sorted.znap.fa.sznap.fa	9	4	1	4	NS	0.988214	1	1	1.25	1.77777777777778
3740.masce.fa.znap.fa.sorted.znap.fa.sznap.fa	8	4	5	2	Sig_Pos	4.088395	0.17	1	0.277777777777778	0.2
3741.masce.fa.znap.fa.sorted.znap.fa.sznap.fa	12	5	0	0	NS	-3.886798	1	1	0.461538461538462	NA
3742.masce.fa.znap.fa.sorted.znap.fa.sznap.fa	8	2	0	1	NS	0.053325	1	1	0.666666666666667	Inf
3745.masce.fa.znap.fa.sorted.znap.fa.sznap.fa	17	2	2	4	NS	0.294499	0.234	1	0.277777777777778	0.235294117647059
3746.masce.fa.znap.fa.sorted.znap.fa.sznap.fa	17	9	4	4	NS	1.734559	0.679	1	0.555555555555556	0.529411764705882
3749.masce.fa.znap.fa.sorted.znap.fa.sznap.fa	29	15	3	6	NS	-0.218801	1	1	0.933333333333333	1.03448275862069
3754.masce.fa.znap.fa.sorted.znap.fa.sznap.fa	186	35	6	60	Sig_Neg	-1.134824	0.229	1	1.67761650114591	1.88172043010753
3755.masce.fa.znap.fa.sorted.znap.fa.sznap.fa	16	4	1	3	NS	1.383671	1	1	0.588235294117647	0.75
3756.masce.fa.znap.fa.sorted.znap.fa.sznap.fa	25	16	1	16	NS	-0.838698	0.0122	1	5.55769230769231	10.24
3757.masce.fa.znap.fa.sorted.znap.fa.sznap.fa	30	19	3	8	NS	-0.354177	0.731	1	1.45161290322581	1.68888888888889
3758.masce.fa.znap.fa.sorted.znap.fa.sznap.fa	12	7	1	4	Sig_Neg	-1.92569	0.631	1	1.53846153846154	2.33333333333333
3759.masce.fa.znap.fa.sorted.znap.fa.sznap.fa	6	3	0	3	NS	-2.770421	0.509	1	2.28571428571429	Inf
3760.masce.fa.znap.fa.sorted.znap.fa.sznap.fa	6	2	1	4	NS	0.034216	1	1	1.07142857142857	1.33333333333333
3762.masce.fa.znap.fa.sorted.znap.fa.sznap.fa	34	6	1	9	NS	-1.296394	1	1	1	1.58823529411765
3769.masce.fa.znap.fa.sorted.znap.fa.sznap.fa	5	2	0	3	NS	-3.314668	1	1	2	Inf
3770.masce.fa.znap.fa.sorted.znap.fa.sznap.fa	20	4	4	7	NS	1.709119	0.226	1	0.380952380952381	0.35
3771.masce.fa.znap.fa.sorted.znap.fa.sznap.fa	4	3	2	2	NS	1.211466	1	1	0.8	0.75
3774.masce.fa.znap.fa.sorted.znap.fa.sznap.fa	45	10	5	17	NS	-0.090074	0.752	1	0.717391304347826	0.755555555555556
3777.masce.fa.znap.fa.sorted.znap.fa.sznap.fa	5	3	0	5	NS	-0.028999	0.231	1	4	Inf
3780.masce.fa.znap.fa.sorted.znap.fa.sznap.fa	22	2	7	10	NS	0.749353	0.0208	1	0.179347826086957	0.12987012987013
3781.masce.fa.znap.fa.sorted.znap.fa.sznap.fa	28	6	2	9	NS	-0.963804	1	1	0.804597701149425	0.964285714285714
3785.masce.fa.znap.fa.sorted.znap.fa.sznap.fa	19	7	2	17	NS	-0.637663	0.264	1	2.4	3.13157894736842
3786.masce.fa.znap.fa.sorted.znap.fa.sznap.fa	10	2	0	4	NS	-2.546398	1	1	1.36363636363636	Inf
3787.masce.fa.znap.fa.sorted.znap.fa.sznap.fa	29	9	0	5	Sig_Neg	-3.559477	0.566	1	2	Inf
3791.masce.fa.znap.fa.sorted.znap.fa.sznap.fa	27	1	0	5	Sig_Neg	-4.203504	1	1	0.428571428571429	Inf
3794.masce.fa.znap.fa.sorted.znap.fa.sznap.fa	2	1	1	0	NS	0.824971	1	1	0.333333333333333	0
3795.masce.fa.znap.fa.sorted.znap.fa.sznap.fa	22	2	1	3	NS	-0.009739	0.382	1	0.260869565217391	0.272727272727273
3797.masce.fa.znap.fa.sorted.znap.fa.sznap.fa	11	4	1	2	NS	-0.607582	1	1	0.625	0.727272727272727
3798.masce.fa.znap.fa.sorted.znap.fa.sznap.fa	16	1	1	3	NS	-1.030646	0.352	1	0.235294117647059	0.1875
3801.masce.fa.znap.fa.sorted.znap.fa.sznap.fa	9	2	0	3	NS	-0.586702	1	1	1.2	Inf
3803.masce.fa.znap.fa.sorted.znap.fa.sznap.fa	14	11	1	11	NS	-0.927303	0.0581	1	4.8	8.64285714285714
3805.masce.fa.znap.fa.sorted.znap.fa.sznap.fa	8	0	1	0	NS	1.123513	0.111	1	0.0555555555555556	0
3811.masce.fa.znap.fa.sorted.znap.fa.sznap.fa	13	0	0	2	Sig_Neg	-4.437708	1	1	0.214285714285714	NA
3813.masce.fa.znap.fa.sorted.znap.fa.sznap.fa	16	2	0	7	Sig_Neg	-3.083034	1	1	1.41176470588235	Inf
3816.masce.fa.znap.fa.sorted.znap.fa.sznap.fa	33	11	8	8	Sig_Pos	1.543538	0.114	1	0.352941176470588	0.333333333333333
3817.masce.fa.znap.fa.sorted.znap.fa.sznap.fa	37	6	1	9	Sig_Neg	-2.079533	1	1	0.921052631578947	1.45945945945946
3822.masce.fa.znap.fa.sorted.znap.fa.sznap.fa	6	0	0	4	NS	-1.236316	1	1	0.714285714285714	NA
3832.masce.fa.znap.fa.sorted.znap.fa.sznap.fa	15	13	1	8	NS	-1.187291	0.112	1	3.9375	6.93333333333333
3840.masce.fa.znap.fa.sorted.znap.fa.sznap.fa	24	9	0	5	Sig_Neg	-2.795254	0.312	1	2.4	Inf
3841.masce.fa.znap.fa.sorted.znap.fa.sznap.fa	15	3	2	7	NS	-0.846261	1	1	0.666666666666667	0.7
3842.masce.fa.znap.fa.sorted.znap.fa.sznap.fa	23	20	7	3	Sig_Pos	2.004867	0.293	1	0.4375	0.372670807453416
3845.masce.fa.znap.fa.sorted.znap.fa.sznap.fa	32	16	2	11	NS	0.136408	0.31	1	2.06060606060606	2.75
3847.masce.fa.znap.fa.sorted.znap.fa.sznap.fa	15	17	0	1	Sig_Neg	-4.612132	0.485	1	2.25	Inf
3848.masce.fa.znap.fa.sorted.znap.fa.sznap.fa	35	15	13	20	Sig_Pos	1.689226	0.478	1	0.666666666666667	0.659340659340659
3849.masce.fa.znap.fa.sorted.znap.fa.sznap.fa	22	16	1	8	NS	-1.104869	0.127	1	3.32608695652174	5.81818181818182
3850.masce.fa.znap.fa.sorted.znap.fa.sznap.fa	41	33	45	49	Sig_Pos	1.801757	0.756	1	0.87991718426501	0.876422764227642
3851.masce.fa.znap.fa.sorted.znap.fa.sznap.fa	1	5	1	4	NS	-1.140624	0.0801	1	7.5	20
3852.masce.fa.znap.fa.sorted.znap.fa.sznap.fa	14	7	2	10	NS	0.482637	0.429	1	1.95555555555556	2.5
3853.masce.fa.znap.fa.sorted.znap.fa.sznap.fa	38	18	6	12	NS	0.072886	1	1	0.904761904761905	0.947368421052632
3855.masce.fa.znap.fa.sorted.znap.fa.sznap.fa	10	23	2	5	NS	-0.083191	0.0812	1	4.36363636363636	5.75
3856.masce.fa.znap.fa.sorted.znap.fa.sznap.fa	4	7	4	4	Sig_Pos	2.47949	0.658	1	1.6	1.75
3857.masce.fa.znap.fa.sorted.znap.fa.sznap.fa	3	17	2	6	NS	0.653339	0.00484	1	10.5	17
3858.masce.fa.znap.fa.sorted.znap.fa.sznap.fa	23	17	1	17	Sig_Neg	-1.435624	0.00529	1	6.75	12.5652173913043
3859.masce.fa.znap.fa.sorted.znap.fa.sznap.fa	14	13	7	10	NS	0.40124	0.76	1	1.28333333333333	1.3265306122449
3860.masce.fa.znap.fa.sorted.znap.fa.sznap.fa	3	7	3	2	NS	1.141941	1	1	1.5	1.55555555555556
3861.masce.fa.znap.fa.sorted.znap.fa.sznap.fa	14	29	18	18	Sig_Pos	1.531187	0.167	1	2	2.07142857142857
3862.masce.fa.znap.fa.sorted.znap.fa.sznap.fa	18	26	15	20	Sig_Pos	1.254833	0.178	1	1.86513157894737	1.92592592592593
3863.masce.fa.znap.fa.sorted.znap.fa.sznap.fa	2	2	0	3	NS	-1.502631	0.429	1	4	Inf
3866.masce.fa.znap.fa.sorted.znap.fa.sznap.fa	29	56	26	27	Sig_Pos	2.180421	0.0742	1	1.97037037037037	2.0053050397878
3868.masce.fa.znap.fa.sorted.znap.fa.sznap.fa	3	15	2	3	NS	0.871445	0.0886	1	5.33333333333333	7.5
3869.masce.fa.znap.fa.sorted.znap.fa.sznap.fa	10	8	2	9	NS	-0.178127	0.234	1	2.72727272727273	3.6
3870.masce.fa.znap.fa.sorted.znap.fa.sznap.fa	7	4	0	2	Sig_Neg	-3.602551	1	1	1.875	Inf
3871.masce.fa.znap.fa.sorted.znap.fa.sznap.fa	0	3	0	2	NS	-2.928299	0.1	1	12	Inf
3872.masce.fa.znap.fa.sorted.znap.fa.sznap.fa	14	18	4	10	NS	-0.126194	0.114	1	2.78666666666667	3.21428571428571
3873.masce.fa.znap.fa.sorted.znap.fa.sznap.fa	14	8	3	5	NS	-0.12192	1	1	0.9	0.952380952380952
3875.masce.fa.znap.fa.sorted.znap.fa.sznap.fa	8	1	2	2	NS	0.534139	0.203	1	0.222222222222222	0.125
3876.masce.fa.znap.fa.sorted.znap.fa.sznap.fa	55	24	1	20	Sig_Neg	-1.889698	0.0209	1	4.6875	8.72727272727273
3877.masce.fa.znap.fa.sorted.znap.fa.sznap.fa	19	10	9	13	NS	0.851821	0.772	1	0.77	0.760233918128655
3878.masce.fa.znap.fa.sorted.znap.fa.sznap.fa	46	34	13	30	NS	0.086603	0.243	1	1.64893617021277	1.7056856187291
3879.masce.fa.znap.fa.sorted.znap.fa.sznap.fa	32	25	10	14	NS	-0.044706	1	1	1.07438016528926	1.09375
3880.masce.fa.znap.fa.sorted.znap.fa.sznap.fa	26	14	2	11	NS	-0.550932	0.299	1	2.22222222222222	2.96153846153846
3881.masce.fa.znap.fa.sorted.znap.fa.sznap.fa	29	13	0	10	Sig_Neg	-2.905086	0.0502	1	5.13333333333333	Inf
3882.masce.fa.znap.fa.sorted.znap.fa.sznap.fa	11	12	4	14	NS	1.386585	0.0626	1	3.25	3.81818181818182
3883.masce.fa.znap.fa.sorted.znap.fa.sznap.fa	12	13	0	5	Sig_Neg	-3.062143	0.0525	1	6.46153846153846	Inf
3884.masce.fa.znap.fa.sorted.znap.fa.sznap.fa	3	1	2	2	NS	2.112439	1	1	0.5	0.333333333333333
3885.masce.fa.znap.fa.sorted.znap.fa.sznap.fa	22	21	1	2	NS	-1.297007	1	1	1.43478260869565	1.90909090909091
3886.masce.fa.znap.fa.sorted.znap.fa.sznap.fa	14	13	7	25	Sig_Pos	1.255819	0.0529	1	3.03333333333333	3.31632653061225
3887.masce.fa.znap.fa.sorted.znap.fa.sznap.fa	48	12	2	17	Sig_Neg	-1.53867	0.498	1	1.59183673469388	2.125
3890.masce.fa.znap.fa.sorted.znap.fa.sznap.fa	9	8	1	9	NS	-0.13475	0.0912	1	4.5	8
3891.masce.fa.znap.fa.sorted.znap.fa.sznap.fa	4	0	0	2	NS	-3.489255	1	1	0.6	NA
3892.masce.fa.znap.fa.sorted.znap.fa.sznap.fa	4	5	1	3	NS	-0.380779	0.559	1	2.4	3.75
3893.masce.fa.znap.fa.sorted.znap.fa.sznap.fa	32	7	3	11	NS	0.251377	1	1	0.727272727272727	0.802083333333333
3895.masce.fa.znap.fa.sorted.znap.fa.sznap.fa	2	7	1	2	NS	0.376776	0.236	1	4	7
3898.masce.fa.znap.fa.sorted.znap.fa.sznap.fa	7	1	0	5	Sig_Neg	-3.564836	1	1	1.5	Inf
3899.masce.fa.znap.fa.sorted.znap.fa.sznap.fa	7	2	1	8	NS	-0.323672	1	1	1.6875	2.28571428571429
3901.masce.fa.znap.fa.sorted.znap.fa.sznap.fa	8	3	1	1	NS	1.346744	1	1	0.444444444444444	0.375
3903.masce.fa.znap.fa.sorted.znap.fa.sznap.fa	28	9	4	6	NS	0.586807	0.429	1	0.482758620689655	0.482142857142857
3904.masce.fa.znap.fa.sorted.znap.fa.sznap.fa	9	4	0	9	NS	-1.964427	0.115	1	5	Inf
3906.masce.fa.znap.fa.sorted.znap.fa.sznap.fa	14	10	12	23	Sig_Pos	1.291137	0.594	1	1.35384615384615	1.36904761904762
3907.masce.fa.znap.fa.sorted.znap.fa.sznap.fa	2	2	0	3	NS	-1.512399	0.429	1	4	Inf
3909.masce.fa.znap.fa.sorted.znap.fa.sznap.fa	50	5	1	9	NS	-1.236651	1	1	0.588235294117647	0.9
3913.masce.fa.znap.fa.sorted.znap.fa.sznap.fa	62	8	11	56	Sig_Neg	-0.72085	0.463	1	0.678571428571429	0.656891495601173
3926.masce.fa.znap.fa.sorted.znap.fa.sznap.fa	8	2	2	5	NS	1.279773	1	1	0.666666666666667	0.625
3927.masce.fa.znap.fa.sorted.znap.fa.sznap.fa	65	5	7	24	NS	0.326181	0.0427	1	0.284090909090909	0.263736263736264
3930.masce.fa.znap.fa.sorted.znap.fa.sznap.fa	0	8	0	4	NS	-1.188042	0.00202	1	45	Inf
3931.masce.fa.znap.fa.sorted.znap.fa.sznap.fa	50	4	4	4	NS	-0.059527	0.00697	1	0.0980392156862745	0.08
3932.masce.fa.znap.fa.sorted.znap.fa.sznap.fa	34	6	6	19	NS	0.07623	0.513	1	0.571428571428571	0.558823529411765
3937.masce.fa.znap.fa.sorted.znap.fa.sznap.fa	9	0	2	5	NS	0.905934	0.175	1	0.2	0
3938.masce.fa.znap.fa.sorted.znap.fa.sznap.fa	40	11	10	8	Sig_Pos	2.641523	0.0151	1	0.239467849223947	0.22
3943.masce.fa.znap.fa.sorted.znap.fa.sznap.fa	39	2	1	11	NS	-1.235441	0.545	1	0.45	0.564102564102564
3944.masce.fa.znap.fa.sorted.znap.fa.sznap.fa	9	4	5	3	Sig_Pos	2.857841	0.203	1	0.333333333333333	0.266666666666667
3945.masce.fa.znap.fa.sorted.znap.fa.sznap.fa	38	12	9	16	NS	0.480294	0.289	1	0.566666666666667	0.56140350877193
3946.masce.fa.znap.fa.sorted.znap.fa.sznap.fa	78	23	18	72	NS	-0.085695	0.725	1	1.1672218520986	1.17948717948718
3947.masce.fa.znap.fa.sorted.znap.fa.sznap.fa	7	2	3	6	NS	0.234652	1	1	0.65625	0.571428571428571
3948.masce.fa.znap.fa.sorted.znap.fa.sznap.fa	6	1	3	4	NS	1.0648	0.559	1	0.357142857142857	0.222222222222222
3949.masce.fa.znap.fa.sorted.znap.fa.sznap.fa	10	5	3	9	NS	-0.317408	0.696	1	1.36363636363636	1.5
3950.masce.fa.znap.fa.sorted.znap.fa.sznap.fa	5	0	1	7	NS	-1.462119	1	1	0.666666666666667	0
3951.masce.fa.znap.fa.sorted.znap.fa.sznap.fa	16	1	3	7	NS	-0.05008	0.128	1	0.235294117647059	0.145833333333333
3952.masce.fa.znap.fa.sorted.znap.fa.sznap.fa	24	4	1	10	NS	-1.27076	1	1	1.1	1.66666666666667
3953.masce.fa.znap.fa.sorted.znap.fa.sznap.fa	24	0	1	3	NS	0.064808	0.143	1	0.08	0
3954.masce.fa.znap.fa.sorted.znap.fa.sznap.fa	21	5	0	7	Sig_Neg	-3.142202	0.559	1	2.18181818181818	Inf
3955.masce.fa.znap.fa.sorted.znap.fa.sznap.fa	20	10	1	13	NS	-0.682464	0.0759	1	3.66666666666667	6.5
3956.masce.fa.znap.fa.sorted.znap.fa.sznap.fa	51	8	2	12	NS	-0.666813	1	1	0.75	0.941176470588235
3957.masce.fa.znap.fa.sorted.znap.fa.sznap.fa	11	6	4	9	Sig_Pos	1.948294	1	1	1.16666666666667	1.22727272727273
3958.masce.fa.znap.fa.sorted.znap.fa.sznap.fa	60	11	3	23	Sig_Neg	-0.989745	0.753	1	1.18032786885246	1.40555555555556
3959.masce.fa.znap.fa.sorted.znap.fa.sznap.fa	114	18	1	31	Sig_Neg	-1.620859	0.127	1	2.64347826086957	4.89473684210526
3963.masce.fa.znap.fa.sorted.znap.fa.sznap.fa	14	8	3	8	NS	1.323559	0.709	1	1.35	1.52380952380952
3964.masce.fa.znap.fa.sorted.znap.fa.sznap.fa	18	9	1	12	NS	-0.734145	0.124	1	3.42105263157895	6
3971.masce.fa.znap.fa.sorted.znap.fa.sznap.fa	69	16	4	47	Sig_Neg	-1.677448	0.132	1	2.33142857142857	2.72463768115942
3972.masce.fa.znap.fa.sorted.znap.fa.sznap.fa	12	6	8	6	NS	1.187273	0.283	1	0.418803418803419	0.375
3973.masce.fa.znap.fa.sorted.znap.fa.sznap.fa	11	1	5	5	NS	1.093483	0.0557	1	0.166666666666667	0.0909090909090909
3974.masce.fa.znap.fa.sorted.znap.fa.sznap.fa	14	3	1	5	NS	0.285023	1	1	0.8	1.07142857142857
3975.masce.fa.znap.fa.sorted.znap.fa.sznap.fa	267	19	12	63	Sig_Neg	-0.732051	0.0182	1	0.367393800229621	0.373595505617978
3976.masce.fa.znap.fa.sorted.znap.fa.sznap.fa	20	0	1	6	NS	-0.096613	0.259	1	0.166666666666667	0
3981.masce.fa.znap.fa.sorted.znap.fa.sznap.fa	35	3	4	21	NS	0.276098	0.421	1	0.488888888888889	0.45
3983.masce.fa.znap.fa.sorted.znap.fa.sznap.fa	28	3	3	26	Sig_Neg	-0.967593	1	1	0.931034482758621	0.928571428571428
3985.masce.fa.znap.fa.sorted.znap.fa.sznap.fa	36	20	5	11	NS	-0.096624	1	1	1.13513513513514	1.22222222222222
3986.masce.fa.znap.fa.sorted.znap.fa.sznap.fa	4	7	7	5	Sig_Pos	2.82873	1	1	1.2	1.25
3987.masce.fa.znap.fa.sorted.znap.fa.sznap.fa	5	2	4	7	NS	1.640917	1	1	0.8	0.7
3989.masce.fa.znap.fa.sorted.znap.fa.sznap.fa	24	6	3	4	NS	1.309523	0.327	1	0.35	0.333333333333333
3992.masce.fa.znap.fa.sorted.znap.fa.sznap.fa	55	11	17	35	Sig_Pos	0.977869	0.0513	1	0.428571428571429	0.411764705882353
3996.masce.fa.znap.fa.sorted.znap.fa.sznap.fa	45	4	7	3	Sig_Pos	3.775742	9.39e-05		0.0543478260869565	0.0380952380952381
3997.masce.fa.znap.fa.sorted.znap.fa.sznap.fa	18	14	16	19	Sig_Pos	2.278662	1	1	0.928792569659443	0.923611111111111
3998.masce.fa.znap.fa.sorted.znap.fa.sznap.fa	6	3	0	2	NS	-2.280853	1	1	1.71428571428571	Inf
3999.masce.fa.znap.fa.sorted.znap.fa.sznap.fa	21	3	1	5	NS	-0.37595	1	1	0.545454545454545	0.714285714285714
4000.masce.fa.znap.fa.sorted.znap.fa.sznap.fa	17	1	0	3	NS	-2.67691	1	1	0.444444444444444	Inf
4001.masce.fa.znap.fa.sorted.znap.fa.sznap.fa	11	5	1	6	NS	-0.34502	0.621	1	1.75	2.72727272727273
4005.masce.fa.znap.fa.sorted.znap.fa.sznap.fa	7	7	3	4	NS	1.096393	1	1	1.25	1.33333333333333
4006.masce.fa.znap.fa.sorted.znap.fa.sznap.fa	15	6	2	6	NS	-0.080903	1	1	1.02083333333333	1.2
4008.masce.fa.znap.fa.sorted.znap.fa.sznap.fa	28	12	21	23	Sig_Pos	3.022558	0.12	1	0.489028213166144	0.469387755102041
4009.masce.fa.znap.fa.sorted.znap.fa.sznap.fa	49	7	6	20	NS	0.225387	0.329	1	0.48	0.476190476190476
4010.masce.fa.znap.fa.sorted.znap.fa.sznap.fa	69	11	1	9	Sig_Neg	-2.59135	1	1	0.857142857142857	1.43478260869565
4011.masce.fa.znap.fa.sorted.znap.fa.sznap.fa	32	3	4	7	NS	0.388756	0.0458	1	0.193939393939394	0.1640625
4012.masce.fa.znap.fa.sorted.znap.fa.sznap.fa	17	7	2	7	NS	0.552761	1	1	1.18518518518519	1.44117647058824
4013.masce.fa.znap.fa.sorted.znap.fa.sznap.fa	19	7	1	6	NS	-1.581567	0.652	1	1.4	2.21052631578947
4014.masce.fa.znap.fa.sorted.znap.fa.sznap.fa	23	4	2	35	Sig_Neg	-1.064601	0.231	1	2.5	3.04347826086957
4015.masce.fa.znap.fa.sorted.znap.fa.sznap.fa	15	2	3	10	NS	0.664928	0.628	1	0.515625	0.444444444444444
4017.masce.fa.znap.fa.sorted.znap.fa.sznap.fa	24	2	1	12	NS	-1.247151	1	1	0.78	1
4019.masce.fa.znap.fa.sorted.znap.fa.sznap.fa	35	4	1	4	NS	-0.920907	0.47	1	0.347222222222222	0.457142857142857
4020.masce.fa.znap.fa.sorted.znap.fa.sznap.fa	10	2	0	1	NS	-3.815293	1	1	0.545454545454546	Inf
4021.masce.fa.znap.fa.sorted.znap.fa.sznap.fa	10	14	7	10	NS	0.937356	0.35	1	1.875	2
4022.masce.fa.znap.fa.sorted.znap.fa.sznap.fa	12	9	5	7	NS	0.964338	1	1	1.02564102564103	1.05
4025.masce.fa.znap.fa.sorted.znap.fa.sznap.fa	59	1	3	14	NS	-0.156268	0.0319	1	0.125	0.0790960451977401
4026.masce.fa.znap.fa.sorted.znap.fa.sznap.fa	19	2	2	2	NS	1.828778	0.106	1	0.15	0.105263157894737
4027.masce.fa.znap.fa.sorted.znap.fa.sznap.fa	20	6	1	6	Sig_Neg	-2.023618	1	1	1.16666666666667	1.8
4028.masce.fa.znap.fa.sorted.znap.fa.sznap.fa	45	6	2	19	Sig_Neg	-1.492411	1	1	1.01449275362319	1.26666666666667
4029.masce.fa.znap.fa.sorted.znap.fa.sznap.fa	34	5	6	19	NS	0.608418	0.315	1	0.489795918367347	0.465686274509804
4031.masce.fa.znap.fa.sorted.znap.fa.sznap.fa	4	0	4	2	Sig_Pos	2.197844	0.0762	1	0.12	0
4033.masce.fa.znap.fa.sorted.znap.fa.sznap.fa	7	0	0	0	NS	-1.789832	1	1	0.125	NA
4035.masce.fa.znap.fa.sorted.znap.fa.sznap.fa	49	4	4	8	NS	-0.673249	0.0327	1	0.18	0.163265306122449
4040.masce.fa.znap.fa.sorted.znap.fa.sznap.fa	0	0	1	3	NS	0.738832	1	1	2	NA
4041.masce.fa.znap.fa.sorted.znap.fa.sznap.fa	45	11	2	6	NS	-0.326058	0.66	1	0.608695652173913	0.733333333333333
4042.masce.fa.znap.fa.sorted.znap.fa.sznap.fa	61	13	4	22	Sig_Neg	-1.284939	1	1	1.03870967741935	1.17213114754098
4043.masce.fa.znap.fa.sorted.znap.fa.sznap.fa	53	15	2	10	NS	-0.394691	1	1	1.08641975308642	1.41509433962264
4044.masce.fa.znap.fa.sorted.znap.fa.sznap.fa	42	8	3	25	Sig_Neg	-1.099437	0.737	1	1.36046511627907	1.58730158730159
4045.masce.fa.znap.fa.sorted.znap.fa.sznap.fa	111	27	4	19	Sig_Neg	-0.91056	1	1	1	1.15540540540541
4050.masce.fa.znap.fa.sorted.znap.fa.sznap.fa	19	9	1	5	NS	-1.393021	0.644	1	1.5	2.36842105263158
4051.masce.fa.znap.fa.sorted.znap.fa.sznap.fa	19	5	0	9	Sig_Neg	-3.105408	0.29	1	3	Inf
4053.masce.fa.znap.fa.sorted.znap.fa.sznap.fa	97	27	13	43	NS	0.013116	0.848	1	0.897959183673469	0.920697858842189
4057.masce.fa.znap.fa.sorted.znap.fa.sznap.fa	31	9	9	14	Sig_Pos	1.191965	0.246	1	0.46875	0.451612903225806
4059.masce.fa.znap.fa.sorted.znap.fa.sznap.fa	37	13	0	4	Sig_Neg	-6.116492	0.562	1	1.84210526315789	Inf
4060.masce.fa.znap.fa.sorted.znap.fa.sznap.fa	24	4	0	4	Sig_Neg	-3.456213	1	1	1	Inf
4061.masce.fa.znap.fa.sorted.znap.fa.sznap.fa	24	3	1	16	Sig_Neg	-1.975975	1	1	1.36	2
4062.masce.fa.znap.fa.sorted.znap.fa.sznap.fa	18	1	1	8	NS	-0.327803	1	1	0.473684210526316	0.444444444444444
4063.masce.fa.znap.fa.sorted.znap.fa.sznap.fa	16	1	0	8	NS	-1.118027	1	1	1.05882352941176	Inf
4064.masce.fa.znap.fa.sorted.znap.fa.sznap.fa	68	6	4	37	NS	-0.519631	0.743	1	0.771014492753623	0.816176470588235
4069.masce.fa.znap.fa.sorted.znap.fa.sznap.fa	13	8	8	8	Sig_Pos	2.036256	0.519	1	0.642857142857143	0.615384615384615
4071.masce.fa.znap.fa.sorted.znap.fa.sznap.fa	33	6	1	8	NS	-0.555938	1	1	0.926470588235294	1.45454545454545
4078.masce.fa.znap.fa.sorted.znap.fa.sznap.fa	21	16	7	16	NS	0.860476	0.416	1	1.64204545454545	1.74149659863946
4081.masce.fa.znap.fa.sorted.znap.fa.sznap.fa	7	2	4	8	NS	1.319302	0.659	1	0.675	0.571428571428571
4082.masce.fa.znap.fa.sorted.znap.fa.sznap.fa	17	4	2	14	NS	-0.639429	0.68	1	1.38888888888889	1.64705882352941
4083.masce.fa.znap.fa.sorted.znap.fa.sznap.fa	30	7	1	15	Sig_Neg	-1.910006	0.41	1	2.06451612903226	3.5
4091.masce.fa.znap.fa.sorted.znap.fa.sznap.fa	9	2	4	5	NS	1.840344	0.336	1	0.36	0.277777777777778
4092.masce.fa.znap.fa.sorted.znap.fa.sznap.fa	18	7	2	1	NS	0.29093	0.234	1	0.280701754385965	0.194444444444444
4093.masce.fa.znap.fa.sorted.znap.fa.sznap.fa	11	12	3	8	NS	-0.279844	0.271	1	2.4375	2.90909090909091
4094.masce.fa.znap.fa.sorted.znap.fa.sznap.fa	30	8	6	21	NS	1.050337	1	1	0.912442396313364	0.933333333333333
4096.masce.fa.znap.fa.sorted.znap.fa.sznap.fa	38	4	1	6	NS	-1.101346	0.554	1	0.448717948717949	0.631578947368421
4097.masce.fa.znap.fa.sorted.znap.fa.sznap.fa	52	4	3	5	NS	0.132447	0.0364	1	0.141509433962264	0.128205128205128
4098.masce.fa.znap.fa.sorted.znap.fa.sznap.fa	19	2	0	9	NS	-2.016145	1	1	1.5	Inf
4099.masce.fa.znap.fa.sorted.znap.fa.sznap.fa	38	3	2	8	NS	-0.054254	0.25	1	0.307692307692308	0.315789473684211
4100.masce.fa.znap.fa.sorted.znap.fa.sznap.fa	6	5	5	10	NS	0.299623	0.689	1	1.57142857142857	1.66666666666667
4102.masce.fa.znap.fa.sorted.znap.fa.sznap.fa	13	17	4	10	NS	0.150427	0.111	1	2.82857142857143	3.26923076923077
4104.masce.fa.znap.fa.sorted.znap.fa.sznap.fa	29	14	13	26	Sig_Pos	0.802934	1	1	0.964285714285714	0.96551724137931
4105.masce.fa.znap.fa.sorted.znap.fa.sznap.fa	11	2	2	5	NS	0.541653	0.587	1	0.5	0.454545454545455
4106.masce.fa.znap.fa.sorted.znap.fa.sznap.fa	33	8	2	9	NS	-0.999791	1	1	0.882352941176471	1.09090909090909
4107.masce.fa.znap.fa.sorted.znap.fa.sznap.fa	7	0	1	3	NS	1.136175	0.364	1	0.25	0
4109.masce.fa.znap.fa.sorted.znap.fa.sznap.fa	15	3	0	6	NS	-1.662362	0.546	1	1.75	Inf
4110.masce.fa.znap.fa.sorted.znap.fa.sznap.fa	13	2	0	9	NS	-2.136585	0.511	1	2.14285714285714	Inf
4111.masce.fa.znap.fa.sorted.znap.fa.sznap.fa	22	0	1	8	NS	-0.372887	0.29	1	0.195652173913043	0
4112.masce.fa.znap.fa.sorted.znap.fa.sznap.fa	26	4	0	11	NS	-1.888094	0.559	1	2.22222222222222	Inf
4115.masce.fa.znap.fa.sorted.znap.fa.sznap.fa	21	7	3	8	NS	0.683901	1	1	0.818181818181818	0.888888888888889
4116.masce.fa.znap.fa.sorted.znap.fa.sznap.fa	7	7	0	5	Sig_Neg	-2.962538	0.106	1	6	Inf
4117.masce.fa.znap.fa.sorted.znap.fa.sznap.fa	19	3	1	20	NS	-0.515889	0.607	1	2.1	3.15789473684211
4121.masce.fa.znap.fa.sorted.znap.fa.sznap.fa	40	5	3	14	NS	-0.151911	0.672	1	0.548780487804878	0.583333333333333
4127.masce.fa.znap.fa.sorted.znap.fa.sznap.fa	19	2	1	12	NS	-1.157018	1	1	0.975	1.26315789473684
4128.masce.fa.znap.fa.sorted.znap.fa.sznap.fa	20	8	1	14	NS	-0.751495	0.129	1	3.21428571428571	5.6
4131.masce.fa.znap.fa.sorted.znap.fa.sznap.fa	13	4	2	1	NS	1.423037	0.202	1	0.238095238095238	0.153846153846154
4135.masce.fa.znap.fa.sorted.znap.fa.sznap.fa	16	8	2	1	NS	0.133228	0.535	1	0.352941176470588	0.25
4136.masce.fa.znap.fa.sorted.znap.fa.sznap.fa	22	8	5	12	NS	0.991541	1	1	0.847826086956522	0.872727272727273
4137.masce.fa.znap.fa.sorted.znap.fa.sznap.fa	7	11	1	9	NS	-0.56693	0.0159	1	7.5	14.1428571428571
4138.masce.fa.znap.fa.sorted.znap.fa.sznap.fa	9	4	2	11	NS	0.431179	0.645	1	2	2.44444444444444
4139.masce.fa.znap.fa.sorted.znap.fa.sznap.fa	46	16	2	10	NS	-0.524074	0.718	1	1.32624113475177	1.73913043478261
4140.masce.fa.znap.fa.sorted.znap.fa.sznap.fa	3	2	1	1	NS	-0.247592	1	1	0.75	0.666666666666667
4141.masce.fa.znap.fa.sorted.znap.fa.sznap.fa	13	15	5	14	NS	1.229895	0.0789	1	2.85714285714286	3.23076923076923
4142.masce.fa.znap.fa.sorted.znap.fa.sznap.fa	10	10	1	6	NS	-0.793584	0.183	1	3.5	6
4144.masce.fa.znap.fa.sorted.znap.fa.sznap.fa	2	7	4	5	NS	0.982579	0.335	1	3.2	4.375
4147.masce.fa.znap.fa.sorted.znap.fa.sznap.fa	3	1	0	5	NS	-2.691811	0.444	1	3	Inf
4148.masce.fa.znap.fa.sorted.znap.fa.sznap.fa	9	5	0	7	Sig_Neg	-3.542614	0.123	1	4.8	Inf
4149.masce.fa.znap.fa.sorted.znap.fa.sznap.fa	40	9	2	30	NS	-0.828941	0.186	1	2.52032520325203	3.375
4150.masce.fa.znap.fa.sorted.znap.fa.sznap.fa	6	0	0	4	Sig_Neg	-4.244312	1	1	0.714285714285714	NA
4151.masce.fa.znap.fa.sorted.znap.fa.sznap.fa	14	12	3	4	NS	0.787557	1	1	1.08333333333333	1.14285714285714
4152.masce.fa.znap.fa.sorted.znap.fa.sznap.fa	138	19	3	40	Sig_Neg	-0.889082	0.422	1	1.47482014388489	1.83574879227053
4154.masce.fa.znap.fa.sorted.znap.fa.sznap.fa	85	4	1	13	Sig_Neg	-1.895273	0.526	1	0.406976744186047	0.611764705882353
4157.masce.fa.znap.fa.sorted.znap.fa.sznap.fa	12	6	0	2	Sig_Neg	-3.536047	1	1	1.61538461538462	Inf
4158.masce.fa.znap.fa.sorted.znap.fa.sznap.fa	10	3	0	5	NS	-2.293466	0.522	1	2.18181818181818	Inf
4161.masce.fa.znap.fa.sorted.znap.fa.sznap.fa	50	7	5	17	NS	0.474091	0.299	1	0.470588235294118	0.476
4162.masce.fa.znap.fa.sorted.znap.fa.sznap.fa	42	7	2	28	Sig_Neg	-1.812523	0.47	1	1.7984496124031	2.33333333333333
4163.masce.fa.znap.fa.sorted.znap.fa.sznap.fa	23	2	1	3	NS	1.270858	0.371	1	0.25	0.260869565217391
4165.masce.fa.znap.fa.sorted.znap.fa.sznap.fa	5	6	1	2	NS	-0.174116	1	1	1.75	2.4
4166.masce.fa.znap.fa.sorted.znap.fa.sznap.fa	61	13	0	11	Sig_Neg	-3.958108	0.202	1	2.70967741935484	Inf
4168.masce.fa.znap.fa.sorted.znap.fa.sznap.fa	46	10	2	12	NS	-0.700557	1	1	1.01418439716312	1.30434782608696
4169.masce.fa.znap.fa.sorted.znap.fa.sznap.fa	27	14	1	15	Sig_Neg	-1.728111	0.0442	1	4.28571428571429	7.77777777777778
4171.masce.fa.znap.fa.sorted.znap.fa.sznap.fa	29	7	6	9	NS	0.594606	0.164	1	0.380952380952381	0.362068965517241
4172.masce.fa.znap.fa.sorted.znap.fa.sznap.fa	62	9	3	31	NS	-0.68876	0.747	1	1.26984126984127	1.5
4177.masce.fa.znap.fa.sorted.znap.fa.sznap.fa	20	26	21	31	Sig_Pos	1.261786	0.156	1	1.87012987012987	1.91904761904762
4178.masce.fa.znap.fa.sorted.znap.fa.sznap.fa	17	8	2	9	NS	-0.435028	0.688	1	1.66666666666667	2.11764705882353
4182.masce.fa.znap.fa.sorted.znap.fa.sznap.fa	29	9	11	8	Sig_Pos	3.184299	0.0179	1	0.25	0.225705329153605
4184.masce.fa.znap.fa.sorted.znap.fa.sznap.fa	18	4	3	19	NS	0.043029	1	1	1.31578947368421	1.40740740740741
4185.masce.fa.znap.fa.sorted.znap.fa.sznap.fa	11	4	6	7	Sig_Pos	2.203706	0.433	1	0.476190476190476	0.424242424242424
4187.masce.fa.znap.fa.sorted.znap.fa.sznap.fa	11	3	2	20	NS	-0.14604	0.357	1	2.33333333333333	2.72727272727273
4188.masce.fa.znap.fa.sorted.znap.fa.sznap.fa	85	17	3	17	NS	-0.906002	1	1	0.941860465116279	1.13333333333333
4189.masce.fa.znap.fa.sorted.znap.fa.sznap.fa	91	8	5	41	NS	-0.150481	0.551	1	0.684782608695652	0.720879120879121
4194.masce.fa.znap.fa.sorted.znap.fa.sznap.fa	58	7	5	14	NS	0.311906	0.131	1	0.338983050847458	0.337931034482759
4195.masce.fa.znap.fa.sorted.znap.fa.sznap.fa	11	0	0	4	NS	-1.22209	1	1	0.416666666666667	NA
4196.masce.fa.znap.fa.sorted.znap.fa.sznap.fa	59	7	0	7	Sig_Neg	-4.883161	1	1	1.06666666666667	Inf
4197.masce.fa.znap.fa.sorted.znap.fa.sznap.fa	32	8	8	9	NS	1.132071	0.0545	1	0.303030303030303	0.28125
4199.masce.fa.znap.fa.sorted.znap.fa.sznap.fa	9	0	4	10	NS	0.707455	0.127	1	0.22	0
4200.masce.fa.znap.fa.sorted.znap.fa.sznap.fa	8	5	3	4	NS	1.325587	1	1	0.833333333333333	0.833333333333333
4201.masce.fa.znap.fa.sorted.znap.fa.sznap.fa	48	20	5	36	NS	-0.673689	0.0585	1	2.64285714285714	3
4203.masce.fa.znap.fa.sorted.znap.fa.sznap.fa	6	7	4	4	NS	0.42966	1	1	1.14285714285714	1.16666666666667
4204.masce.fa.znap.fa.sorted.znap.fa.sznap.fa	28	2	8	8	NS	0.803771	0.00146	1	0.103448275862069	0.0714285714285714
4206.masce.fa.znap.fa.sorted.znap.fa.sznap.fa	21	7	2	10	NS	0.310083	0.697	1	1.33333333333333	1.66666666666667
4207.masce.fa.znap.fa.sorted.znap.fa.sznap.fa	31	8	2	11	NS	-0.625282	1	1	1.125	1.41935483870968
4208.masce.fa.znap.fa.sorted.znap.fa.sznap.fa	7	1	1	4	NS	-0.036847	1	1	0.625	0.571428571428571
4210.masce.fa.znap.fa.sorted.znap.fa.sznap.fa	34	15	9	15	Sig_Pos	1.949061	0.602	1	0.731428571428571	0.735294117647059
4211.masce.fa.znap.fa.sorted.znap.fa.sznap.fa	10	7	0	9	NS	-1.826145	0.0578	1	7.27272727272727	Inf
4212.masce.fa.znap.fa.sorted.znap.fa.sznap.fa	20	23	5	19	NS	0.540326	0.011	1	3.80952380952381	4.37
4213.masce.fa.znap.fa.sorted.znap.fa.sznap.fa	22	26	6	20	NS	0.218819	0.0138	1	3.52173913043478	3.93939393939394
4214.masce.fa.znap.fa.sorted.znap.fa.sznap.fa	25	24	2	3	NS	-0.678328	1	1	1.28205128205128	1.44
4216.masce.fa.znap.fa.sorted.znap.fa.sznap.fa	41	13	4	7	NS	0.460449	0.458	1	0.533333333333333	0.554878048780488
4218.masce.fa.znap.fa.sorted.znap.fa.sznap.fa	3	1	1	3	NS	0.143812	1	1	1	1
4220.masce.fa.znap.fa.sorted.znap.fa.sznap.fa	8	0	0	4	Sig_Neg	-3.373346	1	1	0.555555555555556	NA
4221.masce.fa.znap.fa.sorted.znap.fa.sznap.fa	8	1	0	3	NS	-0.730572	1	1	0.888888888888889	Inf
4222.masce.fa.znap.fa.sorted.znap.fa.sznap.fa	18	6	2	11	NS	0.461146	0.685	1	1.47368421052632	1.83333333333333
4223.masce.fa.znap.fa.sorted.znap.fa.sznap.fa	20	6	0	3	NS	-1.942806	1	1	1.33333333333333	Inf
4230.masce.fa.znap.fa.sorted.znap.fa.sznap.fa	27	5	0	15	Sig_Neg	-2.34936	0.162	1	3.42857142857143	Inf
4233.masce.fa.znap.fa.sorted.znap.fa.sznap.fa	22	4	3	8	NS	1.165036	0.403	1	0.489130434782609	0.484848484848485
4235.masce.fa.znap.fa.sorted.znap.fa.sznap.fa	53	14	0	13	Sig_Neg	-2.773412	0.11	1	3.88888888888889	Inf
4237.masce.fa.znap.fa.sorted.znap.fa.sznap.fa	34	4	0	5	Sig_Neg	-2.970005	1	1	0.857142857142857	Inf
4239.masce.fa.znap.fa.sorted.znap.fa.sznap.fa	35	7	2	6	NS	-0.525169	0.623	1	0.518518518518519	0.6
4245.masce.fa.znap.fa.sorted.znap.fa.sznap.fa	15	4	6	12	Sig_Pos	1.351422	0.476	1	0.580357142857143	0.533333333333333
4249.masce.fa.znap.fa.sorted.znap.fa.sznap.fa	5	17	36	29	Sig_Pos	2.123467	0.0814	1	2.43243243243243	2.73888888888889
4250.masce.fa.znap.fa.sorted.znap.fa.sznap.fa	15	5	0	2	NS	-1.629095	1	1	1.125	Inf
4251.masce.fa.znap.fa.sorted.znap.fa.sznap.fa	7	3	2	14	NS	1.228096	0.34	1	2.5	3
4252.masce.fa.znap.fa.sorted.znap.fa.sznap.fa	44	11	0	11	Sig_Neg	-2.499509	0.188	1	3.2	Inf
4256.masce.fa.znap.fa.sorted.znap.fa.sznap.fa	22	11	8	8	Sig_Pos	1.433789	0.351	1	0.521739130434783	0.5
4257.masce.fa.znap.fa.sorted.znap.fa.sznap.fa	10	4	1	0	NS	0.702388	0.333	1	0.227272727272727	0
4259.masce.fa.znap.fa.sorted.znap.fa.sznap.fa	40	8	3	5	NS	1.533875	0.181	1	0.329268292682927	0.333333333333333
4261.masce.fa.znap.fa.sorted.znap.fa.sznap.fa	8	4	0	1	Sig_Neg	-4.149271	1	1	1.11111111111111	Inf
4268.masce.fa.znap.fa.sorted.znap.fa.sznap.fa	23	1	0	5	NS	-2.946563	1	1	0.5	Inf
4270.masce.fa.znap.fa.sorted.znap.fa.sznap.fa	15	7	2	5	NS	1.301027	1	1	1	1.16666666666667
4276.masce.fa.znap.fa.sorted.znap.fa.sznap.fa	28	6	2	19	NS	-0.030664	0.696	1	1.60919540229885	2.03571428571429
4277.masce.fa.znap.fa.sorted.znap.fa.sznap.fa	31	6	3	22	NS	-0.656762	0.728	1	1.2578125	1.41935483870968
4278.masce.fa.znap.fa.sorted.znap.fa.sznap.fa	28	5	3	27	NS	-0.668051	0.71	1	1.44827586206897	1.60714285714286
4279.masce.fa.znap.fa.sorted.znap.fa.sznap.fa	13	2	0	3	NS	-1.476651	1	1	0.857142857142857	Inf
4280.masce.fa.znap.fa.sorted.znap.fa.sznap.fa	24	10	3	5	NS	-0.579615	0.686	1	0.66	0.694444444444445
4281.masce.fa.znap.fa.sorted.znap.fa.sznap.fa	14	4	0	7	NS	-2.751179	0.294	1	2.66666666666667	Inf
4282.masce.fa.znap.fa.sorted.znap.fa.sznap.fa	124	34	8	27	NS	-0.509108	0.824	1	0.871111111111111	0.925403225806452
4283.masce.fa.znap.fa.sorted.znap.fa.sznap.fa	40	15	1	10	Sig_Neg	-1.595774	0.271	1	2.14634146341463	3.75
4284.masce.fa.znap.fa.sorted.znap.fa.sznap.fa	5	4	2	7	NS	0.955461	0.62	1	2.22222222222222	2.8
4287.masce.fa.znap.fa.sorted.znap.fa.sznap.fa	2	1	4	10	Sig_Pos	1.900566	1	1	1.46666666666667	1.25
4288.masce.fa.znap.fa.sorted.znap.fa.sznap.fa	18	17	21	8	Sig_Pos	5.219353	0.0744	1	0.38755980861244	0.35978835978836
4291.masce.fa.znap.fa.sorted.znap.fa.sznap.fa	20	11	1	6	NS	-0.490479	0.395	1	2	3.3
4292.masce.fa.znap.fa.sorted.znap.fa.sznap.fa	66	23	11	20	NS	0.661252	0.357	1	0.626865671641791	0.633608815426997
4294.masce.fa.znap.fa.sorted.znap.fa.sznap.fa	20	13	3	12	NS	0.391897	0.322	1	2.16666666666667	2.6
4295.masce.fa.znap.fa.sorted.znap.fa.sznap.fa	6	4	1	10	NS	-0.585501	0.149	1	3.92857142857143	6.66666666666667
4297.masce.fa.znap.fa.sorted.znap.fa.sznap.fa	17	6	1	6	NS	0.03039	1	1	1.36111111111111	2.11764705882353
4298.masce.fa.znap.fa.sorted.znap.fa.sznap.fa	23	11	0	5	NS	-1.951186	0.296	1	3	Inf
4299.masce.fa.znap.fa.sorted.znap.fa.sznap.fa	89	43	14	49	NS	-0.353396	0.178	1	1.62962962962963	1.69101123595506
4300.masce.fa.znap.fa.sorted.znap.fa.sznap.fa	17	11	7	10	NS	1.098176	1	1	0.916666666666667	0.92436974789916
4301.masce.fa.znap.fa.sorted.znap.fa.sznap.fa	31	16	4	15	NS	0.38888	0.383	1	1.7	1.93548387096774
4302.masce.fa.znap.fa.sorted.znap.fa.sznap.fa	35	15	1	13	NS	-0.788299	0.159	1	3.11111111111111	5.57142857142857
4303.masce.fa.znap.fa.sorted.znap.fa.sznap.fa	18	8	6	7	Sig_Pos	1.722452	0.482	1	0.541353383458647	0.518518518518519
4306.masce.fa.znap.fa.sorted.znap.fa.sznap.fa	3	3	1	1	NS	0.328151	1	1	1	1
4307.masce.fa.znap.fa.sorted.znap.fa.sznap.fa	4	23	7	11	NS	0.698182	0.00288	1	7.2	9.03571428571429
4309.masce.fa.znap.fa.sorted.znap.fa.sznap.fa	19	17	5	12	NS	-0.769377	0.249	1	1.95	2.14736842105263
4310.masce.fa.znap.fa.sorted.znap.fa.sznap.fa	8	11	6	10	NS	0.492384	0.315	1	2.0952380952381	2.29166666666667
4311.masce.fa.znap.fa.sorted.znap.fa.sznap.fa	15	34	21	17	Sig_Pos	3.226924	0.188	1	1.78977272727273	1.83492063492064
4312.masce.fa.znap.fa.sorted.znap.fa.sznap.fa	1	7	1	9	NS	-0.326627	0.00288	1	20	63
4313.masce.fa.znap.fa.sorted.znap.fa.sznap.fa	2	5	2	5	NS	2.018097	0.286	1	4	6.25
4315.masce.fa.znap.fa.sorted.znap.fa.sznap.fa	20	32	4	8	NS	0.292619	0.108	1	2.82857142857143	3.2
4320.masce.fa.znap.fa.sorted.znap.fa.sznap.fa	4	1	1	1	NS	1.368969	1	1	0.4	0.25
4321.masce.fa.znap.fa.sorted.znap.fa.sznap.fa	15	6	3	25	NS	-0.344786	0.146	1	2.84375	3.33333333333333
4322.masce.fa.znap.fa.sorted.znap.fa.sznap.fa	42	16	4	5	NS	0.516625	0.434	1	0.474418604651163	0.476190476190476
4323.masce.fa.znap.fa.sorted.znap.fa.sznap.fa	14	4	4	13	NS	1.287383	1	1	0.933333333333333	0.928571428571429
4324.masce.fa.znap.fa.sorted.znap.fa.sznap.fa	29	13	1	5	Sig_Neg	-1.592012	0.656	1	1.4	2.24137931034483
4325.masce.fa.znap.fa.sorted.znap.fa.sznap.fa	11	3	0	1	NS	-2.439402	1	1	0.666666666666667	Inf
4326.masce.fa.znap.fa.sorted.znap.fa.sznap.fa	36	8	1	5	NS	-0.362235	1	1	0.72972972972973	1.11111111111111
4327.masce.fa.znap.fa.sorted.znap.fa.sznap.fa	72	42	2	12	Sig_Neg	-1.205967	0.136	1	2.55251141552511	3.5
4328.masce.fa.znap.fa.sorted.znap.fa.sznap.fa	44	10	4	14	NS	-0.075248	0.739	1	0.733333333333333	0.795454545454545
4331.masce.fa.znap.fa.sorted.znap.fa.sznap.fa	47	18	12	44	NS	0.271709	0.528	1	1.37019230769231	1.40425531914894
4333.masce.fa.znap.fa.sorted.znap.fa.sznap.fa	42	7	4	6	NS	1.540115	0.0786	1	0.26046511627907	0.25
4334.masce.fa.znap.fa.sorted.znap.fa.sznap.fa	9	7	4	2	Sig_Pos	2.892579	0.635	1	0.48	0.388888888888889
4335.masce.fa.znap.fa.sorted.znap.fa.sznap.fa	8	3	6	3	Sig_Pos	2.321768	0.175	1	0.253968253968254	0.1875
4336.masce.fa.znap.fa.sorted.znap.fa.sznap.fa	21	4	1	9	NS	-0.799991	1	1	1.13636363636364	1.71428571428571
4338.masce.fa.znap.fa.sorted.znap.fa.sznap.fa	13	11	1	5	NS	-0.927051	0.358	1	2.57142857142857	4.23076923076923
4339.masce.fa.znap.fa.sorted.znap.fa.sznap.fa	22	0	3	11	NS	0.223563	0.051	1	0.130434782608696	0
4340.masce.fa.znap.fa.sorted.znap.fa.sznap.fa	3	3	2	8	NS	0.377442	0.299	1	3	4
4343.masce.fa.znap.fa.sorted.znap.fa.sznap.fa	40	7	2	16	NS	-0.929899	1	1	1.10569105691057	1.4
4344.masce.fa.znap.fa.sorted.znap.fa.sznap.fa	58	15	2	13	NS	0.002996	0.726	1	1.26553672316384	1.68103448275862
4346.masce.fa.znap.fa.sorted.znap.fa.sznap.fa	33	13	7	16	NS	0.272992	1	1	0.875	0.9004329004329
4347.masce.fa.znap.fa.sorted.znap.fa.sznap.fa	31	16	9	4	Sig_Pos	2.785577	0.0297	1	0.265625	0.229390681003584
4350.masce.fa.znap.fa.sorted.znap.fa.sznap.fa	64	7	3	5	NS	0.534224	0.0592	1	0.184615384615385	0.182291666666667
4351.masce.fa.znap.fa.sorted.znap.fa.sznap.fa	10	3	0	4	Sig_Neg	-3.075558	0.541	1	1.81818181818182	Inf
4353.masce.fa.znap.fa.sorted.znap.fa.sznap.fa	63	12	2	28	Sig_Neg	-0.944451	0.341	1	1.96354166666667	2.66666666666667
4354.masce.fa.znap.fa.sorted.znap.fa.sznap.fa	139	33	15	89	Sig_Neg	-0.529445	0.331	1	1.36607142857143	1.40863309352518
4355.masce.fa.znap.fa.sorted.znap.fa.sznap.fa	67	10	3	17	NS	-0.959472	0.728	1	0.727941176470588	0.845771144278607
4356.masce.fa.znap.fa.sorted.znap.fa.sznap.fa	13	4	1	4	NS	0.300211	1	1	0.892857142857143	1.23076923076923
4357.masce.fa.znap.fa.sorted.znap.fa.sznap.fa	85	10	4	17	NS	-0.839613	0.279	1	0.46046511627907	0.5
4360.masce.fa.znap.fa.sorted.znap.fa.sznap.fa	5	1	0	1	NS	-1.853241	1	1	0.666666666666667	Inf
4361.masce.fa.znap.fa.sorted.znap.fa.sznap.fa	33	9	1	7	Sig_Neg	-1.989526	1	1	1.17647058823529	1.90909090909091
4362.masce.fa.znap.fa.sorted.znap.fa.sznap.fa	17	7	0	8	Sig_Neg	-2.797025	0.15	1	4	Inf
4363.masce.fa.znap.fa.sorted.znap.fa.sznap.fa	79	14	2	17	Sig_Neg	-1.228257	1	1	1.125	1.50632911392405
4367.masce.fa.znap.fa.sorted.znap.fa.sznap.fa	53	5	1	9	NS	-1.195019	1	1	0.555555555555556	0.849056603773585
4371.masce.fa.znap.fa.sorted.znap.fa.sznap.fa	17	7	1	1	NS	0.682064	0.529	1	0.444444444444444	0.411764705882353
4378.masce.fa.znap.fa.sorted.znap.fa.sznap.fa	26	4	2	19	NS	-0.136346	1	1	1.23456790123457	1.46153846153846
4380.masce.fa.znap.fa.sorted.znap.fa.sznap.fa	59	29	6	26	NS	-0.479912	0.174	1	1.92857142857143	2.12994350282486
4383.masce.fa.znap.fa.sorted.znap.fa.sznap.fa	57	4	0	9	Sig_Neg	-3.369702	1	1	0.862068965517241	Inf
4386.masce.fa.znap.fa.sorted.znap.fa.sznap.fa	16	4	1	8	NS	-0.013293	1	1	1.32352941176471	2
4396.masce.fa.znap.fa.sorted.znap.fa.sznap.fa	8	8	1	5	NS	-1.308941	0.333	1	3	5
4401.masce.fa.znap.fa.sorted.znap.fa.sznap.fa	23	3	3	18	NS	-0.034201	1	1	0.791666666666667	0.782608695652174
4403.masce.fa.znap.fa.sorted.znap.fa.sznap.fa	14	0	0	10	NS	-1.868155	1	1	0.733333333333333	NA
4405.masce.fa.znap.fa.sorted.znap.fa.sznap.fa	14	1	1	11	NS	-0.592483	1	1	0.8	0.785714285714286
4406.masce.fa.znap.fa.sorted.znap.fa.sznap.fa	23	3	1	8	NS	-0.246378	1	1	0.75	1.04347826086957
4408.masce.fa.znap.fa.sorted.znap.fa.sznap.fa	29	2	0	15	Sig_Neg	-2.195222	1	1	1.6	Inf
4412.masce.fa.znap.fa.sorted.znap.fa.sznap.fa	54	0	2	41	NS	-0.658776	0.194	1	0.254545454545455	0
4413.masce.fa.znap.fa.sorted.znap.fa.sznap.fa	4	3	2	1	NS	1.875475	1	1	0.533333333333333	0.375
4417.masce.fa.znap.fa.sorted.znap.fa.sznap.fa	55	16	4	22	NS	-0.131905	0.576	1	1.39642857142857	1.6
4418.masce.fa.znap.fa.sorted.znap.fa.sznap.fa	3	2	0	2	NS	-1.375242	1	1	2.25	Inf
4420.masce.fa.znap.fa.sorted.znap.fa.sznap.fa	3	5	1	2	NS	0.732686	0.545	1	2.25	3.33333333333333
4421.masce.fa.znap.fa.sorted.znap.fa.sznap.fa	44	2	1	4	NS	-0.85324	0.271	1	0.166666666666667	0.181818181818182
4422.masce.fa.znap.fa.sorted.znap.fa.sznap.fa	29	16	15	49	NS	0.556613	0.199	1	1.77083333333333	1.80229885057471
4423.masce.fa.znap.fa.sorted.znap.fa.sznap.fa	10	1	0	2	NS	-3.553885	1	1	0.545454545454545	Inf
4425.masce.fa.znap.fa.sorted.znap.fa.sznap.fa	29	4	1	9	NS	-0.775364	1	1	0.833333333333333	1.24137931034483
4428.masce.fa.znap.fa.sorted.znap.fa.sznap.fa	35	7	3	13	NS	0.012141	1	1	0.777777777777778	0.866666666666667
4431.masce.fa.znap.fa.sorted.znap.fa.sznap.fa	20	1	0	7	NS	-0.162158	1	1	0.761904761904762	Inf
4434.masce.fa.znap.fa.sorted.znap.fa.sznap.fa	29	3	1	16	NS	-0.891095	1	1	1.13333333333333	1.6551724137931
4436.masce.fa.znap.fa.sorted.znap.fa.sznap.fa	97	19	8	25	NS	0.313066	0.312	1	0.589569160997732	0.612113402061856
4437.masce.fa.znap.fa.sorted.znap.fa.sznap.fa	15	5	5	10	NS	0.759617	0.712	1	0.6875	0.666666666666667
4438.masce.fa.znap.fa.sorted.znap.fa.sznap.fa	23	9	1	8	NS	0.083228	0.41	1	1.875	3.1304347826087
4439.masce.fa.znap.fa.sorted.znap.fa.sznap.fa	49	19	24	52	Sig_Pos	0.830831	0.716	1	0.848	0.840136054421769
4440.masce.fa.znap.fa.sorted.znap.fa.sznap.fa	19	2	1	4	NS	-0.380885	0.488	1	0.375	0.421052631578947
4441.masce.fa.znap.fa.sorted.znap.fa.sznap.fa	24	5	2	2	NS	1.133287	0.19	1	0.24	0.208333333333333
4442.masce.fa.znap.fa.sorted.znap.fa.sznap.fa	61	13	2	12	NS	-0.856451	1	1	0.978494623655914	1.27868852459016
4444.masce.fa.znap.fa.sorted.znap.fa.sznap.fa	58	6	0	8	Sig_Neg	-3.278372	1	1	1.06779661016949	Inf
4447.masce.fa.znap.fa.sorted.znap.fa.sznap.fa	2	3	11	24	Sig_Pos	1.842597	0.322	1	2.77777777777778	3.27272727272727
4449.masce.fa.znap.fa.sorted.znap.fa.sznap.fa	2	1	0	3	NS	-2.10346	1	1	2.66666666666667	Inf
4452.masce.fa.znap.fa.sorted.znap.fa.sznap.fa	12	10	4	7	NS	0.160933	0.719	1	1.35384615384615	1.45833333333333
4453.masce.fa.znap.fa.sorted.znap.fa.sznap.fa	8	6	3	9	NS	-0.128033	0.429	1	1.94444444444444	2.25
4454.masce.fa.znap.fa.sorted.znap.fa.sznap.fa	37	11	6	11	NS	0.466513	0.348	1	0.541353383458647	0.545045045045045
4455.masce.fa.znap.fa.sorted.znap.fa.sznap.fa	17	9	4	14	NS	0.327429	0.507	1	1.66666666666667	1.85294117647059
4458.masce.fa.znap.fa.sorted.znap.fa.sznap.fa	8	3	7	2	Sig_Pos	2.672887	0.0698	1	0.166666666666667	0.107142857142857
4460.masce.fa.znap.fa.sorted.znap.fa.sznap.fa	6	0	0	2	Sig_Neg	-4.304768	1	1	0.428571428571429	NA
4461.masce.fa.znap.fa.sorted.znap.fa.sznap.fa	17	3	1	2	Sig_Neg	-2.056759	0.453	1	0.333333333333333	0.352941176470588
4462.masce.fa.znap.fa.sorted.znap.fa.sznap.fa	21	3	2	15	NS	-0.378582	1	1	0.96969696969697	1.07142857142857
4463.masce.fa.znap.fa.sorted.znap.fa.sznap.fa	22	8	3	12	NS	-0.50343	0.726	1	1.27173913043478	1.45454545454545
4465.masce.fa.znap.fa.sorted.znap.fa.sznap.fa	22	9	6	24	NS	0.704005	0.554	1	1.5527950310559	1.63636363636364
4466.masce.fa.znap.fa.sorted.znap.fa.sznap.fa	3	1	0	0	NS	-3.137958	1	1	0.5	NA
4467.masce.fa.znap.fa.sorted.znap.fa.sznap.fa	5	2	0	2	NS	-1.680813	1	1	1.5	Inf
4468.masce.fa.znap.fa.sorted.znap.fa.sznap.fa	19	2	0	4	NS	-2.809221	1	1	0.75	Inf
4471.masce.fa.znap.fa.sorted.znap.fa.sznap.fa	42	12	4	27	NS	-0.114047	0.392	1	1.69302325581395	1.92857142857143
4472.masce.fa.znap.fa.sorted.znap.fa.sznap.fa	5	3	1	5	NS	0.298558	0.58	1	2	3
4473.masce.fa.znap.fa.sorted.znap.fa.sznap.fa	14	5	6	20	NS	0.576259	1	1	1.2	1.19047619047619
4474.masce.fa.znap.fa.sorted.znap.fa.sznap.fa	2	4	10	4	Sig_Pos	4.700404	1	1	0.757575757575758	0.8
4475.masce.fa.znap.fa.sorted.znap.fa.sznap.fa	8	9	1	12	NS	0.082384	0.0174	1	7.22222222222222	13.5
4476.masce.fa.znap.fa.sorted.znap.fa.sznap.fa	57	13	5	14	NS	-0.236805	0.522	1	0.603448275862069	0.63859649122807
4477.masce.fa.znap.fa.sorted.znap.fa.sznap.fa	7	4	7	10	Sig_Pos	2.069728	1	1	0.859375	0.816326530612245
4478.masce.fa.znap.fa.sorted.znap.fa.sznap.fa	22	6	0	7	Sig_Neg	-4.170796	0.311	1	2.43478260869565	Inf
4479.masce.fa.znap.fa.sorted.znap.fa.sznap.fa	2	0	0	0	NS	-2.367952	1	1	0.333333333333333	NA
4480.masce.fa.znap.fa.sorted.znap.fa.sznap.fa	40	14	2	7	NS	0.52508	1	1	0.975609756097561	1.225
4485.masce.fa.znap.fa.sorted.znap.fa.sznap.fa	14	3	6	40	NS	-0.260282	0.692	1	1.56190476190476	1.42857142857143
4486.masce.fa.znap.fa.sorted.znap.fa.sznap.fa	24	7	0	11	Sig_Neg	-2.162959	0.161	1	3.84	Inf
4488.masce.fa.znap.fa.sorted.znap.fa.sznap.fa	28	13	2	13	Sig_Neg	-1.147644	0.306	1	2.25287356321839	3.01785714285714
4489.masce.fa.znap.fa.sorted.znap.fa.sznap.fa	35	9	5	26	NS	-0.095563	0.767	1	1.25	1.33714285714286
4491.masce.fa.znap.fa.sorted.znap.fa.sznap.fa	12	1	1	9	NS	-0.53233	1	1	0.769230769230769	0.75
4494.masce.fa.znap.fa.sorted.znap.fa.sznap.fa	77	19	6	26	NS	-0.175676	1	1	0.989010989010989	1.06926406926407
4501.masce.fa.znap.fa.sorted.znap.fa.sznap.fa	5	2	0	6	NS	-2.700527	0.462	1	3.5	Inf
4504.masce.fa.znap.fa.sorted.znap.fa.sznap.fa	45	2	2	4	NS	0.704234	0.0586	1	0.108695652173913	0.0888888888888889
4505.masce.fa.znap.fa.sorted.znap.fa.sznap.fa	74	17	4	20	NS	-0.133925	1	1	1.008	1.14864864864865
4506.masce.fa.znap.fa.sorted.znap.fa.sznap.fa	6	0	1	5	NS	0.028453	1	1	0.428571428571429	0
4508.masce.fa.znap.fa.sorted.znap.fa.sznap.fa	38	4	9	14	NS	0.908831	0.008	1	0.192307692307692	0.16374269005848
4511.masce.fa.znap.fa.sorted.znap.fa.sznap.fa	13	5	4	18	NS	0.06557	0.705	1	1.62857142857143	1.73076923076923
4512.masce.fa.znap.fa.sorted.znap.fa.sznap.fa	27	7	11	25	Sig_Pos	0.925818	0.417	1	0.619047619047619	0.589225589225589
4515.masce.fa.znap.fa.sorted.znap.fa.sznap.fa	10	2	1	5	NS	0.105639	1	1	0.818181818181818	1
4516.masce.fa.znap.fa.sorted.znap.fa.sznap.fa	54	11	2	8	Sig_Neg	-1.284594	1	1	0.654545454545455	0.814814814814815
4521.masce.fa.znap.fa.sorted.znap.fa.sznap.fa	27	8	0	6	Sig_Neg	-3.458277	0.323	1	2.25	Inf
4522.masce.fa.znap.fa.sorted.znap.fa.sznap.fa	74	16	7	18	NS	0.174813	0.268	1	0.538333333333333	0.555984555984556
4525.masce.fa.znap.fa.sorted.znap.fa.sznap.fa	9	2	1	11	NS	-0.552944	0.59	1	1.8	2.44444444444444
4526.masce.fa.znap.fa.sorted.znap.fa.sznap.fa	18	7	3	15	NS	-0.02994	0.48	1	1.68421052631579	1.94444444444444
4527.masce.fa.znap.fa.sorted.znap.fa.sznap.fa	34	4	5	6	Sig_Pos	2.254595	0.0186	1	0.166666666666667	0.141176470588235
4529.masce.fa.znap.fa.sorted.znap.fa.sznap.fa	30	12	5	12	NS	0.236038	1	1	0.908602150537634	0.96
4530.masce.fa.znap.fa.sorted.znap.fa.sznap.fa	17	4	1	6	NS	0.170261	1	1	0.972222222222222	1.41176470588235
4531.masce.fa.znap.fa.sorted.znap.fa.sznap.fa	34	22	1	8	NS	-1.317646	0.142	1	2.95714285714286	5.17647058823529
4534.masce.fa.znap.fa.sorted.znap.fa.sznap.fa	7	3	0	11	NS	-0.818303	0.0902	1	6	Inf
4535.masce.fa.znap.fa.sorted.znap.fa.sznap.fa	6	3	1	2	NS	0.534297	1	1	0.857142857142857	1
4536.masce.fa.znap.fa.sorted.znap.fa.sznap.fa	68	40	6	37	NS	-0.323793	0.00584	1	3.22567287784679	3.62745098039216
4538.masce.fa.znap.fa.sorted.znap.fa.sznap.fa	22	6	4	6	NS	0.540357	0.404	1	0.426086956521739	0.409090909090909
4539.masce.fa.znap.fa.sorted.znap.fa.sznap.fa	8	3	3	8	NS	1.118468	1	1	1	1
4541.masce.fa.znap.fa.sorted.znap.fa.sznap.fa	18	10	6	8	NS	0.507897	0.742	1	0.744360902255639	0.740740740740741
4542.masce.fa.znap.fa.sorted.znap.fa.sznap.fa	12	7	0	5	Sig_Neg	-4.685803	0.272	1	3.69230769230769	Inf
4543.masce.fa.znap.fa.sorted.znap.fa.sznap.fa	104	13	7	39	NS	-0.489361	0.596	1	0.666666666666667	0.696428571428571
4544.masce.fa.znap.fa.sorted.znap.fa.sznap.fa	38	7	7	2	Sig_Pos	4.040889	0.000526	1	0.0769230769230769	0.0526315789473684
4546.masce.fa.znap.fa.sorted.znap.fa.sznap.fa	28	6	1	9	NS	-0.494749	1	1	1.20689655172414	1.92857142857143
4547.masce.fa.znap.fa.sorted.znap.fa.sznap.fa	30	4	1	12	NS	-1.044554	1	1	1.04838709677419	1.6
4551.masce.fa.znap.fa.sorted.znap.fa.sznap.fa	22	5	3	29	NS	-0.467726	0.45	1	1.95652173913043	2.1969696969697
4555.masce.fa.znap.fa.sorted.znap.fa.sznap.fa	49	5	1	6	Sig_Neg	-1.723484	0.535	1	0.42	0.612244897959184
4557.masce.fa.znap.fa.sorted.znap.fa.sznap.fa	7	2	2	9	NS	-0.882184	1	1	1.25	1.28571428571429
4558.masce.fa.znap.fa.sorted.znap.fa.sznap.fa	31	7	3	25	NS	0.362443	0.498	1	1.625	1.88172043010753
4560.masce.fa.znap.fa.sorted.znap.fa.sznap.fa	20	5	6	16	NS	0.786358	0.732	1	0.693877551020408	0.666666666666667
4562.masce.fa.znap.fa.sorted.znap.fa.sznap.fa	14	1	1	4	NS	0.8329	0.447	1	0.333333333333333	0.285714285714286
4563.masce.fa.znap.fa.sorted.znap.fa.sznap.fa	41	8	1	6	Sig_Neg	-2.470566	1	1	0.75	1.17073170731707
4566.masce.fa.znap.fa.sorted.znap.fa.sznap.fa	17	3	1	8	NS	-1.113331	1	1	1	1.41176470588235
4571.masce.fa.znap.fa.sorted.znap.fa.sznap.fa	28	10	6	16	NS	-0.230891	1	1	0.921182266009852	0.952380952380952
4572.masce.fa.znap.fa.sorted.znap.fa.sznap.fa	45	8	2	17	NS	-0.194007	1	1	1.17391304347826	1.51111111111111
4573.masce.fa.znap.fa.sorted.znap.fa.sznap.fa	74	9	9	36	NS	0.14044	0.186	1	0.493333333333333	0.486486486486487
4575.masce.fa.znap.fa.sorted.znap.fa.sznap.fa	17	1	0	3	Sig_Neg	-3.888939	1	1	0.444444444444444	Inf
4579.masce.fa.znap.fa.sorted.znap.fa.sznap.fa	6	3	1	1	NS	1.603643	1	1	0.571428571428571	0.5
4580.masce.fa.znap.fa.sorted.znap.fa.sznap.fa	6	5	6	6	NS	0.76486	1	1	0.857142857142857	0.833333333333333
4581.masce.fa.znap.fa.sorted.znap.fa.sznap.fa	19	10	3	10	NS	-0.031147	0.719	1	1.5125	1.75438596491228
4582.masce.fa.znap.fa.sorted.znap.fa.sznap.fa	3	5	0	5	NS	-2.288898	0.0754	1	9	Inf
4584.masce.fa.znap.fa.sorted.znap.fa.sznap.fa	3	1	2	1	NS	2.036482	0.486	1	0.333333333333333	0.166666666666667
4585.masce.fa.znap.fa.sorted.znap.fa.sznap.fa	6	5	5	7	Sig_Pos	1.565879	1	1	1.14285714285714	1.16666666666667
4588.masce.fa.znap.fa.sorted.znap.fa.sznap.fa	19	8	1	13	NS	-0.219055	0.131	1	3.15	5.47368421052632
4589.masce.fa.znap.fa.sorted.znap.fa.sznap.fa	2	3	1	6	NS	-0.068573	0.222	1	4.66666666666667	9
4590.masce.fa.znap.fa.sorted.znap.fa.sznap.fa	12	6	1	5	NS	-0.377492	0.629	1	1.61538461538462	2.5
4591.masce.fa.znap.fa.sorted.znap.fa.sznap.fa	25	9	5	13	NS	0.377685	1	1	0.897435897435897	0.936
4593.masce.fa.znap.fa.sorted.znap.fa.sznap.fa	12	0	0	1	NS	-2.465716	1	1	0.153846153846154	NA
4594.masce.fa.znap.fa.sorted.znap.fa.sznap.fa	35	16	19	47	Sig_Pos	1.176102	0.84	1	1.13333333333333	1.13082706766917
4596.masce.fa.znap.fa.sorted.znap.fa.sznap.fa	29	16	12	32	NS	0.686655	0.495	1	1.43846153846154	1.47126436781609
4597.masce.fa.znap.fa.sorted.znap.fa.sznap.fa	16	6	1	6	Sig_Neg	-1.687467	0.646	1	1.44117647058824	2.25
4598.masce.fa.znap.fa.sorted.znap.fa.sznap.fa	9	7	3	4	NS	1.675356	1	1	1	1.03703703703704
4599.masce.fa.znap.fa.sorted.znap.fa.sznap.fa	8	3	0	4	NS	-0.710582	0.516	1	2.22222222222222	Inf
4600.masce.fa.znap.fa.sorted.znap.fa.sznap.fa	10	5	1	1	NS	-0.767618	1	1	0.545454545454546	0.5
4601.masce.fa.znap.fa.sorted.znap.fa.sznap.fa	5	0	0	2	NS	-0.943759	1	1	0.5	NA
4602.masce.fa.znap.fa.sorted.znap.fa.sznap.fa	18	3	6	2	Sig_Pos	3.619401	0.00389	1	0.0902255639097744	0.0555555555555556
4603.masce.fa.znap.fa.sorted.znap.fa.sznap.fa	22	5	4	22	NS	-0.00461	1	1	1.2	1.25
4604.masce.fa.znap.fa.sorted.znap.fa.sznap.fa	13	0	1	6	NS	-0.956642	0.35	1	0.25	0
4605.masce.fa.znap.fa.sorted.znap.fa.sznap.fa	16	4	0	8	Sig_Neg	-2.484544	0.295	1	2.64705882352941	Inf
4606.masce.fa.znap.fa.sorted.znap.fa.sznap.fa	13	0	0	4	NS	-2.777179	1	1	0.357142857142857	NA
4607.masce.fa.znap.fa.sorted.znap.fa.sznap.fa	12	2	0	3	Sig_Neg	-4.935164	1	1	0.923076923076923	Inf
4608.masce.fa.znap.fa.sorted.znap.fa.sznap.fa	9	3	1	8	NS	-1.044512	0.603	1	1.8	2.66666666666667
4610.masce.fa.znap.fa.sorted.znap.fa.sznap.fa	7	2	0	2	NS	-2.731255	1	1	1.125	Inf
4611.masce.fa.znap.fa.sorted.znap.fa.sznap.fa	18	3	0	6	NS	-2.043417	1	1	1.47368421052632	Inf
4612.masce.fa.znap.fa.sorted.znap.fa.sznap.fa	71	17	3	40	Sig_Neg	-0.805855	0.0745	1	2.5625	3.1924882629108
4613.masce.fa.znap.fa.sorted.znap.fa.sznap.fa	2	6	2	2	NS	1.071167	0.547	1	2.33333333333333	3
4614.masce.fa.znap.fa.sorted.znap.fa.sznap.fa	10	4	0	5	NS	-2.790213	0.53	1	2.72727272727273	Inf
4615.masce.fa.znap.fa.sorted.znap.fa.sznap.fa	33	3	1	9	NS	-1.271109	1	1	0.588235294117647	0.818181818181818
4620.masce.fa.znap.fa.sorted.znap.fa.sznap.fa	23	5	2	8	Sig_Neg	-1.349206	1	1	0.75	0.869565217391304
4621.masce.fa.znap.fa.sorted.znap.fa.sznap.fa	15	4	1	11	NS	-0.625054	0.624	1	1.875	2.93333333333333
4622.masce.fa.znap.fa.sorted.znap.fa.sznap.fa	5	0	1	2	NS	-0.498752	0.375	1	0.25	0
4623.masce.fa.znap.fa.sorted.znap.fa.sznap.fa	7	4	4	5	Sig_Pos	2.082461	1	1	0.75	0.714285714285714
4628.masce.fa.znap.fa.sorted.znap.fa.sznap.fa	11	4	1	4	NS	-0.354063	1	1	1.04166666666667	1.45454545454545
4630.masce.fa.znap.fa.sorted.znap.fa.sznap.fa	10	0	1	4	NS	0.862084	0.333	1	0.227272727272727	0
4631.masce.fa.znap.fa.sorted.znap.fa.sznap.fa	24	11	5	14	NS	0.177267	0.764	1	1.2	1.28333333333333
4633.masce.fa.znap.fa.sorted.znap.fa.sznap.fa	8	4	0	5	Sig_Neg	-2.877284	0.261	1	3.33333333333333	Inf
4635.masce.fa.znap.fa.sorted.znap.fa.sznap.fa	18	7	0	10	NS	-1.672466	0.0835	1	4.63157894736842	Inf
4636.masce.fa.znap.fa.sorted.znap.fa.sznap.fa	23	21	1	3	Sig_Neg	-2.011763	0.614	1	1.83333333333333	2.73913043478261
4637.masce.fa.znap.fa.sorted.znap.fa.sznap.fa	17	4	3	11	NS	0.445567	1	1	0.833333333333333	0.862745098039216
4638.masce.fa.znap.fa.sorted.znap.fa.sznap.fa	11	5	2	5	NS	0.504229	1	1	1	1.13636363636364
4639.masce.fa.znap.fa.sorted.znap.fa.sznap.fa	9	1	1	5	Sig_Neg	-1.816798	1	1	0.6	0.555555555555556
4642.masce.fa.znap.fa.sorted.znap.fa.sznap.fa	12	3	0	14	NS	-1.550824	0.224	1	4.61538461538461	Inf
4644.masce.fa.znap.fa.sorted.znap.fa.sznap.fa	0	0	0	5	NS	-1.983591	1	1	6	NA
4645.masce.fa.znap.fa.sorted.znap.fa.sznap.fa	209	26	7	48	Sig_Neg	-0.968878	0.813	1	0.7875	0.853041695146958
4648.masce.fa.znap.fa.sorted.znap.fa.sznap.fa	32	8	1	8	NS	0.268007	1	1	1.22727272727273	2
4649.masce.fa.znap.fa.sorted.znap.fa.sznap.fa	24	9	1	4	NS	-1.221026	1	1	1	1.5
4650.masce.fa.znap.fa.sorted.znap.fa.sznap.fa	22	9	1	4	NS	-0.510798	1	1	1.08695652173913	1.63636363636364
4652.masce.fa.znap.fa.sorted.znap.fa.sznap.fa	19	5	2	1	NS	-0.294941	0.156	1	0.2	0.131578947368421
4655.masce.fa.znap.fa.sorted.znap.fa.sznap.fa	40	4	1	6	NS	-1.6091	0.538	1	0.426829268292683	0.6
4656.masce.fa.znap.fa.sorted.znap.fa.sznap.fa	5	3	0	2	Sig_Neg	-4.065991	1	1	2	Inf
4657.masce.fa.znap.fa.sorted.znap.fa.sznap.fa	8	1	0	5	Sig_Neg	-3.769012	1	1	1.33333333333333	Inf
4658.masce.fa.znap.fa.sorted.znap.fa.sznap.fa	14	7	2	13	NS	-0.34714	0.252	1	2.48888888888889	3.25
4659.masce.fa.znap.fa.sorted.znap.fa.sznap.fa	31	3	0	6	Sig_Neg	-5.009653	1	1	0.875	Inf
4660.masce.fa.znap.fa.sorted.znap.fa.sznap.fa	58	7	5	23	NS	-0.397646	0.501	1	0.542372881355932	0.555172413793103
4662.masce.fa.znap.fa.sorted.znap.fa.sznap.fa	8	3	1	0	NS	0.879412	0.333	1	0.222222222222222	0
4668.masce.fa.znap.fa.sorted.znap.fa.sznap.fa	32	11	13	12	Sig_Pos	2.741764	0.0369	1	0.337662337662338	0.317307692307692
4669.masce.fa.znap.fa.sorted.znap.fa.sznap.fa	34	11	4	7	NS	0.340479	0.461	1	0.548571428571429	0.566176470588235
4670.masce.fa.znap.fa.sorted.znap.fa.sznap.fa	52	8	1	16	NS	-0.88983	0.674	1	1.44339622641509	2.46153846153846
4671.masce.fa.znap.fa.sorted.znap.fa.sznap.fa	45	8	3	36	Sig_Neg	-0.93485	0.344	1	1.80978260869565	2.13333333333333
4674.masce.fa.znap.fa.sorted.znap.fa.sznap.fa	83	26	16	47	NS	0.183799	0.855	1	0.907563025210084	0.920180722891566
4676.masce.fa.znap.fa.sorted.znap.fa.sznap.fa	13	4	1	4	NS	-0.680034	1	1	0.892857142857143	1.23076923076923
4677.masce.fa.znap.fa.sorted.znap.fa.sznap.fa	20	4	2	17	NS	-0.465867	0.678	1	1.42857142857143	1.7
4681.masce.fa.znap.fa.sorted.znap.fa.sznap.fa	38	5	11	40	NS	-0.154492	0.273	1	0.525641025641026	0.478468899521531
4682.masce.fa.znap.fa.sorted.znap.fa.sznap.fa	21	4	1	9	NS	-0.2009	1	1	1.13636363636364	1.71428571428571
4683.masce.fa.znap.fa.sorted.znap.fa.sznap.fa	25	4	3	5	NS	1.562237	0.156	1	0.288461538461538	0.266666666666667
4686.masce.fa.znap.fa.sorted.znap.fa.sznap.fa	64	9	0	35	Sig_Neg	-2.954743	0.0298	1	5.53846153846154	Inf
4687.masce.fa.znap.fa.sorted.znap.fa.sznap.fa	26	11	3	31	NS	-0.707354	0.037	1	3.55555555555556	4.37179487179487
4688.masce.fa.znap.fa.sorted.znap.fa.sznap.fa	17	3	0	10	Sig_Neg	-2.803856	0.532	1	2.44444444444444	Inf
4689.masce.fa.znap.fa.sorted.znap.fa.sznap.fa	13	5	2	10	NS	0.30158	0.669	1	1.57142857142857	1.92307692307692
4690.masce.fa.znap.fa.sorted.znap.fa.sznap.fa	8	3	3	8	NS	-0.226971	1	1	1	1
4694.masce.fa.znap.fa.sorted.znap.fa.sznap.fa	32	3	1	3	NS	-0.608353	0.363	1	0.242424242424242	0.28125
4695.masce.fa.znap.fa.sorted.znap.fa.sznap.fa	5	2	1	1	NS	1.047462	1	1	0.5	0.4
4698.masce.fa.znap.fa.sorted.znap.fa.sznap.fa	52	12	9	22	NS	0.378553	0.297	1	0.564150943396226	0.564102564102564
4699.masce.fa.znap.fa.sorted.znap.fa.sznap.fa	6	2	0	1	NS	-2.791099	1	1	0.857142857142857	Inf
4700.masce.fa.znap.fa.sorted.znap.fa.sznap.fa	29	14	3	6	NS	0.29501	1	1	0.875	0.96551724137931
4701.masce.fa.znap.fa.sorted.znap.fa.sznap.fa	12	4	0	6	NS	-2.419557	0.541	1	2.69230769230769	Inf
4702.masce.fa.znap.fa.sorted.znap.fa.sznap.fa	11	4	2	5	NS	1.92479	1	1	0.833333333333333	0.909090909090909
4703.masce.fa.znap.fa.sorted.znap.fa.sznap.fa	39	5	5	7	NS	0.766434	0.028	1	0.2	0.179487179487179
4705.masce.fa.znap.fa.sorted.znap.fa.sznap.fa	27	11	18	51	NS	0.139396	0.822	1	1.17293233082707	1.15432098765432
4706.masce.fa.znap.fa.sorted.znap.fa.sznap.fa	40	3	1	13	NS	-1.229791	1	1	0.682926829268293	0.975
4708.masce.fa.znap.fa.sorted.znap.fa.sznap.fa	21	3	5	15	NS	-0.025929	0.436	1	0.484848484848485	0.428571428571429
4709.masce.fa.znap.fa.sorted.znap.fa.sznap.fa	45	5	6	30	NS	-0.578787	0.515	1	0.577639751552795	0.555555555555556
4719.masce.fa.znap.fa.sorted.znap.fa.sznap.fa	3	1	2	7	NS	0.157992	1	1	1.33333333333333	1.16666666666667
4720.masce.fa.znap.fa.sorted.znap.fa.sznap.fa	5	3	0	3	NS	-2.214045	0.491	1	2.66666666666667	Inf
4721.masce.fa.znap.fa.sorted.znap.fa.sznap.fa	19	8	3	15	NS	0.608006	0.482	1	1.8	2.10526315789474
4723.masce.fa.znap.fa.sorted.znap.fa.sznap.fa	43	9	0	7	Sig_Neg	-3.142159	0.581	1	1.81818181818182	Inf
4724.masce.fa.znap.fa.sorted.znap.fa.sznap.fa	32	12	7	21	Sig_Pos	1.204029	1	1	1.08333333333333	1.125
4725.masce.fa.znap.fa.sorted.znap.fa.sznap.fa	25	7	2	6	NS	-0.220336	1	1	0.717948717948718	0.84
4732.masce.fa.znap.fa.sorted.znap.fa.sznap.fa	24	6	5	8	NS	1.173579	0.262	1	0.42	0.4
4734.masce.fa.znap.fa.sorted.znap.fa.sznap.fa	20	10	0	3	NS	-1.826948	0.536	1	2.0952380952381	Inf
4735.masce.fa.znap.fa.sorted.znap.fa.sznap.fa	2	10	5	5	Sig_Pos	2.6792	0.172	1	3.66666666666667	5
4736.masce.fa.znap.fa.sorted.znap.fa.sznap.fa	17	8	2	17	NS	-0.310446	0.148	1	3	4
4737.masce.fa.znap.fa.sorted.znap.fa.sznap.fa	4	5	1	4	NS	0.873209	0.301	1	3	5
4738.masce.fa.znap.fa.sorted.znap.fa.sznap.fa	3	1	0	3	NS	-1.52818	1	1	2	Inf
4739.masce.fa.znap.fa.sorted.znap.fa.sznap.fa	25	24	11	11	Sig_Pos	1.936539	1	1	0.961538461538461	0.96
4741.masce.fa.znap.fa.sorted.znap.fa.sznap.fa	8	3	0	7	NS	-1.399473	0.245	1	3.55555555555556	Inf
[truncated: 2,790 more rows]

## Sheet: rap_r3
gene	rap-ps	rap-ds	rap-dn	rap-pn	rap_pcat	rap-selectcoef	fish.exact	fish.exact.adj	rap_NI_plus1	rap_NI
10000.masce.fa.znap.fa.sorted.znap.fa.sznap.fa	56	78	13	16	Sig_Pos	1.461781	0.219	1	1.68295739348371	1.71428571428571
10001.masce.fa.znap.fa.sorted.znap.fa.sznap.fa	39	44	5	9	NS	0.719485	0.261	1	1.875	2.03076923076923
10002.masce.fa.znap.fa.sorted.znap.fa.sznap.fa	37	42	12	14	Sig_Pos	1.663681	0.652	1	1.30566801619433	1.32432432432432
10004.masce.fa.znap.fa.sorted.znap.fa.sznap.fa	19	35	6	3	NS	1.134164	1	1	1.02857142857143	0.921052631578947
1000.masce.fa.znap.fa.sorted.znap.fa.sznap.fa	29	17	1	6	NS	-0.594673	0.401	1	2.1	3.51724137931034
10012.masce.fa.znap.fa.sorted.znap.fa.sznap.fa	23	36	2	12	NS	1.06362	0.00228	1	6.68055555555555	9.39130434782609
10013.masce.fa.znap.fa.sorted.znap.fa.sznap.fa	8	12	11	5	Sig_Pos	3.736592	0.731	1	0.722222222222222	0.681818181818182
10015.masce.fa.znap.fa.sorted.znap.fa.sznap.fa	22	24	2	7	NS	1.773411	0.149	1	2.89855072463768	3.81818181818182
10016.masce.fa.znap.fa.sorted.znap.fa.sznap.fa	16	25	6	2	Sig_Pos	3.049745	0.693	1	0.65546218487395	0.520833333333333
10017.masce.fa.znap.fa.sorted.znap.fa.sznap.fa	17	24	3	6	NS	0.768586	0.27	1	2.43055555555556	2.82352941176471
10018.masce.fa.znap.fa.sorted.znap.fa.sznap.fa	19	20	8	8	Sig_Pos	2.450562	1	1	1.05	1.05263157894737
10019.masce.fa.znap.fa.sorted.znap.fa.sznap.fa	7	11	12	9	Sig_Pos	3.527185	1	1	1.15384615384615	1.17857142857143
1001.masce.fa.znap.fa.sorted.znap.fa.sznap.fa	36	11	6	6	NS	0.82926	0.0853	1	0.324324324324324	0.305555555555556
10020.masce.fa.znap.fa.sorted.znap.fa.sznap.fa	3	5	0	3	Sig_Neg	-5.34339	0.182	1	6	Inf
10026.masce.fa.znap.fa.sorted.znap.fa.sznap.fa	37	109	58	36	Sig_Pos	3.400243	0.0439	1	1.81534344335415	1.82851817334576
10027.masce.fa.znap.fa.sorted.znap.fa.sznap.fa	4	17	10	5	Sig_Pos	3.665734	0.443	1	1.96363636363636	2.125
10029.masce.fa.znap.fa.sorted.znap.fa.sznap.fa	22	15	4	5	NS	0.747028	1	1	0.834782608695652	0.852272727272727
1002.masce.fa.znap.fa.sorted.znap.fa.sznap.fa	10	16	0	8	Sig_Neg	-2.823158	0.00312	1	13.9090909090909	Inf
10030.masce.fa.znap.fa.sorted.znap.fa.sznap.fa	0	3	0	2	NS	0.132261	0.1	1	12	Inf
10031.masce.fa.znap.fa.sorted.znap.fa.sznap.fa	3	9	0	4	NS	-0.708065	0.0192	1	12.5	Inf
10033.masce.fa.znap.fa.sorted.znap.fa.sznap.fa	12	39	15	10	Sig_Pos	3.274568	0.18	1	2.11538461538462	2.16666666666667
10034.masce.fa.znap.fa.sorted.znap.fa.sznap.fa	25	59	27	20	Sig_Pos	3.934038	0.18	1	1.73076923076923	1.74814814814815
10036.masce.fa.znap.fa.sorted.znap.fa.sznap.fa	27	33	9	17	Sig_Pos	1.193389	0.103	1	2.18571428571429	2.30864197530864
10037.masce.fa.znap.fa.sorted.znap.fa.sznap.fa	13	35	8	13	Sig_Pos	1.412179	0.008	1	4	4.375
10038.masce.fa.znap.fa.sorted.znap.fa.sznap.fa	11	11	2	5	NS	0.571655	0.41	1	2	2.5
1003.masce.fa.znap.fa.sorted.znap.fa.sznap.fa	15	2	1	3	NS	0.042455	0.489	1	0.375	0.4
10040.masce.fa.znap.fa.sorted.znap.fa.sznap.fa	9	15	9	13	Sig_Pos	1.577729	0.237	1	2.24	2.40740740740741
1004.masce.fa.znap.fa.sorted.znap.fa.sznap.fa	10	8	8	12	Sig_Pos	1.540474	1	1	1.18181818181818	1.2
1005.masce.fa.znap.fa.sorted.znap.fa.sznap.fa	73	39	9	27	NS	-0.225806	0.312	1	1.51351351351351	1.6027397260274
1006.masce.fa.znap.fa.sorted.znap.fa.sznap.fa	18	6	2	9	NS	-0.226467	1	1	1.2280701754386	1.5
1008.masce.fa.znap.fa.sorted.znap.fa.sznap.fa	23	17	1	14	Sig_Neg	-1.239796	0.0118	1	5.625	10.3478260869565
1009.masce.fa.znap.fa.sorted.znap.fa.sznap.fa	22	36	16	25	Sig_Pos	1.214521	0.0267	1	2.46035805626598	2.55681818181818
1011.masce.fa.znap.fa.sorted.znap.fa.sznap.fa	16	6	2	12	NS	-0.29305	0.441	1	1.7843137254902	2.25
1012.masce.fa.znap.fa.sorted.znap.fa.sznap.fa	31	15	7	16	NS	0.976163	1	1	1.0625	1.10599078341014
1016.masce.fa.znap.fa.sorted.znap.fa.sznap.fa	16	11	2	7	NS	-0.009153	0.438	1	1.88235294117647	2.40625
1017.masce.fa.znap.fa.sorted.znap.fa.sznap.fa	120	51	31	90	Sig_Pos	0.432206	0.509	1	1.22210743801653	1.23387096774194
1018.masce.fa.znap.fa.sorted.znap.fa.sznap.fa	6	5	1	4	NS	0.207119	0.588	1	2.14285714285714	3.33333333333333
1019.masce.fa.znap.fa.sorted.znap.fa.sznap.fa	38	15	1	16	Sig_Neg	-1.680767	0.094	1	3.48717948717949	6.31578947368421
1020.masce.fa.znap.fa.sorted.znap.fa.sznap.fa	29	21	1	14	NS	-0.426404	0.0125	1	5.5	10.1379310344828
1021.masce.fa.znap.fa.sorted.znap.fa.sznap.fa	7	2	0	3	NS	-0.845468	1	1	1.5	Inf
1022.masce.fa.znap.fa.sorted.znap.fa.sznap.fa	2	5	1	6	NS	1.079919	0.103	1	7	15
1023.masce.fa.znap.fa.sorted.znap.fa.sznap.fa	4	16	1	6	NS	-1.333708	0.00416	1	11.9	24
1027.masce.fa.znap.fa.sorted.znap.fa.sznap.fa	138	35	12	41	NS	0.044977	0.702	1	0.836745987825125	0.866545893719807
1028.masce.fa.znap.fa.sorted.znap.fa.sznap.fa	6	8	5	3	Sig_Pos	3.495576	1	1	0.857142857142857	0.8
1030.masce.fa.znap.fa.sorted.znap.fa.sznap.fa	9	15	0	4	NS	-2.377318	0.0349	1	8	Inf
1031.masce.fa.znap.fa.sorted.znap.fa.sznap.fa	15	12	1	6	NS	-0.527982	0.21	1	2.84375	4.8
1032.masce.fa.znap.fa.sorted.znap.fa.sznap.fa	11	14	2	4	NS	1.053167	0.394	1	2.08333333333333	2.54545454545455
1033.masce.fa.znap.fa.sorted.znap.fa.sznap.fa	21	10	0	3	Sig_Neg	-4.056563	0.539	1	2	Inf
1036.masce.fa.znap.fa.sorted.znap.fa.sznap.fa	2	4	0	1	NS	-1.634297	0.429	1	3.33333333333333	Inf
1037.masce.fa.znap.fa.sorted.znap.fa.sznap.fa	10	14	0	5	NS	-1.771283	0.0421	1	8.18181818181818	Inf
1038.masce.fa.znap.fa.sorted.znap.fa.sznap.fa	23	14	5	19	NS	0.347374	0.258	1	2.08333333333333	2.31304347826087
1041.masce.fa.znap.fa.sorted.znap.fa.sznap.fa	20	18	1	10	NS	0.096806	0.0335	1	4.97619047619048	9
1042.masce.fa.znap.fa.sorted.znap.fa.sznap.fa	48	32	3	22	NS	-0.665229	0.0138	1	3.87244897959184	4.88888888888889
1043.masce.fa.znap.fa.sorted.znap.fa.sznap.fa	24	21	3	16	NS	-0.599423	0.0248	1	3.74	4.66666666666667
1044.masce.fa.znap.fa.sorted.znap.fa.sznap.fa	2	10	3	0	Sig_Pos	2.867788	1	1	0.916666666666667	0
1045.masce.fa.znap.fa.sorted.znap.fa.sznap.fa	60	30	11	35	NS	0.016426	0.325	1	1.52459016393443	1.59090909090909
1047.masce.fa.znap.fa.sorted.znap.fa.sznap.fa	59	26	7	25	NS	0.311446	0.49	1	1.4625	1.57384987893462
1048.masce.fa.znap.fa.sorted.znap.fa.sznap.fa	37	25	2	23	NS	-0.691364	0.00408	1	5.47368421052632	7.77027027027027
1052.masce.fa.znap.fa.sorted.znap.fa.sznap.fa	29	17	2	12	NS	-0.076614	0.189	1	2.6	3.51724137931034
1057.masce.fa.znap.fa.sorted.znap.fa.sznap.fa	5	15	2	9	NS	0.125531	0.00678	1	8.88888888888889	13.5
1058.masce.fa.znap.fa.sorted.znap.fa.sznap.fa	41	37	6	12	NS	0.418102	0.307	1	1.68027210884354	1.80487804878049
1062.masce.fa.znap.fa.sorted.znap.fa.sznap.fa	62	43	8	32	NS	-0.083934	0.0201	1	2.56084656084656	2.7741935483871
1063.masce.fa.znap.fa.sorted.znap.fa.sznap.fa	10	12	1	3	NS	0.377039	0.593	1	2.36363636363636	3.6
1065.masce.fa.znap.fa.sorted.znap.fa.sznap.fa	8	9	0	8	NS	-1.298679	0.0218	1	10	Inf
1066.masce.fa.znap.fa.sorted.znap.fa.sznap.fa	79	29	13	68	NS	-0.353509	0.0809	1	1.84821428571429	1.92015579357352
1071.masce.fa.znap.fa.sorted.znap.fa.sznap.fa	18	22	18	33	Sig_Pos	1.527012	0.0883	1	2.16620498614958	2.24074074074074
1072.masce.fa.znap.fa.sorted.znap.fa.sznap.fa	22	31	9	18	NS	0.597557	0.0576	1	2.64347826086957	2.81818181818182
1073.masce.fa.znap.fa.sorted.znap.fa.sznap.fa	13	32	7	13	NS	0.772581	0.0124	1	4.125	4.57142857142857
1074.masce.fa.znap.fa.sorted.znap.fa.sznap.fa	23	18	2	15	NS	-0.880672	0.0318	1	4.22222222222222	5.8695652173913
1075.masce.fa.znap.fa.sorted.znap.fa.sznap.fa	12	9	2	2	NS	1.724769	1	1	0.769230769230769	0.75
1081.masce.fa.znap.fa.sorted.znap.fa.sznap.fa	4	3	3	3	NS	1.865892	1	1	0.8	0.75
1082.masce.fa.znap.fa.sorted.znap.fa.sznap.fa	33	37	5	21	NS	0.111586	0.0049	1	4.09803921568627	4.70909090909091
1083.masce.fa.znap.fa.sorted.znap.fa.sznap.fa	5	17	7	13	Sig_Pos	1.330092	0.0116	1	5.25	6.31428571428571
1085.masce.fa.znap.fa.sorted.znap.fa.sznap.fa	26	6	1	6	NS	0.489752	1	1	0.907407407407407	1.38461538461538
1086.masce.fa.znap.fa.sorted.znap.fa.sznap.fa	44	30	18	50	NS	0.269196	0.11	1	1.84912280701754	1.89393939393939
1088.masce.fa.znap.fa.sorted.znap.fa.sznap.fa	12	9	2	5	NS	1.085808	0.668	1	1.53846153846154	1.875
1089.masce.fa.znap.fa.sorted.znap.fa.sznap.fa	88	55	13	40	NS	-0.20836	0.0907	1	1.84269662921348	1.92307692307692
1090.masce.fa.znap.fa.sorted.znap.fa.sznap.fa	9	13	5	10	NS	1.105451	0.184	1	2.56666666666667	2.88888888888889
1094.masce.fa.znap.fa.sorted.znap.fa.sznap.fa	1	0	0	2	NS	-2.43976	1	1	1.5	NA
1095.masce.fa.znap.fa.sorted.znap.fa.sznap.fa	42	35	6	16	NS	0.478161	0.148	1	2.03322259136213	2.22222222222222
1096.masce.fa.znap.fa.sorted.znap.fa.sznap.fa	6	10	6	7	Sig_Pos	1.556734	0.467	1	1.79591836734694	1.94444444444444
1097.masce.fa.znap.fa.sorted.znap.fa.sznap.fa	36	20	21	21	Sig_Pos	2.772952	0.214	1	0.567567567567568	0.555555555555556
1098.masce.fa.znap.fa.sorted.znap.fa.sznap.fa	27	25	12	26	Sig_Pos	1.025619	0.134	1	1.92857142857143	2.00617283950617
1100.masce.fa.znap.fa.sorted.znap.fa.sznap.fa	30	6	3	14	NS	-0.055371	1	1	0.846774193548387	0.933333333333333
1102.masce.fa.znap.fa.sorted.znap.fa.sznap.fa	59	60	57	78	Sig_Pos	1.662754	0.209	1	1.38477011494253	1.39161462979483
1105.masce.fa.znap.fa.sorted.znap.fa.sznap.fa	13	9	6	8	NS	0.801463	1	1	0.918367346938776	0.923076923076923
1108.masce.fa.znap.fa.sorted.znap.fa.sznap.fa	16	6	1	6	NS	-0.442713	0.646	1	1.44117647058824	2.25
1110.masce.fa.znap.fa.sorted.znap.fa.sznap.fa	26	13	0	5	NS	-2.10496	0.301	1	3.11111111111111	Inf
1111.masce.fa.znap.fa.sorted.znap.fa.sznap.fa	42	29	4	18	NS	0.042498	0.0738	1	2.65116279069767	3.10714285714286
1112.masce.fa.znap.fa.sorted.znap.fa.sznap.fa	34	21	6	4	Sig_Pos	2.45846	0.297	1	0.448979591836735	0.411764705882353
1113.masce.fa.znap.fa.sorted.znap.fa.sznap.fa	25	6	2	7	NS	0.262819	1	1	0.717948717948718	0.84
1118.masce.fa.znap.fa.sorted.znap.fa.sznap.fa	23	11	0	3	Sig_Neg	-3.422609	0.54	1	2	Inf
1119.masce.fa.znap.fa.sorted.znap.fa.sznap.fa	95	46	12	46	NS	0.252963	0.122	1	1.77003205128205	1.85614035087719
1120.masce.fa.znap.fa.sorted.znap.fa.sznap.fa	10	14	0	5	NS	-1.442701	0.0421	1	8.18181818181818	Inf
1121.masce.fa.znap.fa.sorted.znap.fa.sznap.fa	14	13	10	11	Sig_Pos	1.859744	1	1	1.01818181818182	1.02142857142857
1122.masce.fa.znap.fa.sorted.znap.fa.sznap.fa	20	14	0	9	NS	-1.806601	0.0204	1	7.14285714285714	Inf
1126.masce.fa.znap.fa.sorted.znap.fa.sznap.fa	100	66	12	44	NS	-0.040332	0.015	1	2.2962680883473	2.42
1127.masce.fa.znap.fa.sorted.znap.fa.sznap.fa	6	11	2	3	NS	0.472031	0.609	1	2.28571428571429	2.75
1128.masce.fa.znap.fa.sorted.znap.fa.sznap.fa	6	7	0	5	NS	-1.149725	0.101	1	6.85714285714286	Inf
1129.masce.fa.znap.fa.sorted.znap.fa.sznap.fa	17	9	0	5	NS	-2.301873	0.286	1	3.33333333333333	Inf
1132.masce.fa.znap.fa.sorted.znap.fa.sznap.fa	8	24	14	30	Sig_Pos	0.870024	0.000408	1	5.74074074074074	6.42857142857143
1136.masce.fa.znap.fa.sorted.znap.fa.sznap.fa	11	17	12	9	Sig_Pos	3.432098	1	1	1.15384615384615	1.15909090909091
1138.masce.fa.znap.fa.sorted.znap.fa.sznap.fa	22	9	10	18	NS	0.690432	0.781	1	0.75098814229249	0.736363636363636
1139.masce.fa.znap.fa.sorted.znap.fa.sznap.fa	18	16	8	25	NS	-0.198253	0.0746	1	2.58479532163743	2.77777777777778
1140.masce.fa.znap.fa.sorted.znap.fa.sznap.fa	32	32	14	4	Sig_Pos	4.676724	0.0582	1	0.333333333333333	0.285714285714286
1141.masce.fa.znap.fa.sorted.znap.fa.sznap.fa	6	8	2	5	NS	1.545389	0.361	1	2.57142857142857	3.33333333333333
1142.masce.fa.znap.fa.sorted.znap.fa.sznap.fa	49	19	3	11	NS	-0.418914	0.749	1	1.2	1.42176870748299
1143.masce.fa.znap.fa.sorted.znap.fa.sznap.fa	17	11	0	11	Sig_Neg	-3.15937	0.0172	1	8	Inf
1144.masce.fa.znap.fa.sorted.znap.fa.sznap.fa	26	15	0	9	Sig_Neg	-3.275628	0.0429	1	5.92592592592593	Inf
1147.masce.fa.znap.fa.sorted.znap.fa.sznap.fa	22	14	1	9	NS	-0.552929	0.132	1	3.26086956521739	5.72727272727273
1148.masce.fa.znap.fa.sorted.znap.fa.sznap.fa	14	10	5	6	Sig_Pos	2.470123	1	1	0.855555555555556	0.857142857142857
1149.masce.fa.znap.fa.sorted.znap.fa.sznap.fa	1	8	0	3	NS	-2.456933	0.0182	1	18	Inf
1152.masce.fa.znap.fa.sorted.znap.fa.sznap.fa	4	5	5	5	Sig_Pos	2.058418	1	1	1.2	1.25
1155.masce.fa.znap.fa.sorted.znap.fa.sznap.fa	37	15	8	13	Sig_Pos	1.412274	0.579	1	0.654970760233918	0.658783783783784
1156.masce.fa.znap.fa.sorted.znap.fa.sznap.fa	7	3	5	4	Sig_Pos	3.136379	0.37	1	0.416666666666667	0.342857142857143
1157.masce.fa.znap.fa.sorted.znap.fa.sznap.fa	22	11	9	38	NS	-0.168865	0.192	1	2.03478260869565	2.11111111111111
1158.masce.fa.znap.fa.sorted.znap.fa.sznap.fa	28	18	3	27	NS	-0.794246	0.00787	1	4.58620689655172	5.78571428571429
1161.masce.fa.znap.fa.sorted.znap.fa.sznap.fa	3	2	0	1	NS	-1.940107	1	1	1.5	Inf
1165.masce.fa.znap.fa.sorted.znap.fa.sznap.fa	9	4	2	7	NS	0.203201	1	1	1.33333333333333	1.55555555555556
1167.masce.fa.znap.fa.sorted.znap.fa.sznap.fa	3	7	1	4	NS	1.522502	0.119	1	5	9.33333333333333
1168.masce.fa.znap.fa.sorted.znap.fa.sznap.fa	10	5	0	2	NS	-2.741141	1	1	1.63636363636364	Inf
1171.masce.fa.znap.fa.sorted.znap.fa.sznap.fa	12	11	2	5	NS	-0.861655	0.427	1	1.84615384615385	2.29166666666667
1174.masce.fa.znap.fa.sorted.znap.fa.sznap.fa	14	16	3	6	NS	0.516316	0.451	1	1.98333333333333	2.28571428571429
1176.masce.fa.znap.fa.sorted.znap.fa.sznap.fa	1	4	0	1	NS	-0.719534	0.333	1	5	Inf
1177.masce.fa.znap.fa.sorted.znap.fa.sznap.fa	15	37	36	34	Sig_Pos	2.545672	0.0396	1	2.24662162162162	2.32962962962963
1178.masce.fa.znap.fa.sorted.znap.fa.sznap.fa	14	5	0	5	Sig_Neg	-3.179082	0.544	1	2.4	Inf
1179.masce.fa.znap.fa.sorted.znap.fa.sznap.fa	15	28	2	13	Sig_Neg	-1.056647	0.000731	1	8.45833333333333	12.1333333333333
1181.masce.fa.znap.fa.sorted.znap.fa.sznap.fa	12	23	4	11	NS	0.713151	0.015	1	4.43076923076923	5.27083333333333
1186.masce.fa.znap.fa.sorted.znap.fa.sznap.fa	42	47	12	23	Sig_Pos	1.208513	0.0741	1	2.0608228980322	2.14484126984127
1187.masce.fa.znap.fa.sorted.znap.fa.sznap.fa	12	25	5	13	NS	1.013221	0.00889	1	4.66666666666667	5.41666666666667
1190.masce.fa.znap.fa.sorted.znap.fa.sznap.fa	3	5	0	3	NS	-1.010795	0.182	1	6	Inf
1191.masce.fa.znap.fa.sorted.znap.fa.sznap.fa	8	7	7	7	Sig_Pos	1.533696	1	1	0.888888888888889	0.875
1192.masce.fa.znap.fa.sorted.znap.fa.sznap.fa	11	13	1	3	NS	0.118707	0.596	1	2.33333333333333	3.54545454545455
1193.masce.fa.znap.fa.sorted.znap.fa.sznap.fa	11	9	3	3	Sig_Pos	2.844846	1	1	0.833333333333333	0.818181818181818
1194.masce.fa.znap.fa.sorted.znap.fa.sznap.fa	14	4	2	3	NS	1.52456	0.576	1	0.444444444444444	0.428571428571429
1199.masce.fa.znap.fa.sorted.znap.fa.sznap.fa	5	6	6	15	NS	0.746253	0.25	1	2.66666666666667	3
1200.masce.fa.znap.fa.sorted.znap.fa.sznap.fa	25	42	8	18	NS	0.580961	0.01	1	3.49145299145299	3.78
1203.masce.fa.znap.fa.sorted.znap.fa.sznap.fa	15	10	2	17	NS	-1.01264	0.0422	1	4.125	5.66666666666667
1204.masce.fa.znap.fa.sorted.znap.fa.sznap.fa	11	6	2	5	NS	-0.034586	1	1	1.16666666666667	1.36363636363636
1205.masce.fa.znap.fa.sorted.znap.fa.sznap.fa	125	55	10	47	NS	-0.336578	0.0618	1	1.93939393939394	2.068
1207.masce.fa.znap.fa.sorted.znap.fa.sznap.fa	11	16	6	13	NS	0.865109	0.0797	1	2.83333333333333	3.15151515151515
1208.masce.fa.znap.fa.sorted.znap.fa.sznap.fa	7	8	9	6	Sig_Pos	3.46421	1	1	0.7875	0.761904761904762
1209.masce.fa.znap.fa.sorted.znap.fa.sznap.fa	9	8	8	7	Sig_Pos	2.985442	1	1	0.8	0.777777777777778
1211.masce.fa.znap.fa.sorted.znap.fa.sznap.fa	8	7	0	5	NS	-1.344917	0.114	1	5.33333333333333	Inf
1215.masce.fa.znap.fa.sorted.znap.fa.sznap.fa	1	7	5	0	Sig_Pos	4.822232	1	1	0.666666666666667	0
1218.masce.fa.znap.fa.sorted.znap.fa.sznap.fa	180	148	27	86	NS	-0.08883	5.72e-05	0.2739308	2.5578137332281	2.61893004115226
1222.masce.fa.znap.fa.sorted.znap.fa.sznap.fa	19	34	3	12	NS	-0.587262	0.00325	1	5.6875	7.15789473684211
1223.masce.fa.znap.fa.sorted.znap.fa.sznap.fa	2	3	2	1	NS	2.449632	1	1	0.888888888888889	0.75
1225.masce.fa.znap.fa.sorted.znap.fa.sznap.fa	62	57	31	36	Sig_Pos	1.854768	0.879	1	1.06448412698413	1.06763787721124
1226.masce.fa.znap.fa.sorted.znap.fa.sznap.fa	7	15	6	10	Sig_Pos	1.714102	0.099	1	3.14285714285714	3.57142857142857
1227.masce.fa.znap.fa.sorted.znap.fa.sznap.fa	22	29	21	19	Sig_Pos	2.278619	0.832	1	1.18577075098814	1.19264069264069
1229.masce.fa.znap.fa.sorted.znap.fa.sznap.fa	28	5	6	8	Sig_Pos	1.849093	0.0611	1	0.266009852216749	0.238095238095238
1231.masce.fa.znap.fa.sorted.znap.fa.sznap.fa	28	8	0	11	Sig_Neg	-2.347702	0.17	1	3.72413793103448	Inf
1238.masce.fa.znap.fa.sorted.znap.fa.sznap.fa	27	9	1	6	NS	-0.354002	1	1	1.25	2
1239.masce.fa.znap.fa.sorted.znap.fa.sznap.fa	28	15	0	6	NS	-2.374144	0.159	1	3.86206896551724	Inf
1241.masce.fa.znap.fa.sorted.znap.fa.sznap.fa	5	2	2	6	NS	1.015021	1	1	1.16666666666667	1.2
1246.masce.fa.znap.fa.sorted.znap.fa.sznap.fa	20	10	2	8	NS	-0.220275	0.693	1	1.57142857142857	2
1247.masce.fa.znap.fa.sorted.znap.fa.sznap.fa	7	7	3	5	Sig_Pos	2.481378	0.675	1	1.5	1.66666666666667
1250.masce.fa.znap.fa.sorted.znap.fa.sznap.fa	26	8	0	16	Sig_Neg	-2.143326	0.0429	1	5.66666666666667	Inf
1251.masce.fa.znap.fa.sorted.znap.fa.sznap.fa	50	16	4	14	NS	-0.262184	1	1	1	1.12
1252.masce.fa.znap.fa.sorted.znap.fa.sznap.fa	26	15	4	4	NS	0.45754	0.694	1	0.592592592592593	0.576923076923077
1253.masce.fa.znap.fa.sorted.znap.fa.sznap.fa	9	7	1	10	NS	-0.2231	0.0899	1	4.4	7.77777777777778
1254.masce.fa.znap.fa.sorted.znap.fa.sznap.fa	9	6	2	14	NS	-0.11111	0.113	1	3.5	4.66666666666667
1256.masce.fa.znap.fa.sorted.znap.fa.sznap.fa	40	21	4	10	NS	0.534703	0.763	1	1.18048780487805	1.3125
1264.masce.fa.znap.fa.sorted.znap.fa.sznap.fa	16	23	10	31	NS	-0.040654	0.0029	1	4.10695187165775	4.45625
1265.masce.fa.znap.fa.sorted.znap.fa.sznap.fa	15	15	6	13	Sig_Pos	1.178682	0.247	1	2	2.16666666666667
1269.masce.fa.znap.fa.sorted.znap.fa.sznap.fa	12	13	5	10	NS	-0.212577	0.332	1	1.97435897435897	2.16666666666667
1271.masce.fa.znap.fa.sorted.znap.fa.sznap.fa	31	8	1	8	NS	-0.246452	1	1	1.265625	2.06451612903226
1277.masce.fa.znap.fa.sorted.znap.fa.sznap.fa	5	3	2	7	NS	0.417589	0.62	1	1.77777777777778	2.1
1278.masce.fa.znap.fa.sorted.znap.fa.sznap.fa	34	34	8	21	NS	0.403735	0.047	1	2.44444444444444	2.625
1279.masce.fa.znap.fa.sorted.znap.fa.sznap.fa	21	14	0	6	Sig_Neg	-2.618749	0.0785	1	4.77272727272727	Inf
1280.masce.fa.znap.fa.sorted.znap.fa.sznap.fa	27	14	5	4	NS	0.833765	0.273	1	0.446428571428571	0.414814814814815
1281.masce.fa.znap.fa.sorted.znap.fa.sznap.fa	33	24	3	21	Sig_Neg	-0.963642	0.0105	1	4.04411764705882	5.09090909090909
1283.masce.fa.znap.fa.sorted.znap.fa.sznap.fa	23	15	0	6	Sig_Neg	-2.605657	0.0803	1	4.66666666666667	Inf
1284.masce.fa.znap.fa.sorted.znap.fa.sznap.fa	18	19	2	7	NS	-0.096244	0.151	1	2.80701754385965	3.69444444444444
1288.masce.fa.znap.fa.sorted.znap.fa.sznap.fa	14	18	13	23	Sig_Pos	1.336883	0.143	1	2.17142857142857	2.27472527472527
1294.masce.fa.znap.fa.sorted.znap.fa.sznap.fa	16	19	6	12	NS	0.871758	0.245	1	2.18487394957983	2.375
1295.masce.fa.znap.fa.sorted.znap.fa.sznap.fa	18	19	7	15	NS	0.434293	0.181	1	2.10526315789474	2.26190476190476
1298.masce.fa.znap.fa.sorted.znap.fa.sznap.fa	30	26	16	32	Sig_Pos	0.687453	0.229	1	1.69070208728653	1.73333333333333
1299.masce.fa.znap.fa.sorted.znap.fa.sznap.fa	30	18	0	11	Sig_Neg	-2.011187	0.0131	1	7.35483870967742	Inf
1301.masce.fa.znap.fa.sorted.znap.fa.sznap.fa	4	9	7	9	Sig_Pos	2.260587	0.264	1	2.5	2.89285714285714
1304.masce.fa.znap.fa.sorted.znap.fa.sznap.fa	6	9	4	6	NS	1.618487	0.428	1	2	2.25
1305.masce.fa.znap.fa.sorted.znap.fa.sznap.fa	13	9	3	11	NS	0.559692	0.292	1	2.14285714285714	2.53846153846154
1306.masce.fa.znap.fa.sorted.znap.fa.sznap.fa	31	26	6	9	Sig_Pos	1.371637	0.776	1	1.20535714285714	1.25806451612903
1307.masce.fa.znap.fa.sorted.znap.fa.sznap.fa	26	27	6	28	NS	-0.019667	0.00292	1	4.2962962962963	4.84615384615385
1311.masce.fa.znap.fa.sorted.znap.fa.sznap.fa	4	4	1	1	NS	1.66971	1	1	1	1
1313.masce.fa.znap.fa.sorted.znap.fa.sznap.fa	22	38	3	14	NS	-0.307876	0.00182	1	6.35869565217391	8.06060606060606
1314.masce.fa.znap.fa.sorted.znap.fa.sznap.fa	10	6	2	8	NS	0.315936	0.42	1	1.90909090909091	2.4
1315.masce.fa.znap.fa.sorted.znap.fa.sznap.fa	23	19	4	11	NS	0.504168	0.239	1	2	2.27173913043478
1316.masce.fa.znap.fa.sorted.znap.fa.sznap.fa	26	23	4	14	NS	0.49165	0.0934	1	2.66666666666667	3.09615384615385
1317.masce.fa.znap.fa.sorted.znap.fa.sznap.fa	22	22	2	14	NS	-0.793003	0.0154	1	5	7
1318.masce.fa.znap.fa.sorted.znap.fa.sznap.fa	12	23	2	5	NS	0.064497	0.0988	1	3.69230769230769	4.79166666666667
1319.masce.fa.znap.fa.sorted.znap.fa.sznap.fa	5	12	3	3	NS	0.890664	0.621	1	2.16666666666667	2.4
1323.masce.fa.znap.fa.sorted.znap.fa.sznap.fa	10	27	12	7	Sig_Pos	3.033358	0.543	1	1.56643356643357	1.575
1325.masce.fa.znap.fa.sorted.znap.fa.sznap.fa	8	8	1	1	NS	-1.279093	1	1	1	1
1326.masce.fa.znap.fa.sorted.znap.fa.sznap.fa	7	9	2	5	NS	0.602814	0.371	1	2.5	3.21428571428571
1327.masce.fa.znap.fa.sorted.znap.fa.sznap.fa	10	15	12	20	Sig_Pos	1.737533	0.114	1	2.34965034965035	2.5
1329.masce.fa.znap.fa.sorted.znap.fa.sznap.fa	19	44	11	13	Sig_Pos	2.320247	0.0484	1	2.625	2.73684210526316
1330.masce.fa.znap.fa.sorted.znap.fa.sznap.fa	4	31	21	14	Sig_Pos	2.586689	0.0125	1	4.36363636363636	5.16666666666667
1331.masce.fa.znap.fa.sorted.znap.fa.sznap.fa	10	23	12	11	Sig_Pos	2.294039	0.263	1	2.01398601398601	2.10833333333333
1335.masce.fa.znap.fa.sorted.znap.fa.sznap.fa	11	17	8	5	Sig_Pos	2.683627	1	1	1	0.965909090909091
1339.masce.fa.znap.fa.sorted.znap.fa.sznap.fa	8	15	7	9	Sig_Pos	2.20202	0.209	1	2.22222222222222	2.41071428571429
1340.masce.fa.znap.fa.sorted.znap.fa.sznap.fa	7	19	4	11	NS	1.047504	0.008	1	6	7.46428571428571
1341.masce.fa.znap.fa.sorted.znap.fa.sznap.fa	6	9	6	11	Sig_Pos	2.768656	0.287	1	2.44897959183673	2.75
1342.masce.fa.znap.fa.sorted.znap.fa.sznap.fa	6	12	12	12	Sig_Pos	2.059184	0.353	1	1.85714285714286	2
1343.masce.fa.znap.fa.sorted.znap.fa.sznap.fa	15	21	6	5	Sig_Pos	1.950154	1	1	1.17857142857143	1.16666666666667
1344.masce.fa.znap.fa.sorted.znap.fa.sznap.fa	3	5	3	2	NS	1.919669	1	1	1.125	1.11111111111111
1345.masce.fa.znap.fa.sorted.znap.fa.sznap.fa	68	134	15	54	Sig_Pos	0.696277	1.02e-10	4.88478e-07	6.72554347826087	7.09411764705882
[truncated: 4,581 more rows]

## Sheet: run1_results
gene	znap-dn	znap-ds	znap-pn	znap-ps	znap-selectcoef	znap-CIL	znap-CIU	znap-p>0	rap-dn	rap-ds	rap-pn	rap-ps	rap-selectcoef	rap-CIL	rap-CIU	rap-p>0	bra-dn	bra-ds	bra-pn	bra-ps	bra-selectcoef	bra-CIL	bra-CIU	bra-p>0	theta_r	theta_s	Column1
[truncated: 4,793 more rows]

[truncated: 8 more sheets: run2_results, run3_results, bra_pi, nap_pi, rap_pi, bra_D, nap_D, rap_D]
